# Supplementary material for: Pyphe, a python toolbox for assessing microbial growth and cell viability in high-throughput colony screens
Source: eLife. 2020 Jun 16;9:e55160. doi: 10.7554/eLife.55160 (PMC7297533; doi:10.7554/eLife.55160)
Supplement: Supplementary file 2. [file elife-55160-supp2.csv]

### Supplementary material for "Pyphe: A python toolbox for assessing microbial growth and cell viability in high-throughput colony screens" by Kamrad et al. (2020).
### Supplementary Data 2: Relative redness scores and colony sizes for 238 knock-out mutants
###
### Each line in this table refers to a single colony grown on media with phloxine B. Plates were scanned in grayscale and colour mode and normalised colony sizes and redness score were obtained with pyphe.
batch_condition	colony-position	strain	repeat-number	redness-score-normalised	colony-size-normalised
batch_13-YESphlox-Control	1-10	SPBC428.15	1	0.9917355223565304	1.0405782186722052
batch_13-YESphlox-Control	1-10	SPBC428.15	2	0.9847185726775918	1.0302781601276512
batch_13-YESphlox-Control	1-10	SPBC428.15	3	0.9958684354347824	1.0
batch_13-YESphlox-Control	1-12	SPBC215.05	1	1.0973087223306346	0.924836561629222
batch_13-YESphlox-Control	1-12	SPBC215.05	2	1.1042079758578267	0.9043234727447432
batch_13-YESphlox-Control	1-12	SPBC215.05	3	1.1663284127923106	0.9560914137867664
batch_13-YESphlox-Control	1-14	SPACUNK4.16c	1	1.0022429291298407	0.9595127249227244
batch_13-YESphlox-Control	1-14	SPACUNK4.16c	2	0.9996707385147356	0.9827201870454056
batch_13-YESphlox-Control	1-14	SPACUNK4.16c	3	1.0100235841043328	0.9785643228874732
batch_13-YESphlox-Control	1-16	SPAC6F6.13c	1	0.9866796649526116	1.0118633979233451
batch_13-YESphlox-Control	1-16	SPAC6F6.13c	2	0.984832163839744	1.0091441092457056
batch_13-YESphlox-Control	1-16	SPAC6F6.13c	3	0.99450017887897	0.9974737000527218
batch_13-YESphlox-Control	1-18	SPAC22A12.06c	1	0.9968665836507918	1.000967503112495
batch_13-YESphlox-Control	1-18	SPAC22A12.06c	2	0.998918220896659	1.0107578768765564
batch_13-YESphlox-Control	1-18	SPAC22A12.06c	3	1.0005637554555022	1.0348394387645807
batch_13-YESphlox-Control	1-2	SPAC11E3.12	1	0.9927507875364214	1.06201733544106
batch_13-YESphlox-Control	1-2	SPAC11E3.12	2	1.010264110639452	1.0593180297716749
batch_13-YESphlox-Control	1-2	SPAC11E3.12	3	0.9965478929892178	1.0684121679453755
batch_13-YESphlox-Control	1-20	SPAC56F8.02	1	1.0184932402529825	0.9636921532149352
batch_13-YESphlox-Control	1-20	SPAC56F8.02	2	1.009485331051574	0.984778930471874
batch_13-YESphlox-Control	1-20	SPAC56F8.02	3	1.0174934092810295	1.0134631695082859
batch_13-YESphlox-Control	1-22	SPBC428.08c	1	1.0098601539190746	1.0122208964225587
batch_13-YESphlox-Control	1-22	SPBC428.08c	2	1.0248805186532082	1.0193950643697631
batch_13-YESphlox-Control	1-22	SPBC428.08c	3	1.0100737658682968	1.0399241476658434
batch_13-YESphlox-Control	1-4	SPAC1705.02	1	0.9916203930153248	1.0385807554988566
batch_13-YESphlox-Control	1-4	SPAC1705.02	2	0.9927309990536134	1.0259795254974204
batch_13-YESphlox-Control	1-4	SPAC1705.02	3	0.9833794910117843	1.0297997948316946
batch_13-YESphlox-Control	1-6	SPAC3A12.03c	1	0.9874911037122848	1.0663181742820291
batch_13-YESphlox-Control	1-6	SPAC3A12.03c	2	0.9895078035473792	1.0586193238053794
batch_13-YESphlox-Control	1-6	SPAC3A12.03c	3	0.9943714057861194	1.0487758168316368
batch_13-YESphlox-Control	1-8	SPCC320.03	1	0.9842080902526632	1.0519714475433957
batch_13-YESphlox-Control	1-8	SPCC320.03	2	0.9799440537523691	1.0153260507780395
batch_13-YESphlox-Control	1-8	SPCC320.03	3	0.9693139243949384	1.0175408826179944
batch_13-YESphlox-Control	10-1	SPCC1020.08	1	0.9867824933353392	1.0052401904475612
batch_13-YESphlox-Control	10-1	SPCC1020.08	2	0.9787582920319282	1.0177751695651602
batch_13-YESphlox-Control	10-1	SPCC1020.08	3	0.9762796666201036	1.0056014455305742
batch_13-YESphlox-Control	10-10	SPAC1834.04	2	1.0080884539282546	1.0059281788460457
batch_13-YESphlox-Control	10-10	SPAC1834.04	3	0.9921016328005856	1.020742031116855
batch_13-YESphlox-Control	10-11	SPAC1610.02c	1	1.1566850470652026	0.9859383163103054
batch_13-YESphlox-Control	10-11	SPAC1610.02c	2	1.1272338022029362	0.9898962612708994
batch_13-YESphlox-Control	10-11	SPAC1610.02c	3	1.217492026516929	1.014698232939692
batch_13-YESphlox-Control	10-12	SPAC3A11.02	1	1.0061465288776557	0.9972975416285682
batch_13-YESphlox-Control	10-12	SPAC3A11.02	2	0.9995661240596238	0.9624095561150006
batch_13-YESphlox-Control	10-12	SPAC3A11.02	3	0.9930607886098812	0.9850133521013104
batch_13-YESphlox-Control	10-13	SPAC823.09c	1	0.9913626247970796	1.0081612112966098
batch_13-YESphlox-Control	10-13	SPAC823.09c	2	0.9851507964427281	1.017634722427279
batch_13-YESphlox-Control	10-13	SPAC823.09c	3	0.9839791129395692	1.009365041661153
batch_13-YESphlox-Control	10-14	SPAC21E11.04	1	1.0007127251355727	1.01912887918605
batch_13-YESphlox-Control	10-14	SPAC21E11.04	2	0.9921441088754476	1.0059281788460457
batch_13-YESphlox-Control	10-14	SPAC21E11.04	3	0.9952916818954504	1.0152635256432283
batch_13-YESphlox-Control	10-15	SPBPJ4664.05	1	0.9934811050268344	1.0
batch_13-YESphlox-Control	10-15	SPBPJ4664.05	2	0.9884140523173012	1.004654335015705
batch_13-YESphlox-Control	10-15	SPBPJ4664.05	3	0.9837770957520242	0.9957057217322679
batch_13-YESphlox-Control	10-16	972	1	1.0165385191782546	0.9985300540452507
batch_13-YESphlox-Control	10-16	972	2	0.9989134925359198	1.0107500226145003
batch_13-YESphlox-Control	10-16	972	3	1.0296506104905596	1.024477522918911
batch_13-YESphlox-Control	10-17	SPAC18B11.04	1	0.9975773594840618	1.0152701914654738
batch_13-YESphlox-Control	10-17	SPAC18B11.04	2	0.9866301445405794	1.0147174009385689
batch_13-YESphlox-Control	10-17	SPAC18B11.04	3	0.9963626436948748	0.9998025382088636
batch_13-YESphlox-Control	10-18	SPCC1620.03	1	1.00365583142735	1.0427341965944492
batch_13-YESphlox-Control	10-18	SPCC1620.03	2	0.991929006114016	1.0059281788460457
batch_13-YESphlox-Control	10-18	SPCC1620.03	3	1.0073301478293384	1.018189027911672
batch_13-YESphlox-Control	10-19	SPAC3G6.05	1	0.9969748831829164	1.0472063386785464
batch_13-YESphlox-Control	10-19	SPAC3G6.05	2	0.987662819239534	0.9954584792658916
batch_13-YESphlox-Control	10-19	SPAC3G6.05	3	0.9948528732510084	0.981090186919752
batch_13-YESphlox-Control	10-2	SPBC3B8.02	1	1.1531826134781948	1.0157128118213001
batch_13-YESphlox-Control	10-2	SPBC3B8.02	2	1.1440049659343021	1.0332356967707388
batch_13-YESphlox-Control	10-2	SPBC3B8.02	3	1.2291863582541669	1.1028697897381876
batch_13-YESphlox-Control	10-20	SPBC17G9.09	1	1.0103960393559928	1.009429850350834
batch_13-YESphlox-Control	10-20	SPBC17G9.09	2	0.9878060078971752	1.0301229418018576
batch_13-YESphlox-Control	10-20	SPBC17G9.09	3	1.0097937104869537	1.0136161106658834
batch_13-YESphlox-Control	10-21	SPAC23A1.06c	1	0.9951746121783864	0.9898205168404944
batch_13-YESphlox-Control	10-21	SPAC23A1.06c	2	0.9826622591008284	1.0065410096970953
batch_13-YESphlox-Control	10-21	SPAC23A1.06c	3	0.991439407475445	1.0075444882323616
batch_13-YESphlox-Control	10-22	SPCC338.04	1	1.0087428403272904	0.9915270569991868
batch_13-YESphlox-Control	10-22	SPCC338.04	2	0.9984457533807848	0.9985753048028628
batch_13-YESphlox-Control	10-22	SPCC338.04	3	1.0091029374885794	0.9972065894898584
batch_13-YESphlox-Control	10-23	SPAC17H9.04c	1	1.0935556340548942	0.9792750340380312
batch_13-YESphlox-Control	10-23	SPAC17H9.04c	2	1.079588394873538	0.9762696298382016
batch_13-YESphlox-Control	10-23	SPAC17H9.04c	3	1.1198644384392753	0.9680748866274408
batch_13-YESphlox-Control	10-3	SPCC1494.08c	1	1.017437510624581	0.8812028101262914
batch_13-YESphlox-Control	10-3	SPCC1494.08c	2	1.0038129009055463	0.8643772814459102
batch_13-YESphlox-Control	10-3	SPCC1494.08c	3	1.033772942831149	0.9220638463368936
batch_13-YESphlox-Control	10-4	972	1	1.0042085145447788	1.0285084916095235
batch_13-YESphlox-Control	10-4	972	2	0.9997160653334298	1.0094088685039488
batch_13-YESphlox-Control	10-4	972	3	1.009182847402958	1.007359724364043
batch_13-YESphlox-Control	10-5	SPCC613.03	1	1.0072749320412329	1.0436317312682617
batch_13-YESphlox-Control	10-5	SPCC613.03	2	1.00624772451517	1.0222887882057443
batch_13-YESphlox-Control	10-5	SPCC613.03	3	1.0084499613673248	1.0326663898469932
batch_13-YESphlox-Control	10-6	SPBC28F2.03	1	1.006491005602369	1.010137044069685
batch_13-YESphlox-Control	10-6	SPBC28F2.03	2	1.002280232251126	1.0232927708360693
batch_13-YESphlox-Control	10-6	SPBC28F2.03	3	1.0075838744689247	1.0297436572691965
batch_13-YESphlox-Control	10-7	SPBC119.03	1	1.0014205590955705	1.0494797556702538
batch_13-YESphlox-Control	10-7	SPBC119.03	2	0.9981625716818826	0.9975767400297596
batch_13-YESphlox-Control	10-7	SPBC119.03	3	0.9892853539235572	1.0167736901011957
batch_13-YESphlox-Control	10-8	SPBC16H5.14c	1	0.9959432392355072	1.0157128118213
batch_13-YESphlox-Control	10-8	SPBC16H5.14c	2	0.9904971077020164	1.0106884804468508
batch_13-YESphlox-Control	10-8	SPBC16H5.14c	3	0.9916401307534516	1.0174306719766617
batch_13-YESphlox-Control	10-9	SPAC823.16c	1	0.9951221266119374	1.0575639377917545
batch_13-YESphlox-Control	10-9	SPAC823.16c	2	1.0134654523695124	1.0145733877044034
batch_13-YESphlox-Control	10-9	SPAC823.16c	3	0.9950561979164556	1.038808983839898
batch_13-YESphlox-Control	11-10	SPBC646.13	1	0.9841274293119902	1.0002614291849987
batch_13-YESphlox-Control	11-10	SPBC646.13	2	0.9869697698503545	0.9992902777538176
batch_13-YESphlox-Control	11-10	SPBC646.13	3	0.9790752940988056	0.987725816981014
batch_13-YESphlox-Control	11-12	SPAC17H9.06c	1	0.9895025445924804	1.0397147336430403
batch_13-YESphlox-Control	11-12	SPAC17H9.06c	2	0.9917559955209984	1.019774866102759
batch_13-YESphlox-Control	11-12	SPAC17H9.06c	3	0.9874858525672784	1.017052841733305
batch_13-YESphlox-Control	11-14	SPBC106.10	1	1.1362771754101113	1.0051964723036433
batch_13-YESphlox-Control	11-14	SPBC106.10	2	1.1202484359914922	1.0359723422559248
batch_13-YESphlox-Control	11-14	SPBC106.10	3	1.2103029515869828	1.0268660298942691
batch_13-YESphlox-Control	11-16	SPAC1B9.02c	1	0.9833277490946756	1.0
batch_13-YESphlox-Control	11-16	SPAC1B9.02c	2	0.9678332991931198	1.0138529210131513
batch_13-YESphlox-Control	11-16	SPAC1B9.02c	3	0.989896754770362	1.0147242055289445
batch_13-YESphlox-Control	11-18	SPBC30D10.10c	1	1.1350780585664917	0.9542177747814732
batch_13-YESphlox-Control	11-18	SPBC30D10.10c	2	1.1141722800081293	0.9727291252679164
batch_13-YESphlox-Control	11-18	SPBC30D10.10c	3	1.2053575010090862	0.9657915038499056
batch_13-YESphlox-Control	11-2	SPAC23C11.08	1	0.9827113425465348	0.9659830742376904
batch_13-YESphlox-Control	11-2	SPAC23C11.08	2	0.9733059248038636	0.9546087419260284
batch_13-YESphlox-Control	11-2	SPAC23C11.08	3	0.9867981631377	0.9739663014490436
batch_13-YESphlox-Control	11-20	SPCC18B5.03	1	0.9907982984242262	1.0323624999414225
batch_13-YESphlox-Control	11-20	SPCC18B5.03	2	0.9784801965841974	1.0085849389251411
batch_13-YESphlox-Control	11-20	SPCC18B5.03	3	0.9922783426980494	1.016217580607478
batch_13-YESphlox-Control	11-22	SPAPB24D3.08c	1	0.9950891823258916	0.9752437078546148
batch_13-YESphlox-Control	11-22	SPAPB24D3.08c	2	0.9854486756894412	0.9867614364768434
batch_13-YESphlox-Control	11-22	SPAPB24D3.08c	3	0.9930082743148092	0.9964745014406526
batch_13-YESphlox-Control	11-4	SPCC24B10.18	1	0.9829200552239232	0.981983241123975
batch_13-YESphlox-Control	11-4	SPCC24B10.18	2	0.988814818855368	0.9970960975673924
batch_13-YESphlox-Control	11-4	SPCC24B10.18	3	0.9755333251034296	1.0104159938302844
batch_13-YESphlox-Control	11-6	SPAC4G9.14	1	0.9904451043863244	1.0038079839974812
batch_13-YESphlox-Control	11-6	SPAC4G9.14	2	1.0014946461083796	1.007001164368304
batch_13-YESphlox-Control	11-6	SPAC4G9.14	3	0.9974130593112084	0.9790163459595618
batch_13-YESphlox-Control	11-8	SPAC694.06c	1	1.0209810076958108	0.9526073172258879
batch_13-YESphlox-Control	11-8	SPAC694.06c	2	1.008768999010633	0.9642300853240512
batch_13-YESphlox-Control	11-8	SPAC694.06c	3	1.0347051388321258	0.9535213260705484
batch_13-YESphlox-Control	12-1	SPBC685.04c	1	0.9903238026491944	0.9819756571506948
batch_13-YESphlox-Control	12-1	SPBC685.04c	2	0.9821439879817996	1.0113412712843202
batch_13-YESphlox-Control	12-1	SPBC685.04c	3	0.9909768063984156	1.002362374862994
batch_13-YESphlox-Control	12-10	SPAC3H1.08c	1	0.995475193959008	1.0080738528081792
batch_13-YESphlox-Control	12-10	SPAC3H1.08c	2	0.9735822672915672	1.0097726716404882
batch_13-YESphlox-Control	12-10	SPAC3H1.08c	3	0.9918882688489846	0.9772432297771784
batch_13-YESphlox-Control	12-11	SPAC16E8.01	1	1.0461496692656052	0.8696316063495222
batch_13-YESphlox-Control	12-11	SPAC16E8.01	2	1.0364919110198063	0.922133873280942
batch_13-YESphlox-Control	12-11	SPAC16E8.01	3	1.0481502198033112	0.9171177997890166
batch_13-YESphlox-Control	12-12	SPAC1687.14c	1	1.004013779662201	1.0197941336218317
batch_13-YESphlox-Control	12-12	SPAC1687.14c	2	0.9985495360343428	1.0160804441606603
batch_13-YESphlox-Control	12-12	SPAC1687.14c	3	1.0039640789338722	1.0497972819078278
batch_13-YESphlox-Control	12-13	SPAC17A5.16	1	1.0177853093153122	0.9608441861680562
batch_13-YESphlox-Control	12-13	SPAC17A5.16	2	1.0180182139922602	0.9767836700382356
batch_13-YESphlox-Control	12-13	SPAC17A5.16	3	1.019409061306675	0.9947137885776524
batch_13-YESphlox-Control	12-14	SPBC16E9.16c	1	1.0135138117121871	1.045932884442297
batch_13-YESphlox-Control	12-14	SPBC16E9.16c	2	1.0197914591225796	1.0138303073271997
batch_13-YESphlox-Control	12-14	SPBC16E9.16c	3	1.015437188315697	1.027796629183669
batch_13-YESphlox-Control	12-15	SPAC1F3.09	1	0.9919134610616264	0.9726072876729108
batch_13-YESphlox-Control	12-15	SPAC1F3.09	2	0.9925412740674484	0.9992681014349912
batch_13-YESphlox-Control	12-15	SPAC1F3.09	3	0.9866748398536338	0.9981072735412594
batch_13-YESphlox-Control	12-16	SPAC3H5.09c	1	1.0019512649216635	1.0200130228067916
batch_13-YESphlox-Control	12-16	SPAC3H5.09c	2	0.9933202058681024	1.0371978426748256
batch_13-YESphlox-Control	12-16	SPAC3H5.09c	3	1.004402557786553	1.0179179708447563
batch_13-YESphlox-Control	12-17	SPAP8A3.04c	1	0.9960641102429778	1.015852176390537
batch_13-YESphlox-Control	12-17	SPAP8A3.04c	2	0.9975491879479728	1.0314680131197222
batch_13-YESphlox-Control	12-17	SPAP8A3.04c	3	0.991962449502092	1.0270773144530785
batch_13-YESphlox-Control	12-18	SPAP14E8.05c	1	1.0003254702496114	1.0105659149010986
batch_13-YESphlox-Control	12-18	SPAP14E8.05c	2	0.9914221094138967	1.0068056623583574
batch_13-YESphlox-Control	12-18	SPAP14E8.05c	3	1.0025747752681502	1.0115998433552793
batch_13-YESphlox-Control	12-19	972	1	1.005000205105124	1.0059695883390216
batch_13-YESphlox-Control	12-19	972	2	1.0105219293065542	1.0012502628055038
batch_13-YESphlox-Control	12-19	972	3	1.011829038829408	1.0162710964599329
batch_13-YESphlox-Control	12-2	SPCC5E4.10c	1	0.9910812568599792	0.9919223753158786
batch_13-YESphlox-Control	12-2	SPCC5E4.10c	2	0.9794796888224292	0.9699541124767906
batch_13-YESphlox-Control	12-2	SPCC5E4.10c	3	0.9940910097349698	0.9957249290249764
batch_13-YESphlox-Control	12-20	SPCC320.07c	1	1.0008435643233498	1.0218077929883729
batch_13-YESphlox-Control	12-20	SPCC320.07c	2	0.9902961813531288	1.0447239209835828
batch_13-YESphlox-Control	12-20	SPCC320.07c	3	1.001323883427064	1.0433607281274109
batch_13-YESphlox-Control	12-21	SPBC2D10.05	1	1.00027397992227	1.0129647715570331
batch_13-YESphlox-Control	12-21	SPBC2D10.05	2	0.9911031234800112	1.024402420499087
batch_13-YESphlox-Control	12-21	SPBC2D10.05	3	1.0043862708672888	1.0304224184809267
batch_13-YESphlox-Control	12-22	SPAC12G12.11c	1	0.9994042113182918	0.972812726356149
batch_13-YESphlox-Control	12-22	SPAC12G12.11c	2	0.9926438130701266	0.989656068362129
batch_13-YESphlox-Control	12-22	SPAC12G12.11c	3	1.001683021266678	1.0192064087661623
batch_13-YESphlox-Control	12-23	SPBC18H10.04c	1	1.0381427087994923	0.9417813973934536
batch_13-YESphlox-Control	12-23	SPBC18H10.04c	2	1.0024363721616452	0.9380728954701144
batch_13-YESphlox-Control	12-23	SPBC18H10.04c	3	1.022861252112963	0.9313041246250024
batch_13-YESphlox-Control	12-3	972	1	1.0050607846263833	1.0062138207611444
batch_13-YESphlox-Control	12-3	972	2	0.9914854416542941	1.0005408395283768
batch_13-YESphlox-Control	12-3	972	3	1.0102952808321095	1.0070140972897457
batch_13-YESphlox-Control	12-4	SPAC1805.07c	1	1.1105019863145729	0.8668736547371925
batch_13-YESphlox-Control	12-4	SPAC1805.07c	2	1.097681348231467	0.949275682914954
batch_13-YESphlox-Control	12-4	SPAC1805.07c	3	1.1629867963123428	0.9271152298645956
batch_13-YESphlox-Control	12-5	SPAC1834.09	1	0.9929675884455704	1.01202280151057
batch_13-YESphlox-Control	12-5	SPAC1834.09	2	1.0136533634093314	1.018526290469068
batch_13-YESphlox-Control	12-5	SPAC1834.09	3	0.9952964778843028	1.0
batch_13-YESphlox-Control	12-6	SPBC365.12c	1	1.0036721845824643	1.0361567513721466
batch_13-YESphlox-Control	12-6	SPBC365.12c	2	1.0180494327104064	1.0126565556813647
batch_13-YESphlox-Control	12-6	SPBC365.12c	3	1.0109519454258342	1.0173622871012644
batch_13-YESphlox-Control	12-7	SPBC20F10.03	1	0.9999785506408098	1.022870262252075
batch_13-YESphlox-Control	12-7	SPBC20F10.03	2	1.0104716192239966	0.9947111895056212
batch_13-YESphlox-Control	12-7	SPBC20F10.03	3	0.994266204285848	1.0219325125381895
batch_13-YESphlox-Control	12-8	SPCC4G3.17	1	0.994354629254208	1.0633824870094382
batch_13-YESphlox-Control	12-8	SPCC4G3.17	2	0.9959199300473282	1.0371991679500259
batch_13-YESphlox-Control	12-8	SPCC4G3.17	3	0.9888827553542979	1.0291606586240227
batch_13-YESphlox-Control	12-9	SPBC11B10.10c	1	1.0330806381720437	0.7903612961320093
batch_13-YESphlox-Control	12-9	SPBC11B10.10c	2	1.0030886017710643	0.8453611127800265
batch_13-YESphlox-Control	12-9	SPBC11B10.10c	3	1.0937360253451365	0.8343458625430629
batch_13-YESphlox-Control	13-10	SPBC660.10	1	0.9946008924988518	0.9676409912950996
batch_13-YESphlox-Control	13-10	SPBC660.10	2	1.0036934783216442	0.9339623292744604
batch_13-YESphlox-Control	13-10	SPBC660.10	3	0.9873029246393747	0.9383019390210288
batch_13-YESphlox-Control	13-12	SPACUNK4.13c	1	0.9967661890718224	1.0500886220359429
batch_13-YESphlox-Control	13-12	SPACUNK4.13c	2	0.9902926265637148	1.0061812544947042
batch_13-YESphlox-Control	13-12	SPACUNK4.13c	3	0.992021552365436	1.0287970110719904
batch_13-YESphlox-Control	13-14	SPBC1198.07c	1	0.9924717727304796	0.9990977641296436
batch_13-YESphlox-Control	13-14	SPBC1198.07c	2	0.9981102622524666	0.9980116133945924
batch_13-YESphlox-Control	13-14	SPBC1198.07c	3	0.9851232806736788	1.0
batch_13-YESphlox-Control	13-16	SPBC1105.05	1	0.9878034571915724	0.9468514261685516
batch_13-YESphlox-Control	13-16	SPBC1105.05	2	0.9610069656860202	0.9714051148312448
batch_13-YESphlox-Control	13-16	SPBC1105.05	3	0.9836161092367136	0.958079141764974
batch_13-YESphlox-Control	13-18	SPBC31E1.01c	1	0.993440947210972	1.0078643252255828
batch_13-YESphlox-Control	13-18	SPBC31E1.01c	2	1.0033078925522578	1.0131270585739862
batch_13-YESphlox-Control	13-18	SPBC31E1.01c	3	0.990234506727244	1.0285280250852689
batch_13-YESphlox-Control	13-2	972	1	0.9960263185546272	1.0136217817410849
batch_13-YESphlox-Control	13-2	972	2	0.9982551704148848	0.9903916029724392
batch_13-YESphlox-Control	13-2	972	3	1.0111480923292324	1.0
batch_13-YESphlox-Control	13-20	SPCC553.01c	1	1.1382160378043942	1.0206999800684369
batch_13-YESphlox-Control	13-20	SPCC553.01c	2	1.1285449064803523	1.0
batch_13-YESphlox-Control	13-20	SPCC553.01c	3	1.2031929463130322	1.0428714570082154
batch_13-YESphlox-Control	13-22	SPBC1861.02	1	1.01879673284238	1.0906850280140068
batch_13-YESphlox-Control	13-22	SPBC1861.02	2	1.0178655814237514	1.0537038251729176
batch_13-YESphlox-Control	13-22	SPBC1861.02	3	1.0225427960964046	1.085820396509002
batch_13-YESphlox-Control	13-4	SPAC3A11.10c	1	0.9787068020908212	1.0093961409389445
batch_13-YESphlox-Control	13-4	SPAC3A11.10c	2	0.9727733003884652	1.0152943817113846
batch_13-YESphlox-Control	13-4	SPAC3A11.10c	3	0.961516819598174	0.9654396660351456
batch_13-YESphlox-Control	13-6	SPAC4H3.07c	1	0.9983015031134478	0.9639195138139292
batch_13-YESphlox-Control	13-6	SPAC4H3.07c	2	0.9833272094479564	0.9987492008039118
batch_13-YESphlox-Control	13-6	SPAC4H3.07c	3	1.0081892139620203	0.9723649410250468
batch_13-YESphlox-Control	13-8	SPBC36.07	1	1.1521243987304055	1.0093604141541974
batch_13-YESphlox-Control	13-8	SPBC36.07	2	1.1291867810349017	1.0056249720684785
batch_13-YESphlox-Control	13-8	SPBC36.07	3	1.2183121681138749	1.0500643628690685
batch_13-YESphlox-Control	14-1	SPBC947.05c	1	1.000226558996678	1.0434830514682314
batch_13-YESphlox-Control	14-1	SPBC947.05c	2	1.0054074123642267	1.031803407290232
batch_13-YESphlox-Control	14-1	SPBC947.05c	3	1.0178023120407873	1.0479822050686478
batch_13-YESphlox-Control	14-10	SPAC25A8.03c	1	1.0035070085923796	1.0133387333835426
batch_13-YESphlox-Control	14-10	SPAC25A8.03c	2	0.9910097833829066	1.0051561895869714
batch_13-YESphlox-Control	14-10	SPAC25A8.03c	3	1.0004444174938252	1.0273166712535822
batch_13-YESphlox-Control	14-11	SPBC4F6.08c	1	0.9957257747947276	0.888583930723192
batch_13-YESphlox-Control	14-11	SPBC4F6.08c	2	0.9898657785952416	0.9226501636769158
batch_13-YESphlox-Control	14-11	SPBC4F6.08c	3	0.9898259024184118	0.9351530889686708
batch_13-YESphlox-Control	14-12	SPAC688.03c	1	1.0012853338382477	1.0294299811381555
batch_13-YESphlox-Control	14-12	SPAC688.03c	2	0.9888181045712764	1.0077541739945244
batch_13-YESphlox-Control	14-12	SPAC688.03c	3	1.0074845655769122	1.0326951771699682
batch_13-YESphlox-Control	14-13	SPBC18A7.01	1	0.9964184246066874	0.9979553559120222
batch_13-YESphlox-Control	14-13	SPBC18A7.01	2	0.9980440975917312	0.9945889856612792
batch_13-YESphlox-Control	14-13	SPBC18A7.01	3	0.9952688031176844	0.9937563707864474
batch_13-YESphlox-Control	14-14	SPAC24H6.04	1	1.0021221496107593	1.0253925654541058
batch_13-YESphlox-Control	14-14	SPAC24H6.04	2	0.9961755448568312	1.032263527354654
batch_13-YESphlox-Control	14-14	SPAC24H6.04	3	1.005256137753238	1.028725868895659
batch_13-YESphlox-Control	14-15	SPBC18H10.02	1	1.0622423788784965	0.8396928925161845
batch_13-YESphlox-Control	14-15	SPBC18H10.02	2	1.0584129273643792	0.8512502475192407
batch_13-YESphlox-Control	14-15	SPBC18H10.02	3	1.1081770685097163	0.8174166389754883
batch_13-YESphlox-Control	14-16	SPAC5H10.06c	1	0.9953437672449756	0.9799066551183088
batch_13-YESphlox-Control	14-16	SPAC5H10.06c	2	0.9983544137805288	1.0127530439367909
batch_13-YESphlox-Control	14-16	SPAC5H10.06c	3	0.9984764897902388	1.0346618294884706
batch_13-YESphlox-Control	14-17	SPBC3H7.10	1	1.1335141650318812	0.9600332591262252
batch_13-YESphlox-Control	14-17	SPBC3H7.10	2	1.1159220577604383	1.0008804558333046
batch_13-YESphlox-Control	14-17	SPBC3H7.10	3	1.1977451491014028	0.9812354820261904
batch_13-YESphlox-Control	14-18	SPBC25H2.14	1	0.9932169334108688	1.0030311661758666
batch_13-YESphlox-Control	14-18	SPBC25H2.14	2	1.0220806777403142	0.9875809034375131
batch_13-YESphlox-Control	14-18	SPBC25H2.14	3	0.9974846603640094	1.013274832642602
batch_13-YESphlox-Control	14-19	SPAC1071.07c	1	1.133682041671659	0.9302995425071596
batch_13-YESphlox-Control	14-19	SPAC1071.07c	2	1.138821786785318	0.9489571566906728
batch_13-YESphlox-Control	14-19	SPAC1071.07c	3	1.201902937799	0.9672777530329859
batch_13-YESphlox-Control	14-2	SPCC4B3.03c	1	0.9964103708802649	1.0341605846196311
batch_13-YESphlox-Control	14-2	SPCC4B3.03c	2	0.9945939456397824	1.0434468434767008
batch_13-YESphlox-Control	14-2	SPCC4B3.03c	3	1.0094762907332469	1.0267573998929005
batch_13-YESphlox-Control	14-20	SPAPB1A11.02	1	0.9964465391285928	1.0557088770867031
batch_13-YESphlox-Control	14-20	SPAPB1A11.02	2	0.9954586822159148	1.045189573234579
batch_13-YESphlox-Control	14-20	SPAPB1A11.02	3	0.9961822129747258	1.040676328575878
batch_13-YESphlox-Control	14-21	SPBC18E5.10	1	1.0657774677438616	1.001539999353944
batch_13-YESphlox-Control	14-21	SPBC18E5.10	2	1.0895728411600782	0.9883407986570196
batch_13-YESphlox-Control	14-21	SPBC18E5.10	3	1.1393027943394638	1.0
batch_13-YESphlox-Control	14-22	972	1	1.0193929333736271	1.0299825872870894
batch_13-YESphlox-Control	14-22	972	2	1.0202535058013285	1.0246310856550878
batch_13-YESphlox-Control	14-22	972	3	1.0284570237451969	1.0281534106382662
batch_13-YESphlox-Control	14-23	SPCC1393.13	1	0.999548264902283	0.9811100933145942
batch_13-YESphlox-Control	14-23	SPCC1393.13	2	0.9884067938160742	1.0146721697414798
batch_13-YESphlox-Control	14-23	SPCC1393.13	3	0.982141280630894	0.9690656946447408
batch_13-YESphlox-Control	14-3	SPAC4H3.04c	1	0.991813225928437	1.0165666821381365
batch_13-YESphlox-Control	14-3	SPAC4H3.04c	2	0.9903913928899264	1.0515582788671851
batch_13-YESphlox-Control	14-3	SPAC4H3.04c	3	0.9918220542256566	1.0218415824386655
batch_13-YESphlox-Control	14-4	SPCC188.02	1	1.12586999274593	0.9211003885774092
batch_13-YESphlox-Control	14-4	SPCC188.02	2	1.1212448688625043	1.0041165828431071
batch_13-YESphlox-Control	14-4	SPCC188.02	3	1.200493300025759	0.9831395237970756
batch_13-YESphlox-Control	14-5	SPAC23D3.04c	1	1.1453844791464989	0.9386304620781808
batch_13-YESphlox-Control	14-5	SPAC23D3.04c	2	1.1292517424289863	0.9648289695433184
batch_13-YESphlox-Control	14-5	SPAC23D3.04c	3	1.2311838556749697	0.993712576936071
batch_13-YESphlox-Control	14-6	SPCC16A11.08	1	0.9915722329329448	1.0724146194724975
batch_13-YESphlox-Control	14-6	SPCC16A11.08	2	0.9875010838297528	1.0374983595765166
batch_13-YESphlox-Control	14-6	SPCC16A11.08	3	0.9984637938702424	1.040676328575878
batch_13-YESphlox-Control	14-7	SPAC20H4.03c	1	0.9973077039320618	0.9686831049331472
batch_13-YESphlox-Control	14-7	SPAC20H4.03c	2	0.984563541988187	0.9719515255075172
batch_13-YESphlox-Control	14-7	SPAC20H4.03c	3	1.005767913402008	0.99872909123273
batch_13-YESphlox-Control	14-8	SPAC23C4.09c	1	0.9853942149983844	1.0542694596714146
batch_13-YESphlox-Control	14-8	SPAC23C4.09c	2	0.9732838040145064	1.0093220218325345
batch_13-YESphlox-Control	14-8	SPAC23C4.09c	3	0.9764123215564918	1.0234513183398313
batch_13-YESphlox-Control	14-9	SPBC15C4.06c	1	0.9961738421802959	1.0137103881429603
batch_13-YESphlox-Control	14-9	SPBC15C4.06c	2	0.9933838537637348	1.0
batch_13-YESphlox-Control	14-9	SPBC15C4.06c	3	0.9960644128042948	1.019068600214632
batch_13-YESphlox-Control	15-10	SPAC8F11.03	1	0.9992189864797834	1.0
batch_13-YESphlox-Control	15-10	SPAC8F11.03	2	0.978915475142622	1.0136105515293337
batch_13-YESphlox-Control	15-10	SPAC8F11.03	3	0.9883018944016456	1.006884117083759
batch_13-YESphlox-Control	15-12	SPBC21C3.03	1	1.0141622465468187	1.0350570778506685
batch_13-YESphlox-Control	15-12	SPBC21C3.03	2	0.97270657915307	1.0627513703250848
batch_13-YESphlox-Control	15-12	SPBC21C3.03	3	1.004810788700163	1.0330044748636882
batch_13-YESphlox-Control	15-14	SPAC32A11.03c	1	1.001318260442318	1.0
batch_13-YESphlox-Control	15-14	SPAC32A11.03c	2	1.0008140012734197	1.0053785722142563
batch_13-YESphlox-Control	15-14	SPAC32A11.03c	3	0.9968299310302188	0.9830485540606416
batch_13-YESphlox-Control	15-16	SPAC29A4.20	1	1.1390405880711858	1.0202699519595335
batch_13-YESphlox-Control	15-16	SPAC29A4.20	2	1.1355202224273138	1.0400903063440416
batch_13-YESphlox-Control	15-16	SPAC29A4.20	3	1.2261143762900004	1.0282221525795832
batch_13-YESphlox-Control	15-18	SPBC3H7.03c	1	1.1190767270499893	0.9795136915542234
batch_13-YESphlox-Control	15-18	SPBC3H7.03c	2	1.1208322178331929	1.0133722721572702
batch_13-YESphlox-Control	15-18	SPBC3H7.03c	3	1.186757107032947	0.9828645322812952
batch_13-YESphlox-Control	15-2	SPAC1687.15	1	0.9939445348077128	1.029436087620494
batch_13-YESphlox-Control	15-2	SPAC1687.15	2	1.0116070092773437	1.0385185945613666
batch_13-YESphlox-Control	15-2	SPAC1687.15	3	1.0042702652582465	1.0408457150850121
batch_13-YESphlox-Control	15-20	SPBC30D10.13c	1	0.9994810012017992	1.010508928946262
batch_13-YESphlox-Control	15-20	SPBC30D10.13c	2	1.0280704086914347	0.9947992387484074
batch_13-YESphlox-Control	15-20	SPBC30D10.13c	3	1.011885165636384	0.9855573414418932
batch_13-YESphlox-Control	15-22	SPBC947.09	1	1.0023673642205355	1.0232211270870744
batch_13-YESphlox-Control	15-22	SPBC947.09	2	1.0265211168327752	1.0141032013009048
batch_13-YESphlox-Control	15-22	SPBC947.09	3	0.9924678717674152	1.0248864143898715
batch_13-YESphlox-Control	15-4	SPAC19B12.07c	1	0.9817630941287208	1.010583840788867
batch_13-YESphlox-Control	15-4	SPAC19B12.07c	2	0.9813784360228832	1.0086458218582737
batch_13-YESphlox-Control	15-4	SPAC19B12.07c	3	0.9700115386387916	1.0095541873066272
batch_13-YESphlox-Control	15-6	SPBC14F5.10c	1	0.9908410013507021	1.047082183787047
batch_13-YESphlox-Control	15-6	SPBC14F5.10c	2	0.9827251142154886	1.0528208678670872
batch_13-YESphlox-Control	15-6	SPBC14F5.10c	3	0.9859416104406116	1.0613189510992986
batch_13-YESphlox-Control	15-8	SPAC821.05	1	1.1408708393906362	0.936916241172674
batch_13-YESphlox-Control	15-8	SPAC821.05	2	1.1228026909874522	0.9760295394489182
batch_13-YESphlox-Control	15-8	SPAC821.05	3	1.2003695390654596	0.9863473037774392
batch_13-YESphlox-Control	2-1	972	1	1.0121505888510989	1.0286517226818224
batch_13-YESphlox-Control	2-1	972	2	1.0247523185938805	1.032768284352915
batch_13-YESphlox-Control	2-1	972	3	1.016320462415128	1.0208706826603229
batch_13-YESphlox-Control	2-10	SPCC13B11.01	1	1.1284233217573638	1.0209941556007631
batch_13-YESphlox-Control	2-10	SPCC13B11.01	2	1.1088431481313756	1.056871182577938
batch_13-YESphlox-Control	2-10	SPCC13B11.01	3	1.1843079575891264	1.036505615730311
batch_13-YESphlox-Control	2-11	SPCP31B10.02	1	0.9901426789374164	1.0495647247342763
batch_13-YESphlox-Control	2-11	SPCP31B10.02	2	0.9999249435976624	1.0442927746948991
batch_13-YESphlox-Control	2-11	SPCP31B10.02	3	0.980060521489631	1.0144284450171617
batch_13-YESphlox-Control	2-12	SPAC105.02c	1	1.011638218514323	1.0648402312570937
batch_13-YESphlox-Control	2-12	SPAC105.02c	2	1.0131709276353065	1.0362986266247276
batch_13-YESphlox-Control	2-12	SPAC105.02c	3	1.0075797887467763	1.0416259585250598
batch_13-YESphlox-Control	2-13	SPBC15D4.05	1	0.9949009092315544	1.0
batch_13-YESphlox-Control	2-13	SPBC15D4.05	2	1.0046034060305933	0.9765557015821492
batch_13-YESphlox-Control	2-13	SPBC15D4.05	3	0.9976948073854224	1.042041872534286
batch_13-YESphlox-Control	2-14	SPBC646.09c	1	1.1667982485148456	0.9478816769475232
batch_13-YESphlox-Control	2-14	SPBC646.09c	2	1.1505073446888685	1.025646202168825
batch_13-YESphlox-Control	2-14	SPBC646.09c	3	1.233099672630561	1.0311930531607505
batch_13-YESphlox-Control	2-15	972	1	1.0034695068257975	1.020765280618247
batch_13-YESphlox-Control	2-15	972	2	1.018203943827105	1.0219821171696253
batch_13-YESphlox-Control	2-15	972	3	1.0079267122442104	1.015292067298372
batch_13-YESphlox-Control	2-16	SPAC25B8.08	1	1.001986573271484	1.0246157048969415
batch_13-YESphlox-Control	2-16	SPAC25B8.08	2	1.0041077956267077	1.0414850003659697
batch_13-YESphlox-Control	2-16	SPAC25B8.08	3	1.0069303944981802	1.0224543233007997
batch_13-YESphlox-Control	2-17	SPAC23H4.09	1	0.9930675464972007	1.0382225012352846
batch_13-YESphlox-Control	2-17	SPAC23H4.09	2	1.0012494118245638	1.0474953427201812
batch_13-YESphlox-Control	2-17	SPAC23H4.09	3	0.9925032144253244	1.0359856324185952
batch_13-YESphlox-Control	2-18	SPBC1D7.03	1	1.0032449833347374	0.8927781347682047
batch_13-YESphlox-Control	2-18	SPBC1D7.03	2	0.9933814600645688	0.8828093209539164
batch_13-YESphlox-Control	2-18	SPBC1D7.03	3	1.0003814703469447	0.9198059429728904
batch_13-YESphlox-Control	2-19	SPAC6G10.10c	1	0.9939388248819968	1.0091365616397097
batch_13-YESphlox-Control	2-19	SPAC6G10.10c	2	0.9976209614248784	1.0
batch_13-YESphlox-Control	2-19	SPAC6G10.10c	3	0.9906233497794942	0.9953164287890074
batch_13-YESphlox-Control	2-2	SPAC1F8.06	1	0.9859314865326654	0.8659952244210568
batch_13-YESphlox-Control	2-2	SPAC1F8.06	2	0.9928516102736232	0.9828952142588246
batch_13-YESphlox-Control	2-2	SPAC1F8.06	3	0.9784821820259856	0.9922215593752228
batch_13-YESphlox-Control	2-20	SPAC652.01	1	1.0024572105794414	1.0044050016203965
batch_13-YESphlox-Control	2-20	SPAC652.01	2	0.9999132172825436	0.9845090304678206
batch_13-YESphlox-Control	2-20	SPAC652.01	3	1.0104502519188536	0.994044965813875
batch_13-YESphlox-Control	2-21	SPCC4G3.09c	1	0.9978896779575032	1.0241363392471259
batch_13-YESphlox-Control	2-21	SPCC4G3.09c	2	1.0072128625673271	1.0610568079677745
batch_13-YESphlox-Control	2-21	SPCC4G3.09c	3	0.9944825200348288	1.0491115657327603
batch_13-YESphlox-Control	2-22	SPAPB2B4.07	1	1.010723551605735	1.0289693662246893
batch_13-YESphlox-Control	2-22	SPAPB2B4.07	2	1.0217152175169262	1.094004942320128
batch_13-YESphlox-Control	2-22	SPAPB2B4.07	3	1.0134147395569413	1.0796453056527626
batch_13-YESphlox-Control	2-23	SPAC6F12.02	1	0.9984815733211524	0.9560640310739376
batch_13-YESphlox-Control	2-23	SPAC6F12.02	2	1.0121965959979051	0.9969961094219236
batch_13-YESphlox-Control	2-23	SPAC6F12.02	3	1.0006801636784226	0.9825747620095066
batch_13-YESphlox-Control	2-3	SPAC1D4.03c	1	0.9940212062223416	0.9434053850851201
batch_13-YESphlox-Control	2-3	SPAC1D4.03c	2	0.9951824400297348	0.9837639897707932
batch_13-YESphlox-Control	2-3	SPAC1D4.03c	3	0.9855100044768424	1.0
batch_13-YESphlox-Control	2-4	SPCC4B3.12	1	0.9935997022609928	0.9708028564600636
batch_13-YESphlox-Control	2-4	SPCC4B3.12	2	0.9933022084693838	0.9726478654361028
batch_13-YESphlox-Control	2-4	SPCC4B3.12	3	0.983523397462504	0.9688373495185492
batch_13-YESphlox-Control	2-5	SPAC1071.09c	1	0.9917173994750412	0.9990920157473442
batch_13-YESphlox-Control	2-5	SPAC1071.09c	2	0.9801729947882148	0.9985461745779272
batch_13-YESphlox-Control	2-5	SPAC1071.09c	3	0.992031489452948	0.9703360258119146
batch_13-YESphlox-Control	2-6	SPBC16C6.01c	1	1.0026929856322302	1.0836956611926198
batch_13-YESphlox-Control	2-6	SPBC16C6.01c	2	1.0000003312059609	1.0612055146746873
batch_13-YESphlox-Control	2-6	SPBC16C6.01c	3	1.011070834371897	0.999774894278434
batch_13-YESphlox-Control	2-7	SPBC119.16c	1	1.0003219883212968	0.989733283373146
batch_13-YESphlox-Control	2-7	SPBC119.16c	2	0.9980077406510331	0.9417702229450196
batch_13-YESphlox-Control	2-7	SPBC119.16c	3	0.9923311368305872	0.9455747097270182
batch_13-YESphlox-Control	2-8	SPCC794.03	1	0.9958977036599728	0.9989212871601378
batch_13-YESphlox-Control	2-8	SPCC794.03	2	0.9942606825719532	0.9747339443014964
batch_13-YESphlox-Control	2-8	SPCC794.03	3	0.9916747671615408	0.9323724122046412
batch_13-YESphlox-Control	2-9	SPCC63.06	1	0.990493435753018	0.8459963970893986
batch_13-YESphlox-Control	2-9	SPCC63.06	2	0.9807966382027908	0.8900149947847349
batch_13-YESphlox-Control	2-9	SPCC63.06	3	1.0062418936875406	0.8573718469214631
batch_13-YESphlox-Control	3-10	SPAC821.07c	1	0.9953277573770916	1.1320001009194378
batch_13-YESphlox-Control	3-10	SPAC821.07c	2	1.0035544025314351	1.1027338345444857
batch_13-YESphlox-Control	3-10	SPAC821.07c	3	1.0047361421839665	1.098032000446452
batch_13-YESphlox-Control	3-12	SPBC215.06c	1	0.9927179024929508	1.0543458857702888
batch_13-YESphlox-Control	3-12	SPBC215.06c	2	0.9911247598336068	0.990941276671534
batch_13-YESphlox-Control	3-12	SPBC215.06c	3	0.9889326142947746	1.0132628160717774
batch_13-YESphlox-Control	3-14	SPBC21C3.08c	1	0.9974657500506532	1.01045955298233
batch_13-YESphlox-Control	3-14	SPBC21C3.08c	2	0.9895269792774456	1.0025952739230657
batch_13-YESphlox-Control	3-14	SPBC21C3.08c	3	0.9926278282693478	1.0210775575173183
batch_13-YESphlox-Control	3-16	SPAC13A11.06	1	0.9991508648653804	1.0445429264323465
batch_13-YESphlox-Control	3-16	SPAC13A11.06	2	1.0004594957046702	1.0520133344919638
batch_13-YESphlox-Control	3-16	SPAC13A11.06	3	1.0015909582935705	1.0360479690575002
batch_13-YESphlox-Control	3-18	SPBC21C3.14c	1	1.0106054765913086	1.0
batch_13-YESphlox-Control	3-18	SPBC21C3.14c	2	1.0019884242801873	1.001681937763558
batch_13-YESphlox-Control	3-18	SPBC21C3.14c	3	1.0046813835022388	1.0217004601631754
batch_13-YESphlox-Control	3-2	SPAC23D3.03c	1	0.9970448362203276	0.96744224527943
batch_13-YESphlox-Control	3-2	SPAC23D3.03c	2	1.0064685097470103	1.01621230950241
batch_13-YESphlox-Control	3-2	SPAC23D3.03c	3	0.9879437683117795	1.031844619392842
batch_13-YESphlox-Control	3-20	SPBC691.03c	1	0.9943269943835192	1.0
batch_13-YESphlox-Control	3-20	SPBC691.03c	2	0.9841706185355056	0.9335337617495636
batch_13-YESphlox-Control	3-20	SPBC691.03c	3	0.9910526793267608	0.9784661144057204
batch_13-YESphlox-Control	3-22	SPAC13F5.04c	1	0.9976019860540328	0.9623701473459052
batch_13-YESphlox-Control	3-22	SPAC13F5.04c	2	1.0057190084400218	1.0248667921451593
batch_13-YESphlox-Control	3-22	SPAC13F5.04c	3	0.9974943199896168	0.9858796384094096
batch_13-YESphlox-Control	3-4	SPAC27E2.03c	1	1.146399069516708	0.9784929913089324
batch_13-YESphlox-Control	3-4	SPAC27E2.03c	2	1.128189230499822	1.0260907021471652
batch_13-YESphlox-Control	3-4	SPAC27E2.03c	3	1.191479944160348	1.0427983784975197
batch_13-YESphlox-Control	3-6	SPAC3H5.08c	1	1.037596529189744	0.8890489733225984
batch_13-YESphlox-Control	3-6	SPAC3H5.08c	2	1.0314328065466227	0.8776998442529834
batch_13-YESphlox-Control	3-6	SPAC3H5.08c	3	1.0576227273699716	0.9033173108383784
batch_13-YESphlox-Control	3-8	SPBC16D10.08c	1	0.9900539877495684	0.8951203525180528
batch_13-YESphlox-Control	3-8	SPBC16D10.08c	2	0.9641619913304196	0.9038938112760242
batch_13-YESphlox-Control	3-8	SPBC16D10.08c	3	0.9773743786773392	0.9091493541196668
batch_13-YESphlox-Control	4-1	SPBC20F10.02c	1	1.0015309078463046	0.9652028949711506
batch_13-YESphlox-Control	4-1	SPBC20F10.02c	2	0.9999445782996368	1.0058793880729602
batch_13-YESphlox-Control	4-1	SPBC20F10.02c	3	0.999312539880809	0.9927539986561263
batch_13-YESphlox-Control	4-10	SPBC14C8.16c	1	1.1453299481733803	0.9702775952034952
batch_13-YESphlox-Control	4-10	SPBC14C8.16c	2	1.1142010880983166	1.0133323935729497
batch_13-YESphlox-Control	4-10	SPBC14C8.16c	3	1.210692962133327	1.0438919670370883
batch_13-YESphlox-Control	4-11	SPAP27G11.12	1	0.9864192776078706	1.017119730031867
batch_13-YESphlox-Control	4-11	SPAP27G11.12	2	1.0001749068736836	0.9813955047385612
batch_13-YESphlox-Control	4-11	SPAP27G11.12	3	0.9841876133074487	1.010416630006723
batch_13-YESphlox-Control	4-12	SPCC1259.02c	1	1.152946899912041	1.0345518166551513
batch_13-YESphlox-Control	4-12	SPCC1259.02c	2	1.121867514718032	1.0515414063063209
batch_13-YESphlox-Control	4-12	SPCC1259.02c	3	1.2355947428798812	1.0583431234056553
batch_13-YESphlox-Control	4-13	SPBC19C7.01	1	0.9883018279820812	1.030818275019451
batch_13-YESphlox-Control	4-13	SPBC19C7.01	2	0.9798522534752421	1.0204141099066042
batch_13-YESphlox-Control	4-13	SPBC19C7.01	3	0.9878543170858012	1.0281638004381504
batch_13-YESphlox-Control	4-14	SPBP35G2.11c	1	1.0018434072179374	1.0393061410274351
batch_13-YESphlox-Control	4-14	SPBP35G2.11c	2	0.9877803906712344	1.0136087139480918
batch_13-YESphlox-Control	4-14	SPBP35G2.11c	3	1.008970093076329	1.0453569049387303
batch_13-YESphlox-Control	4-15	SPCC1235.03	1	0.9948111145071272	1.0229099843860734
batch_13-YESphlox-Control	4-15	SPCC1235.03	2	0.9905463242414874	1.0245447070076927
batch_13-YESphlox-Control	4-15	SPCC1235.03	3	0.9929462992069557	1.030259117976184
batch_13-YESphlox-Control	4-16	SPAC20G4.05c	1	1.006975506179315	1.0608906598983123
batch_13-YESphlox-Control	4-16	SPAC20G4.05c	2	0.9975714859987028	1.0427508981304427
batch_13-YESphlox-Control	4-16	SPAC20G4.05c	3	1.012981309279841	1.0733302597523122
batch_13-YESphlox-Control	4-17	SPAC26F1.12c	1	0.9979226775461622	0.9963755672058248
batch_13-YESphlox-Control	4-17	SPAC26F1.12c	2	1.0022434669088378	1.0
batch_13-YESphlox-Control	4-17	SPAC26F1.12c	3	0.9994950021272058	0.9974124163365188
batch_13-YESphlox-Control	4-18	SPBC21.03c	1	1.0031567836625892	0.9826389749774588
batch_13-YESphlox-Control	4-18	SPBC21.03c	2	0.9965064179974829	0.9828426104670934
batch_13-YESphlox-Control	4-18	SPBC21.03c	3	1.0073586169882691	1.0158559547296293
batch_13-YESphlox-Control	4-19	SPAC8C9.16c	1	0.9961752261033274	1.0
batch_13-YESphlox-Control	4-19	SPAC8C9.16c	2	0.992023875402764	0.9790616148704931
batch_13-YESphlox-Control	4-19	SPAC8C9.16c	3	0.9935949952634582	0.9697285648026364
batch_13-YESphlox-Control	4-2	SPBC1105.14	1	1.0372488932713058	1.0635316543117117
batch_13-YESphlox-Control	4-2	SPBC1105.14	2	1.0672517944228053	1.0382544089633834
batch_13-YESphlox-Control	4-2	SPBC1105.14	3	1.0772046051226212	1.0939366003974973
batch_13-YESphlox-Control	4-20	SPBC1198.11c	1	1.008043526844444	0.8682639921477382
batch_13-YESphlox-Control	4-20	SPBC1198.11c	2	1.0258874816648105	0.8328978697004958
batch_13-YESphlox-Control	4-20	SPBC1198.11c	3	1.0804301529508271	0.8998381690649193
batch_13-YESphlox-Control	4-21	SPBC16E9.13	1	1.003049006012904	0.9895675247623704
batch_13-YESphlox-Control	4-21	SPBC16E9.13	2	1.0052113608173767	1.0049527029526435
batch_13-YESphlox-Control	4-21	SPBC16E9.13	3	1.0031566224799322	1.0
batch_13-YESphlox-Control	4-22	SPCC4G3.12c	1	1.0075831353555993	1.0094595938974706
batch_13-YESphlox-Control	4-22	SPCC4G3.12c	2	1.0150743964934648	0.9971287883366492
batch_13-YESphlox-Control	4-22	SPCC4G3.12c	3	1.0167103515769191	1.0026270557191828
batch_13-YESphlox-Control	4-23	SPAC3H1.03	1	0.9893270135361808	1.0174745711434146
batch_13-YESphlox-Control	4-23	SPAC3H1.03	2	0.992361868606769	0.9702930606470108
batch_13-YESphlox-Control	4-23	SPAC3H1.03	3	0.9930122257533702	0.9751484046824176
batch_13-YESphlox-Control	4-3	SPCC663.06c	1	0.9923766365331259	1.007720454854934
batch_13-YESphlox-Control	4-3	SPCC663.06c	2	0.9999996687940386	1.0110503905491108
batch_13-YESphlox-Control	4-3	SPCC663.06c	3	0.9849683287040094	1.0388371621555788
batch_13-YESphlox-Control	4-4	SPBC32H8.03	1	0.9892076737459404	1.0181230889890325
batch_13-YESphlox-Control	4-4	SPBC32H8.03	2	0.9895679778743078	1.0126311039322615
batch_13-YESphlox-Control	4-4	SPBC32H8.03	3	0.9757756610391822	1.0258992794427468
batch_13-YESphlox-Control	4-5	SPAC521.03	1	0.9933580109746052	0.983817955339881
batch_13-YESphlox-Control	4-5	SPAC521.03	2	0.9903026748000155	1.0039952719408758
batch_13-YESphlox-Control	4-5	SPAC521.03	3	0.9909881542039999	0.9840755735581576
batch_13-YESphlox-Control	4-6	SPBC1709.09	1	0.998768392635463	0.9439697990372776
batch_13-YESphlox-Control	4-6	SPBC1709.09	2	1.007424937215219	0.9773466238027142
batch_13-YESphlox-Control	4-6	SPBC1709.09	3	1.0093992385030324	1.0039206440854236
batch_13-YESphlox-Control	4-7	SPBC1198.14c	1	0.9994521428341058	1.0417223804740687
batch_13-YESphlox-Control	4-7	SPBC1198.14c	2	1.0123704449317277	0.9955494179615784
batch_13-YESphlox-Control	4-7	SPBC1198.14c	3	1.0015502269487857	1.050884954548924
batch_13-YESphlox-Control	4-8	SPCC965.12	1	0.9920159303585157	1.0307122202762693
batch_13-YESphlox-Control	4-8	SPCC965.12	2	1.000846595332475	0.9975405881002296
batch_13-YESphlox-Control	4-8	SPCC965.12	3	0.9934054713477788	1.0057739695076848
batch_13-YESphlox-Control	4-9	SPBC3E7.07c	1	0.9876871448795416	0.9962388093760948
batch_13-YESphlox-Control	4-9	SPBC3E7.07c	2	1.0066021476838256	1.0150032086507037
batch_13-YESphlox-Control	4-9	SPBC3E7.07c	3	0.9949060413197018	1.0167289268262818
batch_13-YESphlox-Control	5-10	SPAC890.03	1	1.0038114161734422	1.020090754872044
batch_13-YESphlox-Control	5-10	SPAC890.03	2	1.0154290085040538	1.0137976551647767
batch_13-YESphlox-Control	5-10	SPAC890.03	3	1.0086784248421343	1.004344367013402
batch_13-YESphlox-Control	5-12	SPAC977.15	1	0.98864264504866	1.0289346220923137
batch_13-YESphlox-Control	5-12	SPAC977.15	2	0.9873553523103202	1.0096963851563798
batch_13-YESphlox-Control	5-12	SPAC977.15	3	0.9829415567370268	0.9992538927432794
batch_13-YESphlox-Control	5-14	SPBC9B6.03	1	0.9915987945858568	1.1072908697624713
batch_13-YESphlox-Control	5-14	SPBC9B6.03	2	0.9944512826572874	1.0559118022216498
batch_13-YESphlox-Control	5-14	SPBC9B6.03	3	0.99137630621458	1.0020290037965118
batch_13-YESphlox-Control	5-16	SPAC1556.02c	1	0.9886508667706941	0.9801027835276768
batch_13-YESphlox-Control	5-16	SPAC1556.02c	2	0.9664573595036792	0.9660474491720612
batch_13-YESphlox-Control	5-16	SPAC1556.02c	3	0.9880167742148516	0.9950641771747024
batch_13-YESphlox-Control	5-18	SPAC3G6.03c	1	1.0006674683059256	0.9915575865042076
batch_13-YESphlox-Control	5-18	SPAC3G6.03c	2	0.9946841244818352	0.9923493836940841
batch_13-YESphlox-Control	5-18	SPAC3G6.03c	3	1.0018159015815264	1.0
batch_13-YESphlox-Control	5-2	SPAC23G3.05c	1	0.993765451558024	0.9506897162747118
batch_13-YESphlox-Control	5-2	SPAC23G3.05c	2	1.0043676424728492	0.9733407287472294
batch_13-YESphlox-Control	5-2	SPAC23G3.05c	3	0.984974023563795	0.9894625623991964
batch_13-YESphlox-Control	5-20	SPAPB1E7.11c	1	1.0027053529635126	1.0533118796971692
batch_13-YESphlox-Control	5-20	SPAPB1E7.11c	2	0.99807332160421	1.0616508335569346
batch_13-YESphlox-Control	5-20	SPAPB1E7.11c	3	0.9953338115784138	1.072417788910788
batch_13-YESphlox-Control	5-22	SPAC17A2.02c	1	1.015599300314354	0.9300871868398832
batch_13-YESphlox-Control	5-22	SPAC17A2.02c	2	1.0126154519240562	0.9417932467195664
batch_13-YESphlox-Control	5-22	SPAC17A2.02c	3	1.0153994340452706	0.9392365416799788
batch_13-YESphlox-Control	5-4	SPAC2F3.18c	1	0.9846030333509234	1.0249040805346152
batch_13-YESphlox-Control	5-4	SPAC2F3.18c	2	0.9974152480709196	1.0046688898676903
batch_13-YESphlox-Control	5-4	SPAC2F3.18c	3	0.9700873668288872	0.9833223069645082
batch_13-YESphlox-Control	5-6	SPAC3H8.03	1	0.985815400157364	0.9781954042903998
batch_13-YESphlox-Control	5-6	SPAC3H8.03	2	0.9953135106383922	0.9693580798445643
batch_13-YESphlox-Control	5-6	SPAC3H8.03	3	0.9881486061610631	0.9514343203791588
batch_13-YESphlox-Control	5-8	SPAC637.07	1	1.1617640860880059	0.9851470509283248
batch_13-YESphlox-Control	5-8	SPAC637.07	2	1.1391460152920498	0.9868191087960636
batch_13-YESphlox-Control	5-8	SPAC637.07	3	1.2324468687237378	0.9951294804687444
batch_13-YESphlox-Control	6-1	SPBC32F12.03c	1	1.0048800212987568	1.0
batch_13-YESphlox-Control	6-1	SPBC32F12.03c	2	1.001232682539284	1.0181491836663148
batch_13-YESphlox-Control	6-1	SPBC32F12.03c	3	0.9983276898045972	1.0053370801577552
batch_13-YESphlox-Control	6-10	SPAC227.17c	1	1.1453426572005536	0.9636219899613828
batch_13-YESphlox-Control	6-10	SPAC227.17c	2	1.1198818073673948	1.0059281788460457
batch_13-YESphlox-Control	6-10	SPAC227.17c	3	1.217548553075018	1.0182821931719137
batch_13-YESphlox-Control	6-11	SPAC3H5.10	1	1.1370094143875211	0.8828114988708892
batch_13-YESphlox-Control	6-11	SPAC3H5.10	2	1.105252418128542	0.9514807020782752
batch_13-YESphlox-Control	6-11	SPAC3H5.10	3	1.1776080635028428	0.951455525208772
batch_13-YESphlox-Control	6-12	SPAC683.02c	1	0.9990170611513872	1.016866541069354
batch_13-YESphlox-Control	6-12	SPAC683.02c	2	0.9916733231563046	1.0224019078235822
batch_13-YESphlox-Control	6-12	SPAC683.02c	3	0.9954559159026088	1.018093098231725
batch_13-YESphlox-Control	6-13	SPAC7D4.05	1	0.9959781665571024	1.0405954595695153
batch_13-YESphlox-Control	6-13	SPAC7D4.05	2	0.9902427722270752	1.0564127984221623
batch_13-YESphlox-Control	6-13	SPAC7D4.05	3	0.9949408031471954	1.0219049798475326
batch_13-YESphlox-Control	6-14	SPCC126.12	1	1.0015532711067618	0.9790121237941436
batch_13-YESphlox-Control	6-14	SPCC126.12	2	0.9857029756509921	0.9610023852469328
batch_13-YESphlox-Control	6-14	SPCC126.12	3	1.0064381855783138	0.9842612724334384
batch_13-YESphlox-Control	6-15	SPAC694.04c	1	0.9999989070379658	0.9852772569034468
batch_13-YESphlox-Control	6-15	SPAC694.04c	2	0.9981318221771884	0.9930351717916456
batch_13-YESphlox-Control	6-15	SPAC694.04c	3	1.0000718224423046	1.0012963997953286
batch_13-YESphlox-Control	6-16	SPBP8B7.27	1	1.0038294422008291	1.0350752981091988
batch_13-YESphlox-Control	6-16	SPBP8B7.27	2	0.987583501585846	1.0184535886627737
batch_13-YESphlox-Control	6-16	SPBP8B7.27	3	1.013268071252495	1.018093098231725
batch_13-YESphlox-Control	6-17	SPBC725.11c	1	0.9958557014285844	0.9644208263596992
batch_13-YESphlox-Control	6-17	SPBC725.11c	2	0.992809444678611	0.9540588037483778
batch_13-YESphlox-Control	6-17	SPBC725.11c	3	0.9923078827124076	0.9383592943689992
batch_13-YESphlox-Control	6-18	SPBC21C3.18	1	1.0142965745995003	1.0638450328199551
batch_13-YESphlox-Control	6-18	SPBC21C3.18	2	1.0070413686157402	1.0231761681670486
batch_13-YESphlox-Control	6-18	SPBC21C3.18	3	1.0160648412327833	1.0333668759729036
batch_13-YESphlox-Control	6-19	SPCC962.05	1	1.0010903960813171	1.0157154656634535
batch_13-YESphlox-Control	6-19	SPCC962.05	2	1.004021953761771	1.0066365845090015
batch_13-YESphlox-Control	6-19	SPCC962.05	3	0.9928007521434788	1.0297608859549725
batch_13-YESphlox-Control	6-2	SPBC16A3.08c	1	0.99650086927638	1.0027288293004677
batch_13-YESphlox-Control	6-2	SPBC16A3.08c	2	1.01370467161917	0.9563291975732472
batch_13-YESphlox-Control	6-2	SPBC16A3.08c	3	0.99650744538293	0.9723501663339876
batch_13-YESphlox-Control	6-20	SPAC8C9.06c	1	0.9962383711249788	0.4086233615614787
batch_13-YESphlox-Control	6-20	SPAC8C9.06c	2	0.9882276408617454	0.658436736587342
batch_13-YESphlox-Control	6-20	SPAC8C9.06c	3	1.0062387310298826	0.5980336438648366
batch_13-YESphlox-Control	6-21	972	1	1.016094200716552	1.017792889900086
batch_13-YESphlox-Control	6-21	972	2	1.0054882236777158	0.9893063619073158
batch_13-YESphlox-Control	6-21	972	3	1.018300247037381	0.9962719527298092
batch_13-YESphlox-Control	6-22	SPCC622.11	1	1.0096337126735937	1.0333188475418853
batch_13-YESphlox-Control	6-22	SPCC622.11	2	1.0104293781980187	1.018453588662774
batch_13-YESphlox-Control	6-22	SPCC622.11	3	1.009619408550643	1.018093098231725
batch_13-YESphlox-Control	6-23	SPBC2D10.03c	1	0.9946482499070944	1.0149720049027595
batch_13-YESphlox-Control	6-23	SPBC2D10.03c	2	0.9924159309633042	1.0123237372224905
batch_13-YESphlox-Control	6-23	SPBC2D10.03c	3	0.9901865207381072	1.0167163545467488
batch_13-YESphlox-Control	6-3	972	1	1.0111709914711782	1.0269908356786597
batch_13-YESphlox-Control	6-3	972	2	1.0283303447709988	1.0111158186109936
batch_13-YESphlox-Control	6-3	972	3	1.0206686093465882	1.0082152886957023
batch_13-YESphlox-Control	6-4	SPBC543.07	1	1.0144042698328029	0.9302409677195208
batch_13-YESphlox-Control	6-4	SPBC543.07	2	1.0062364411390607	0.9105206884490896
batch_13-YESphlox-Control	6-4	SPBC543.07	3	1.0211770681556238	0.9330847496932412
batch_13-YESphlox-Control	6-5	SPAC589.07c	1	0.9930352718210224	1.0352084221729594
batch_13-YESphlox-Control	6-5	SPAC589.07c	2	0.9934417928818372	1.0400622876329166
batch_13-YESphlox-Control	6-5	SPAC589.07c	3	0.9973884374356408	1.0218888568251536
batch_13-YESphlox-Control	6-6	SPAC4H3.06	1	1.0004926213593583	1.0668849676790193
batch_13-YESphlox-Control	6-6	SPAC4H3.06	2	1.01115798428681	1.0502840039416228
batch_13-YESphlox-Control	6-6	SPAC4H3.06	3	1.0085382553812423	1.0463926169961055
batch_13-YESphlox-Control	6-7	SPAC4G9.11c	1	1.0019439441734044	1.0047963199595522
batch_13-YESphlox-Control	6-7	SPAC4G9.11c	2	1.014938083530188	0.9899284391083182
batch_13-YESphlox-Control	6-7	SPAC4G9.11c	3	0.9966403361978442	0.9997533508775044
batch_13-YESphlox-Control	6-8	SPAC140.01	1	0.9886883607842152	0.9741475479051817
batch_13-YESphlox-Control	6-8	SPAC140.01	2	0.9660904073782448	1.0184535886627737
batch_13-YESphlox-Control	6-8	SPAC140.01	3	0.9852775088797	0.9737292511984312
batch_13-YESphlox-Control	6-9	SPAC3G9.11c	1	0.9879569911078372	0.9528275592495916
batch_13-YESphlox-Control	6-9	SPAC3G9.11c	2	1.0044225701597538	0.9865382637229986
batch_13-YESphlox-Control	6-9	SPAC3G9.11c	3	0.9963067983664592	0.930271613989362
batch_13-YESphlox-Control	7-10	SPBC18H10.05	1	0.9924807501936848	1.0118335934570375
batch_13-YESphlox-Control	7-10	SPBC18H10.05	2	0.9800949282891454	1.0193275087027944
batch_13-YESphlox-Control	7-10	SPBC18H10.05	3	0.9906338446324908	1.0332717810607257
batch_13-YESphlox-Control	7-12	SPAC16.01	1	0.9903821747638536	0.9936064592000522
batch_13-YESphlox-Control	7-12	SPAC16.01	2	0.9713596230384632	1.0
batch_13-YESphlox-Control	7-12	SPAC16.01	3	0.979760714738953	0.9966420576978384
batch_13-YESphlox-Control	7-14	SPAC1A6.04c	1	0.9983500260367292	0.949070817681446
batch_13-YESphlox-Control	7-14	SPAC1A6.04c	2	0.9942599561384527	0.9533590622688556
batch_13-YESphlox-Control	7-14	SPAC1A6.04c	3	1.0030536409538235	0.9760931486228704
batch_13-YESphlox-Control	7-16	SPBC2G2.06c	1	0.9971217755771444	0.9840404967324596
batch_13-YESphlox-Control	7-16	SPBC2G2.06c	2	0.982209710225056	0.957576099932604
batch_13-YESphlox-Control	7-16	SPBC2G2.06c	3	1.0027424500698687	0.9665773082645288
batch_13-YESphlox-Control	7-18	SPAC3H1.11	1	1.0021167125068946	1.0063415696590683
batch_13-YESphlox-Control	7-18	SPAC3H1.11	2	0.9922893941933778	1.001136776140697
batch_13-YESphlox-Control	7-18	SPAC3H1.11	3	1.0051438303114284	1.001123300861526
batch_13-YESphlox-Control	7-2	SPAC15A10.10	1	0.9940741241763208	1.006926372370421
batch_13-YESphlox-Control	7-2	SPAC15A10.10	2	0.9948812541024415	1.0
batch_13-YESphlox-Control	7-2	SPAC15A10.10	3	0.9916556877263084	1.0116624545980049
batch_13-YESphlox-Control	7-20	SPCC1753.02c	1	1.038887264960075	0.9391855154189024
batch_13-YESphlox-Control	7-20	SPCC1753.02c	2	1.0782474547964644	0.9628784081512136
batch_13-YESphlox-Control	7-20	SPCC1753.02c	3	1.19077708871192	0.936659438327736
batch_13-YESphlox-Control	7-22	SPBP22H7.04	1	1.0023815910601348	1.0237195460369166
batch_13-YESphlox-Control	7-22	SPBP22H7.04	2	0.9976425467919378	0.9694747137050004
batch_13-YESphlox-Control	7-22	SPBP22H7.04	3	0.9938132655264079	0.9823464390724872
batch_13-YESphlox-Control	7-4	SPBP8B7.31	1	0.9904683484056556	1.0137695665070734
batch_13-YESphlox-Control	7-4	SPBP8B7.31	2	1.0042394884137589	0.9890898168095132
batch_13-YESphlox-Control	7-4	SPBP8B7.31	3	0.9867273828629054	1.0
batch_13-YESphlox-Control	7-6	SPAC22A12.14c	1	0.9944740677855568	1.0393691364803601
batch_13-YESphlox-Control	7-6	SPAC22A12.14c	2	1.0058726191533969	1.0382386334690497
batch_13-YESphlox-Control	7-6	SPAC22A12.14c	3	0.9956461067419834	1.018867426343141
batch_13-YESphlox-Control	7-8	SPAC694.02	1	0.9926332367408186	1.0327515578104196
batch_13-YESphlox-Control	7-8	SPAC694.02	2	1.0005543837364663	1.0043623018250756
batch_13-YESphlox-Control	7-8	SPAC694.02	3	0.984418883730489	1.0193840046351526
batch_13-YESphlox-Control	8-1	SPAC13F5.03c	1	0.9961461925408212	0.9882324467072012
batch_13-YESphlox-Control	8-1	SPAC13F5.03c	2	0.9891359492400392	1.0285424702890302
batch_13-YESphlox-Control	8-1	SPAC13F5.03c	3	0.9907068821409604	1.0
batch_13-YESphlox-Control	8-10	SPBC365.20c	1	0.996108553030274	0.983077688990368
batch_13-YESphlox-Control	8-10	SPBC365.20c	2	0.9921458356924272	1.0264444927429683
batch_13-YESphlox-Control	8-10	SPBC365.20c	3	0.9896610740323863	1.0042913437415564
batch_13-YESphlox-Control	8-11	SPAC57A7.09	1	0.986405337266994	0.9744216084095014
batch_13-YESphlox-Control	8-11	SPAC57A7.09	2	1.0023242351079835	1.0007560819100596
batch_13-YESphlox-Control	8-11	SPAC57A7.09	3	0.9759516013064596	0.994877245651832
batch_13-YESphlox-Control	8-12	SPBC3B8.08	1	0.9979560994873232	1.0072880353783769
batch_13-YESphlox-Control	8-12	SPBC3B8.08	2	0.9825652264317204	0.988906397288996
batch_13-YESphlox-Control	8-12	SPBC3B8.08	3	0.9956415563214442	1.001932637584407
batch_13-YESphlox-Control	8-13	SPAC3H8.04	1	0.9984406646522704	1.0144617294350815
batch_13-YESphlox-Control	8-13	SPAC3H8.04	2	0.9938178724451068	1.0311717452099909
batch_13-YESphlox-Control	8-13	SPAC3H8.04	3	0.9941528495041272	0.9980938333361952
batch_13-YESphlox-Control	8-14	SPAC22F3.04	1	1.0054364728915948	1.032035393504132
batch_13-YESphlox-Control	8-14	SPAC22F3.04	2	1.0039463475891617	0.9979821083781796
batch_13-YESphlox-Control	8-14	SPAC22F3.04	3	1.004835783984054	1.0196849983187872
batch_13-YESphlox-Control	8-15	SPBC1604.16c	1	1.0016056338859214	1.029465116913396
batch_13-YESphlox-Control	8-15	SPBC1604.16c	2	1.0052740360545165	1.0
batch_13-YESphlox-Control	8-15	SPBC1604.16c	3	0.9980103007525436	1.006907824454637
batch_13-YESphlox-Control	8-16	SPBPB21E7.04c	1	1.0079312926240234	1.0506534286378209
batch_13-YESphlox-Control	8-16	SPBPB21E7.04c	2	1.002433890588003	1.0008710341340863
batch_13-YESphlox-Control	8-16	SPBPB21E7.04c	3	1.016860854661669	1.0195399503160794
batch_13-YESphlox-Control	8-17	SPBC649.04	1	0.9953906099712954	1.0507089956299092
batch_13-YESphlox-Control	8-17	SPBC649.04	2	0.9853133349778622	0.9940109615772512
batch_13-YESphlox-Control	8-17	SPBC649.04	3	0.9999079317943363	1.0001324081593328
batch_13-YESphlox-Control	8-18	SPAC688.13	1	1.0087849368144275	1.0298331302753037
batch_13-YESphlox-Control	8-18	SPAC688.13	2	1.0026971413375179	1.0087997893165128
batch_13-YESphlox-Control	8-18	SPAC688.13	3	1.01628236519644	0.9951675596949341
batch_13-YESphlox-Control	8-19	SPAC3A11.11c	1	0.9955851270580338	1.0211253632282848
batch_13-YESphlox-Control	8-19	SPAC3A11.11c	2	0.9985133024280946	1.0009548652477935
batch_13-YESphlox-Control	8-19	SPAC3A11.11c	3	0.9961786651148138	1.0086499647809832
batch_13-YESphlox-Control	8-2	SPBC16A3.02c	1	0.9965539273994826	1.049974438229122
batch_13-YESphlox-Control	8-2	SPBC16A3.02c	2	1.0002763549925653	1.0108766578683095
batch_13-YESphlox-Control	8-2	SPBC16A3.02c	3	0.996452714370293	1.0399252570663522
batch_13-YESphlox-Control	8-20	SPBC1778.07	1	1.0119376864545808	1.017272598857687
batch_13-YESphlox-Control	8-20	SPBC1778.07	2	0.999115746167604	1.0147090988662115
batch_13-YESphlox-Control	8-20	SPBC1778.07	3	1.0143410395277523	1.0016924516415846
batch_13-YESphlox-Control	8-21	SPBC1539.02	1	0.9967246860534444	1.0
batch_13-YESphlox-Control	8-21	SPBC1539.02	2	0.9905916581586006	0.9881332158512941
batch_13-YESphlox-Control	8-21	SPBC1539.02	3	0.9932372128827544	0.9830462368104868
batch_13-YESphlox-Control	8-22	SPCC63.03	1	1.011199070807724	1.0108182585396632
batch_13-YESphlox-Control	8-22	SPCC63.03	2	1.0117909963657168	0.991176230388528
batch_13-YESphlox-Control	8-22	SPCC63.03	3	1.0106986025711029	1.002993659468048
batch_13-YESphlox-Control	8-23	SPBC14C8.15	1	0.990487029648446	1.0135577076904505
batch_13-YESphlox-Control	8-23	SPBC14C8.15	2	0.9874828730681704	0.986653093080622
batch_13-YESphlox-Control	8-23	SPBC14C8.15	3	0.986275769336538	0.9939368755713252
batch_13-YESphlox-Control	8-3	SPCC736.13	1	0.9896670091330764	1.0309297400212432
batch_13-YESphlox-Control	8-3	SPCC736.13	2	1.0088410944215649	1.0145289536157749
batch_13-YESphlox-Control	8-3	SPCC736.13	3	0.9881166985029626	1.0435876830699269
batch_13-YESphlox-Control	8-4	SPAC3A12.13c	1	1.151068367868861	0.9924583183556398
batch_13-YESphlox-Control	8-4	SPAC3A12.13c	2	1.1440419880075032	1.00137058440654
batch_13-YESphlox-Control	8-4	SPAC3A12.13c	3	1.2101554479356635	1.0356213858764527
batch_13-YESphlox-Control	8-5	SPCC162.12	1	0.9940038280613324	1.004094770157808
batch_13-YESphlox-Control	8-5	SPCC162.12	2	1.0128358386993273	1.0025360057588126
batch_13-YESphlox-Control	8-5	SPCC162.12	3	0.9887085987228634	1.0276935308089317
batch_13-YESphlox-Control	8-6	SPBC17G9.07	1	1.141896759546347	0.9024141594414348
batch_13-YESphlox-Control	8-6	SPBC17G9.07	2	1.1351795777442768	0.9243065322456496
batch_13-YESphlox-Control	8-6	SPBC17G9.07	3	1.2172132759808765	0.9143084498345501
batch_13-YESphlox-Control	8-7	SPAC806.07	1	0.9966151825416424	0.9868555470086884
batch_13-YESphlox-Control	8-7	SPAC806.07	2	0.9934912148399146	1.0017566004508809
batch_13-YESphlox-Control	8-7	SPAC806.07	3	0.979963745690028	1.0137682537316397
batch_13-YESphlox-Control	8-8	SPBC409.07c	1	1.1524490114654662	0.9541580833314184
batch_13-YESphlox-Control	8-8	SPBC409.07c	2	1.1674288508774977	0.9994364699185446
batch_13-YESphlox-Control	8-8	SPBC409.07c	3	1.267919153854332	1.0091617692285015
batch_13-YESphlox-Control	8-9	SPAC186.06	1	0.9884481446609392	0.9980245430011676
batch_13-YESphlox-Control	8-9	SPAC186.06	2	1.0065333743543567	1.0047181546925643
batch_13-YESphlox-Control	8-9	SPAC186.06	3	0.9891034679022872	1.0045598985894757
batch_13-YESphlox-Control	9-10	SPAC10F6.14c	1	0.9937788251522176	0.9215047733822358
batch_13-YESphlox-Control	9-10	SPAC10F6.14c	2	0.9923980884024636	0.941711016416556
batch_13-YESphlox-Control	9-10	SPAC10F6.14c	3	0.9820784619780346	0.9337955845031944
batch_13-YESphlox-Control	9-12	SPBC776.01	1	0.996538322278892	0.992832785931298
batch_13-YESphlox-Control	9-12	SPBC776.01	2	1.0004201803756196	0.9758401880347352
batch_13-YESphlox-Control	9-12	SPBC776.01	3	0.9839733165850296	1.0019497997977953
batch_13-YESphlox-Control	9-14	SPBC25B2.04c	1	0.9953830529886902	0.8983502491256271
batch_13-YESphlox-Control	9-14	SPBC25B2.04c	2	0.9785515174625058	0.9248697032751324
batch_13-YESphlox-Control	9-14	SPBC25B2.04c	3	0.998457703533252	0.935763490921096
batch_13-YESphlox-Control	9-16	SPAC19G12.15c	1	1.0220500858886792	0.7160768863199956
batch_13-YESphlox-Control	9-16	SPAC19G12.15c	2	1.0342035573662456	0.7497393439629603
batch_13-YESphlox-Control	9-16	SPAC19G12.15c	3	1.0485800178341438	0.7214196791956718
batch_13-YESphlox-Control	9-18	972	1	1.0159074028651789	0.9916540886595964
batch_13-YESphlox-Control	9-18	972	2	1.0059134326896084	0.9965644226325242
batch_13-YESphlox-Control	9-18	972	3	1.0189909966775679	0.98419718497277
batch_13-YESphlox-Control	9-2	SPAC26F1.10c	1	1.0088150263693572	0.8304987605847488
batch_13-YESphlox-Control	9-2	SPAC26F1.10c	2	0.9889929288768756	0.8033535403476938
batch_13-YESphlox-Control	9-2	SPAC26F1.10c	3	1.0078879217394592	0.8582932877080188
batch_13-YESphlox-Control	9-20	SPACUNK4.17	1	0.9990155600217784	1.0466635855487314
batch_13-YESphlox-Control	9-20	SPACUNK4.17	2	0.9798750907987565	1.013082770090023
batch_13-YESphlox-Control	9-20	SPACUNK4.17	3	0.9933279414731684	1.0157880339096923
batch_13-YESphlox-Control	9-22	SPAC806.04c	1	1.0009468101831034	1.0
batch_13-YESphlox-Control	9-22	SPAC806.04c	2	0.9949221625653708	1.0157708101911485
batch_13-YESphlox-Control	9-22	SPAC806.04c	3	0.9917518668448284	1.0005047487300591
batch_13-YESphlox-Control	9-4	SPCC16C4.11	1	1.1396388304244296	1.0
batch_13-YESphlox-Control	9-4	SPCC16C4.11	2	1.1228332275268882	0.9758030481284821
batch_13-YESphlox-Control	9-4	SPCC16C4.11	3	1.1853229071936708	1.0612279270893836
batch_13-YESphlox-Control	9-6	SPAC22E12.14c	1	0.9913836385520334	0.9496217298900492
batch_13-YESphlox-Control	9-6	SPAC22E12.14c	2	0.9858388381154204	0.9511808650167608
batch_13-YESphlox-Control	9-6	SPAC22E12.14c	3	0.9813749171120872	0.9471288908280596
batch_13-YESphlox-Control	9-8	SPBC16H5.13	1	0.9939637083572676	1.0098078938790649
batch_13-YESphlox-Control	9-8	SPBC16H5.13	2	0.9912838081793508	1.0122543142347755
batch_13-YESphlox-Control	9-8	SPBC16H5.13	3	0.9823351534841512	1.0227930286825564
batch_13-YESphlox-Ovana0.5	1-10	SPBC428.15	1	0.992614443383676	1.0395191263807495
batch_13-YESphlox-Ovana0.5	1-10	SPBC428.15	2	0.9904238927243522	1.0242208770640016
batch_13-YESphlox-Ovana0.5	1-10	SPBC428.15	3	0.9772773897393936	1.030915985387925
batch_13-YESphlox-Ovana0.5	1-12	SPBC215.05	1	1.0499929148398706	0.9702264076616408
batch_13-YESphlox-Ovana0.5	1-12	SPBC215.05	2	1.0695759679617372	0.9632273291199979
batch_13-YESphlox-Ovana0.5	1-12	SPBC215.05	3	1.1016752381338122	0.9639745455274608
batch_13-YESphlox-Ovana0.5	1-14	SPACUNK4.16c	1	0.9817923284588654	1.006763808055797
batch_13-YESphlox-Ovana0.5	1-14	SPACUNK4.16c	2	0.9813879427315558	0.9934895817038538
batch_13-YESphlox-Ovana0.5	1-14	SPACUNK4.16c	3	0.9897630699117764	0.9967055421823724
batch_13-YESphlox-Ovana0.5	1-16	SPAC6F6.13c	1	0.9758890800655902	1.0493987128494944
batch_13-YESphlox-Ovana0.5	1-16	SPAC6F6.13c	2	0.986145057607822	1.0137432933704071
batch_13-YESphlox-Ovana0.5	1-16	SPAC6F6.13c	3	0.9814545446787218	1.0404091836016285
batch_13-YESphlox-Ovana0.5	1-18	SPAC22A12.06c	1	0.9972650971543968	1.027790421258663
batch_13-YESphlox-Ovana0.5	1-18	SPAC22A12.06c	2	0.9983070465857884	1.01859318823307
batch_13-YESphlox-Ovana0.5	1-18	SPAC22A12.06c	3	1.0055375922001992	1.053434313304577
batch_13-YESphlox-Ovana0.5	1-2	SPAC11E3.12	1	1.002611750663432	1.084974334714589
batch_13-YESphlox-Ovana0.5	1-2	SPAC11E3.12	2	0.984662579908125	1.087131055746587
batch_13-YESphlox-Ovana0.5	1-2	SPAC11E3.12	3	0.9833638687044374	1.0274014353216372
batch_13-YESphlox-Ovana0.5	1-20	SPAC56F8.02	1	1.049341827952927	1.0
batch_13-YESphlox-Ovana0.5	1-20	SPAC56F8.02	2	1.0371222195020884	1.0082595364587523
batch_13-YESphlox-Ovana0.5	1-20	SPAC56F8.02	3	1.0389848265228632	1.0165037207938168
batch_13-YESphlox-Ovana0.5	1-22	SPBC428.08c	1	1.0005521770242265	1.0261740384293427
batch_13-YESphlox-Ovana0.5	1-22	SPBC428.08c	2	1.0058976347116158	1.0068613598777207
batch_13-YESphlox-Ovana0.5	1-22	SPBC428.08c	3	1.0067826200877654	1.0142619943456184
batch_13-YESphlox-Ovana0.5	1-4	SPAC1705.02	1	1.0370587433188794	1.0258254924626764
batch_13-YESphlox-Ovana0.5	1-4	SPAC1705.02	2	1.0122730647572462	1.0
batch_13-YESphlox-Ovana0.5	1-4	SPAC1705.02	3	1.006624760501	1.0338789931647656
batch_13-YESphlox-Ovana0.5	1-6	SPAC3A12.03c	1	1.0155868099888499	1.0371275519231322
batch_13-YESphlox-Ovana0.5	1-6	SPAC3A12.03c	2	1.0040447444511993	1.004616959850484
batch_13-YESphlox-Ovana0.5	1-6	SPAC3A12.03c	3	0.9982345483170592	1.0168649564325007
batch_13-YESphlox-Ovana0.5	1-8	SPCC320.03	1	0.9680113411100912	1.03204939721331
batch_13-YESphlox-Ovana0.5	1-8	SPCC320.03	2	0.9682014227234556	1.0342322051927526
batch_13-YESphlox-Ovana0.5	1-8	SPCC320.03	3	0.9734078826722332	1.0306417362531652
batch_13-YESphlox-Ovana0.5	10-1	SPCC1020.08	1	1.0107146155912263	0.9788850407253644
batch_13-YESphlox-Ovana0.5	10-1	SPCC1020.08	2	1.0028518549193493	1.0214124187302471
batch_13-YESphlox-Ovana0.5	10-1	SPCC1020.08	3	1.0013493694155862	1.0328633872785162
batch_13-YESphlox-Ovana0.5	10-10	SPAC1834.04	1	0.93764921099999	1.063531884522373
batch_13-YESphlox-Ovana0.5	10-10	SPAC1834.04	2	0.9482837042495	1.0708990220297572
batch_13-YESphlox-Ovana0.5	10-10	SPAC1834.04	3	0.9406054050660978	1.097559242690631
batch_13-YESphlox-Ovana0.5	10-11	SPAC1610.02c	1	1.1992891424642609	0.8463715022601692
batch_13-YESphlox-Ovana0.5	10-11	SPAC1610.02c	2	1.1530297188991678	0.8577386933350841
batch_13-YESphlox-Ovana0.5	10-11	SPAC1610.02c	3	1.1711372655166712	0.8646462517358
batch_13-YESphlox-Ovana0.5	10-12	SPAC3A11.02	1	0.9986356235199756	0.9901984024183872
batch_13-YESphlox-Ovana0.5	10-12	SPAC3A11.02	2	0.9980568628981462	0.9785749027488112
batch_13-YESphlox-Ovana0.5	10-12	SPAC3A11.02	3	0.9964024059617268	0.9922220281401888
batch_13-YESphlox-Ovana0.5	10-13	SPAC823.09c	1	1.000435520220164	1.0
batch_13-YESphlox-Ovana0.5	10-13	SPAC823.09c	2	0.985462278177924	1.009094874095394
batch_13-YESphlox-Ovana0.5	10-13	SPAC823.09c	3	0.9987226607657436	0.9866515762391188
batch_13-YESphlox-Ovana0.5	10-14	SPAC21E11.04	1	1.001183212601742	1.0362623896792524
batch_13-YESphlox-Ovana0.5	10-14	SPAC21E11.04	2	0.9980602945728008	1.02028590033838
batch_13-YESphlox-Ovana0.5	10-14	SPAC21E11.04	3	0.9953332957979938	1.0457789071418278
batch_13-YESphlox-Ovana0.5	10-15	SPBPJ4664.05	1	1.0003007360753595	1.0065513348253072
batch_13-YESphlox-Ovana0.5	10-15	SPBPJ4664.05	2	0.9859024053298524	1.0145005909095586
batch_13-YESphlox-Ovana0.5	10-15	SPBPJ4664.05	3	0.9962874055306292	0.9954671151707836
batch_13-YESphlox-Ovana0.5	10-16	972	1	0.9951219958048048	1.0447301146642938
batch_13-YESphlox-Ovana0.5	10-16	972	2	0.998645909356604	0.9978306658170112
batch_13-YESphlox-Ovana0.5	10-16	972	3	0.9998978833675928	1.0415140964101028
batch_13-YESphlox-Ovana0.5	10-17	SPAC18B11.04	1	1.0080262914641054	1.0034935298825391
batch_13-YESphlox-Ovana0.5	10-17	SPAC18B11.04	2	1.0080605869812482	1.0
batch_13-YESphlox-Ovana0.5	10-17	SPAC18B11.04	3	1.0028670218522855	1.002315755061127
batch_13-YESphlox-Ovana0.5	10-18	SPCC1620.03	1	1.0000041532140012	0.9985568077056112
batch_13-YESphlox-Ovana0.5	10-18	SPCC1620.03	2	1.0007193808962629	1.0234188121602927
batch_13-YESphlox-Ovana0.5	10-18	SPCC1620.03	3	0.9878885178400982	1.0476248700818025
batch_13-YESphlox-Ovana0.5	10-19	SPAC3G6.05	1	1.001238887623375	0.9984109162790358
batch_13-YESphlox-Ovana0.5	10-19	SPAC3G6.05	2	0.991348811129836	1.0586284375406756
batch_13-YESphlox-Ovana0.5	10-19	SPAC3G6.05	3	0.9865851344104514	1.0158340449017216
batch_13-YESphlox-Ovana0.5	10-2	SPBC3B8.02	1	1.179569763885721	0.965118298884772
batch_13-YESphlox-Ovana0.5	10-2	SPBC3B8.02	2	1.1402202579322354	0.997830665817011
batch_13-YESphlox-Ovana0.5	10-2	SPBC3B8.02	3	1.1504523013126688	1.0093960061561948
batch_13-YESphlox-Ovana0.5	10-20	SPBC17G9.09	1	1.0004719897729628	1.0261849936926857
batch_13-YESphlox-Ovana0.5	10-20	SPBC17G9.09	2	1.0030388197274638	1.021164788233016
batch_13-YESphlox-Ovana0.5	10-20	SPBC17G9.09	3	0.9953710110472722	1.0140669054049207
batch_13-YESphlox-Ovana0.5	10-21	SPAC23A1.06c	1	0.9918307574344438	1.0199069370000002
batch_13-YESphlox-Ovana0.5	10-21	SPAC23A1.06c	2	0.9817964323481776	1.0266039163805096
batch_13-YESphlox-Ovana0.5	10-21	SPAC23A1.06c	3	0.9868048588298588	1.0
batch_13-YESphlox-Ovana0.5	10-22	SPCC338.04	1	1.0292156879716754	0.9409688229140974
batch_13-YESphlox-Ovana0.5	10-22	SPCC338.04	2	1.004170132596105	0.9437581848674316
batch_13-YESphlox-Ovana0.5	10-22	SPCC338.04	3	1.0227404524156916	0.9317221321127044
batch_13-YESphlox-Ovana0.5	10-23	SPAC17H9.04c	1	1.0551102471146878	0.9340535675939032
batch_13-YESphlox-Ovana0.5	10-23	SPAC17H9.04c	2	1.0474749160230192	0.9477764022357892
batch_13-YESphlox-Ovana0.5	10-23	SPAC17H9.04c	3	1.0410772608391072	0.9396112878864836
batch_13-YESphlox-Ovana0.5	10-3	SPCC1494.08c	1	1.0383687572423381	0.8583674576705199
batch_13-YESphlox-Ovana0.5	10-3	SPCC1494.08c	2	1.0089966986522068	0.9648811168884052
batch_13-YESphlox-Ovana0.5	10-3	SPCC1494.08c	3	1.0173611389928905	0.9411753592042044
batch_13-YESphlox-Ovana0.5	10-4	972	1	0.9731122227940447	1.0371387155503369
batch_13-YESphlox-Ovana0.5	10-4	972	2	0.9919247974811456	1.0078977981639057
batch_13-YESphlox-Ovana0.5	10-4	972	3	0.9932199902963336	1.0533485371677098
batch_13-YESphlox-Ovana0.5	10-5	SPCC613.03	1	1.011649930239338	1.0390485609602638
batch_13-YESphlox-Ovana0.5	10-5	SPCC613.03	2	1.024058287443629	0.9984909107297708
batch_13-YESphlox-Ovana0.5	10-5	SPCC613.03	3	1.020253227066091	1.013778695335488
batch_13-YESphlox-Ovana0.5	10-6	SPBC28F2.03	1	0.9811557497395812	0.9841602202870584
batch_13-YESphlox-Ovana0.5	10-6	SPBC28F2.03	2	1.0062071199071856	0.997830665817011
batch_13-YESphlox-Ovana0.5	10-6	SPBC28F2.03	3	1.000602525750958	0.9944194825167888
batch_13-YESphlox-Ovana0.5	10-7	SPBC119.03	1	1.0031769348496042	1.0351718368085412
batch_13-YESphlox-Ovana0.5	10-7	SPBC119.03	2	1.0001237641113625	1.0205068945826747
batch_13-YESphlox-Ovana0.5	10-7	SPBC119.03	3	0.9993046812727034	1.0183341847149392
batch_13-YESphlox-Ovana0.5	10-8	SPBC16H5.14c	1	0.9907245800633132	0.9879937606137944
batch_13-YESphlox-Ovana0.5	10-8	SPBC16H5.14c	2	0.9959326563278876	0.997830665817011
batch_13-YESphlox-Ovana0.5	10-8	SPBC16H5.14c	3	1.0126970490060243	1.0123794746127517
batch_13-YESphlox-Ovana0.5	10-9	SPAC823.16c	1	0.9908755664438712	1.0398460331003996
batch_13-YESphlox-Ovana0.5	10-9	SPAC823.16c	2	0.9912137682637996	1.0445801936667227
batch_13-YESphlox-Ovana0.5	10-9	SPAC823.16c	3	0.9865304497111501	1.0562876650402784
batch_13-YESphlox-Ovana0.5	11-10	SPBC646.13	1	1.0112339322363313	0.980280031164782
batch_13-YESphlox-Ovana0.5	11-10	SPBC646.13	2	1.0123679514569914	0.9924967907832464
batch_13-YESphlox-Ovana0.5	11-10	SPBC646.13	3	1.0122560783053105	0.9962242234615156
batch_13-YESphlox-Ovana0.5	11-12	SPAC17H9.06c	1	0.9990711422186592	1.0257991196803733
batch_13-YESphlox-Ovana0.5	11-12	SPAC17H9.06c	2	1.0035900164469984	1.0253228862584294
batch_13-YESphlox-Ovana0.5	11-12	SPAC17H9.06c	3	1.0083336808804069	1.0499874159564913
batch_13-YESphlox-Ovana0.5	11-14	SPBC106.10	1	1.1634914447829072	0.9265393623523992
batch_13-YESphlox-Ovana0.5	11-14	SPBC106.10	2	1.1149243409736256	0.9443937361335266
batch_13-YESphlox-Ovana0.5	11-14	SPBC106.10	3	1.141131836001767	0.93644516712171
batch_13-YESphlox-Ovana0.5	11-16	SPAC1B9.02c	1	0.9824856480286124	1.0
batch_13-YESphlox-Ovana0.5	11-16	SPAC1B9.02c	2	0.9843444024702888	0.9832576926867428
batch_13-YESphlox-Ovana0.5	11-16	SPAC1B9.02c	3	0.9992868725130488	0.973058130692422
batch_13-YESphlox-Ovana0.5	11-18	SPBC30D10.10c	1	1.1639845029620328	0.8639385979212566
batch_13-YESphlox-Ovana0.5	11-18	SPBC30D10.10c	2	1.1300455428216736	0.9126246552048872
batch_13-YESphlox-Ovana0.5	11-18	SPBC30D10.10c	3	1.1321915969631688	0.8809226744541777
batch_13-YESphlox-Ovana0.5	11-2	SPAC23C11.08	1	1.0070058511452522	0.9648668669398888
batch_13-YESphlox-Ovana0.5	11-2	SPAC23C11.08	2	1.0085294051627374	0.9639596255923646
batch_13-YESphlox-Ovana0.5	11-2	SPAC23C11.08	3	1.0021170959210532	1.0
batch_13-YESphlox-Ovana0.5	11-20	SPCC18B5.03	1	0.999988837511538	1.0123764403917659
batch_13-YESphlox-Ovana0.5	11-20	SPCC18B5.03	2	0.997033403233723	1.003321786114504
batch_13-YESphlox-Ovana0.5	11-20	SPCC18B5.03	3	0.9919119006723176	1.0
batch_13-YESphlox-Ovana0.5	11-22	SPAPB24D3.08c	1	1.0025515492437325	0.983605988458248
batch_13-YESphlox-Ovana0.5	11-22	SPAPB24D3.08c	2	0.9912096446966612	0.9916377472538812
batch_13-YESphlox-Ovana0.5	11-22	SPAPB24D3.08c	3	0.99862683751266	0.9787890788720606
batch_13-YESphlox-Ovana0.5	11-4	SPCC24B10.18	1	0.9913210181716912	1.0095788660482985
batch_13-YESphlox-Ovana0.5	11-4	SPCC24B10.18	2	0.9962663941036201	1.0304426800728566
batch_13-YESphlox-Ovana0.5	11-4	SPCC24B10.18	3	1.000988973614949	1.0442666581484648
batch_13-YESphlox-Ovana0.5	11-6	SPAC4G9.14	1	1.0100265970255575	0.9946482166333228
batch_13-YESphlox-Ovana0.5	11-6	SPAC4G9.14	2	0.9936598122342368	1.0299729842241965
batch_13-YESphlox-Ovana0.5	11-6	SPAC4G9.14	3	0.995199226395442	0.9810681949577936
batch_13-YESphlox-Ovana0.5	11-8	SPAC694.06c	1	1.0211123694844255	1.0
batch_13-YESphlox-Ovana0.5	11-8	SPAC694.06c	2	1.0380313175882825	0.9481940348589266
batch_13-YESphlox-Ovana0.5	11-8	SPAC694.06c	3	1.0219860984125118	0.9737948293516632
batch_13-YESphlox-Ovana0.5	12-1	SPBC685.04c	1	0.9818327121297692	0.9872822437228004
batch_13-YESphlox-Ovana0.5	12-1	SPBC685.04c	2	0.981761788023871	1.0001559405468108
batch_13-YESphlox-Ovana0.5	12-1	SPBC685.04c	3	0.9910102947789904	1.0033122343871446
batch_13-YESphlox-Ovana0.5	12-10	SPAC3H1.08c	1	0.98267872241511	1.0115077802079528
batch_13-YESphlox-Ovana0.5	12-10	SPAC3H1.08c	2	0.9986649310100848	1.0220988387225258
batch_13-YESphlox-Ovana0.5	12-10	SPAC3H1.08c	3	1.0043076065753611	1.0081340783360777
batch_13-YESphlox-Ovana0.5	12-11	SPAC16E8.01	1	1.0502216168731409	0.9065814370325082
batch_13-YESphlox-Ovana0.5	12-11	SPAC16E8.01	2	1.024845343602966	0.9087627188837796
batch_13-YESphlox-Ovana0.5	12-11	SPAC16E8.01	3	1.057386091499968	0.8640054941290864
batch_13-YESphlox-Ovana0.5	12-12	SPAC1687.14c	1	1.0082195524535629	1.0166457223101375
batch_13-YESphlox-Ovana0.5	12-12	SPAC1687.14c	2	1.0144598009560315	1.000038256279962
batch_13-YESphlox-Ovana0.5	12-12	SPAC1687.14c	3	1.0206105482019334	1.0232332817885677
batch_13-YESphlox-Ovana0.5	12-13	SPAC17A5.16	1	0.9991416479515152	0.8993848272226951
batch_13-YESphlox-Ovana0.5	12-13	SPAC17A5.16	2	0.9842166236651744	0.9284180185981294
batch_13-YESphlox-Ovana0.5	12-13	SPAC17A5.16	3	0.9970992300945134	0.9176535779136322
batch_13-YESphlox-Ovana0.5	12-14	SPBC16E9.16c	1	1.0128778174125828	1.0076932115499229
batch_13-YESphlox-Ovana0.5	12-14	SPBC16E9.16c	2	1.0159901667382638	1.0061051884768741
batch_13-YESphlox-Ovana0.5	12-14	SPBC16E9.16c	3	1.0109694744344653	1.0096770729047109
batch_13-YESphlox-Ovana0.5	12-15	SPAC1F3.09	1	0.9825800566320116	1.0032785203568035
batch_13-YESphlox-Ovana0.5	12-15	SPAC1F3.09	2	0.9993841903552244	0.9739625327246068
batch_13-YESphlox-Ovana0.5	12-15	SPAC1F3.09	3	0.9929918024468714	0.99260453210473
batch_13-YESphlox-Ovana0.5	12-16	SPAC3H5.09c	1	0.9949970512075232	1.0107866039273368
batch_13-YESphlox-Ovana0.5	12-16	SPAC3H5.09c	2	1.0023482181640953	1.012963138886848
batch_13-YESphlox-Ovana0.5	12-16	SPAC3H5.09c	3	1.0025437763745684	1.0082783156397197
batch_13-YESphlox-Ovana0.5	12-17	SPAP8A3.04c	1	0.9951612201427944	1.0012697798736958
batch_13-YESphlox-Ovana0.5	12-17	SPAP8A3.04c	2	0.9992617613753012	1.0199273922078531
batch_13-YESphlox-Ovana0.5	12-17	SPAP8A3.04c	3	1.0020817690607855	0.9892640570125212
batch_13-YESphlox-Ovana0.5	12-18	SPAP14E8.05c	1	0.9896698939735342	1.0180797173382865
batch_13-YESphlox-Ovana0.5	12-18	SPAP14E8.05c	2	0.9916312561375048	1.0127032308276178
batch_13-YESphlox-Ovana0.5	12-18	SPAP14E8.05c	3	0.998034585444322	1.0250505122319742
batch_13-YESphlox-Ovana0.5	12-19	972	1	0.9987612885106206	1.0068160395281562
batch_13-YESphlox-Ovana0.5	12-19	972	2	0.9916678144302868	1.0159184048112078
batch_13-YESphlox-Ovana0.5	12-19	972	3	0.9998686089799066	1.0120449627703303
batch_13-YESphlox-Ovana0.5	12-2	SPCC5E4.10c	1	0.9949620523934528	1.0130659518789358
batch_13-YESphlox-Ovana0.5	12-2	SPCC5E4.10c	2	1.006291023526156	1.0039523663075465
batch_13-YESphlox-Ovana0.5	12-2	SPCC5E4.10c	3	1.0081446692765164	0.9856409123545132
batch_13-YESphlox-Ovana0.5	12-20	SPCC320.07c	1	0.9806608650959344	1.0640870126524002
batch_13-YESphlox-Ovana0.5	12-20	SPCC320.07c	2	0.9932586636388168	1.0477762285204224
batch_13-YESphlox-Ovana0.5	12-20	SPCC320.07c	3	0.9818973958318328	1.0636826532467176
batch_13-YESphlox-Ovana0.5	12-21	SPBC2D10.05	1	1.0054100719964452	1.051635930657672
batch_13-YESphlox-Ovana0.5	12-21	SPBC2D10.05	2	1.0092996075193383	1.0276780637813674
batch_13-YESphlox-Ovana0.5	12-21	SPBC2D10.05	3	1.00094647456298	1.0136169911263446
batch_13-YESphlox-Ovana0.5	12-22	SPAC12G12.11c	1	1.0064549643270744	0.9751964004695459
batch_13-YESphlox-Ovana0.5	12-22	SPAC12G12.11c	2	1.0041114767850416	1.001237092103083
batch_13-YESphlox-Ovana0.5	12-22	SPAC12G12.11c	3	0.9999408051937146	1.017711698238713
batch_13-YESphlox-Ovana0.5	12-23	SPBC18H10.04c	1	0.9995313524311916	1.1192054885880798
batch_13-YESphlox-Ovana0.5	12-23	SPBC18H10.04c	2	0.9998179942197986	1.1880724512832972
batch_13-YESphlox-Ovana0.5	12-23	SPBC18H10.04c	3	1.0000591948062854	1.0625978870397246
batch_13-YESphlox-Ovana0.5	12-3	972	1	0.9996147966770419	1.0037059438749134
batch_13-YESphlox-Ovana0.5	12-3	972	2	0.9975689189241616	0.996815892123902
batch_13-YESphlox-Ovana0.5	12-3	972	3	1.0027136375447816	0.9987882373014532
batch_13-YESphlox-Ovana0.5	12-4	SPAC1805.07c	1	1.0839096022152497	0.8705247343606581
batch_13-YESphlox-Ovana0.5	12-4	SPAC1805.07c	2	1.059677793555878	0.9294171861424432
batch_13-YESphlox-Ovana0.5	12-4	SPAC1805.07c	3	1.0772736066599908	0.9205511332791936
batch_13-YESphlox-Ovana0.5	12-5	SPAC1834.09	1	0.9964309970388596	1.0060484207615743
batch_13-YESphlox-Ovana0.5	12-5	SPAC1834.09	2	0.9828175769672844	1.0
batch_13-YESphlox-Ovana0.5	12-5	SPAC1834.09	3	0.989200687162648	1.003717371033583
batch_13-YESphlox-Ovana0.5	12-6	SPBC365.12c	1	0.9973198445131504	1.0448918635451503
batch_13-YESphlox-Ovana0.5	12-6	SPBC365.12c	2	0.9777749832029824	1.0493076591962942
batch_13-YESphlox-Ovana0.5	12-6	SPBC365.12c	3	0.9911971278967856	1.042322467469866
batch_13-YESphlox-Ovana0.5	12-7	SPBC20F10.03	1	1.0022630256439822	1.0210046866675495
batch_13-YESphlox-Ovana0.5	12-7	SPBC20F10.03	2	0.9980338752519916	1.0013098124262638
batch_13-YESphlox-Ovana0.5	12-7	SPBC20F10.03	3	1.0011976947387018	1.004639707069243
batch_13-YESphlox-Ovana0.5	12-8	SPCC4G3.17	1	0.9909480915550084	1.0704127958462981
batch_13-YESphlox-Ovana0.5	12-8	SPCC4G3.17	2	1.0155070781291482	1.0166278964611921
batch_13-YESphlox-Ovana0.5	12-8	SPCC4G3.17	3	1.0082817680260192	1.038278685092735
batch_13-YESphlox-Ovana0.5	12-9	SPBC11B10.10c	1	0.9889362174432724	0.8172935450800021
batch_13-YESphlox-Ovana0.5	12-9	SPBC11B10.10c	2	0.9823034349555848	0.8614215910604051
batch_13-YESphlox-Ovana0.5	12-9	SPBC11B10.10c	3	0.9960012322642924	0.7860086729954904
batch_13-YESphlox-Ovana0.5	13-10	SPBC660.10	1	0.9638022842401566	1.04426683591605
batch_13-YESphlox-Ovana0.5	13-10	SPBC660.10	2	0.9479735389930648	1.0995930245590573
batch_13-YESphlox-Ovana0.5	13-10	SPBC660.10	3	0.9657448512335968	1.0431183479971375
batch_13-YESphlox-Ovana0.5	13-12	SPACUNK4.13c	1	1.0076751213120787	1.0330411635047878
batch_13-YESphlox-Ovana0.5	13-12	SPACUNK4.13c	2	1.0011159693304228	1.0
batch_13-YESphlox-Ovana0.5	13-12	SPACUNK4.13c	3	1.0078862589759716	1.0381975959887548
batch_13-YESphlox-Ovana0.5	13-14	SPBC1198.07c	1	0.9716042111309222	1.0154492365786427
batch_13-YESphlox-Ovana0.5	13-14	SPBC1198.07c	2	0.9614092668635179	1.027568690356122
batch_13-YESphlox-Ovana0.5	13-14	SPBC1198.07c	3	0.9735589559797756	1.0377315613890266
batch_13-YESphlox-Ovana0.5	13-16	SPBC1105.05	1	0.9957851268986216	0.9776484724943524
batch_13-YESphlox-Ovana0.5	13-16	SPBC1105.05	2	1.0070300152130292	0.9528758651141299
batch_13-YESphlox-Ovana0.5	13-16	SPBC1105.05	3	1.0082590885298413	0.9506419813078046
batch_13-YESphlox-Ovana0.5	13-18	SPBC31E1.01c	1	0.9761480190467028	1.0672483284448264
batch_13-YESphlox-Ovana0.5	13-18	SPBC31E1.01c	2	0.9818316024512408	1.0516486996911327
batch_13-YESphlox-Ovana0.5	13-18	SPBC31E1.01c	3	0.9799836034780957	1.0417206102551844
batch_13-YESphlox-Ovana0.5	13-2	972	1	0.9843302887529359	1.0
batch_13-YESphlox-Ovana0.5	13-2	972	2	0.9914286987141636	1.022727358167657
batch_13-YESphlox-Ovana0.5	13-2	972	3	0.9918551034076092	0.9936282348128341
batch_13-YESphlox-Ovana0.5	13-20	SPCC553.01c	1	1.1670908609470392	0.874538098603613
batch_13-YESphlox-Ovana0.5	13-20	SPCC553.01c	2	1.1287679079068549	0.9493756269956336
batch_13-YESphlox-Ovana0.5	13-20	SPCC553.01c	3	1.1345051753629036	0.9060470407171026
batch_13-YESphlox-Ovana0.5	13-22	SPBC1861.02	1	0.9704095749075652	1.0921383507718836
batch_13-YESphlox-Ovana0.5	13-22	SPBC1861.02	2	0.9776086237165292	1.1512930150909215
batch_13-YESphlox-Ovana0.5	13-22	SPBC1861.02	3	0.971956947942612	1.1001116861808748
batch_13-YESphlox-Ovana0.5	13-4	SPAC3A11.10c	1	0.9794556066889158	1.0005628790053844
batch_13-YESphlox-Ovana0.5	13-4	SPAC3A11.10c	2	0.9953607119209676	1.0270931513293171
batch_13-YESphlox-Ovana0.5	13-4	SPAC3A11.10c	3	0.9937966715961606	1.0232946283319873
batch_13-YESphlox-Ovana0.5	13-6	SPAC4H3.07c	1	0.9130350598043098	1.0874517375798418
batch_13-YESphlox-Ovana0.5	13-6	SPAC4H3.07c	2	0.9326213042310112	1.1463713064472902
batch_13-YESphlox-Ovana0.5	13-6	SPAC4H3.07c	3	0.9629467588449394	1.0256379324024676
batch_13-YESphlox-Ovana0.5	13-8	SPBC36.07	1	1.173704282690353	0.8757348614366236
batch_13-YESphlox-Ovana0.5	13-8	SPBC36.07	2	1.1398922973825782	0.9134319380896576
batch_13-YESphlox-Ovana0.5	13-8	SPBC36.07	3	1.1597541345854079	0.905801469604888
batch_13-YESphlox-Ovana0.5	14-1	SPBC947.05c	1	1.0109540364939975	1.0503423632710422
batch_13-YESphlox-Ovana0.5	14-1	SPBC947.05c	2	0.9908995211462966	1.0359956386907
batch_13-YESphlox-Ovana0.5	14-1	SPBC947.05c	3	0.9878520699705524	1.0583021057260995
batch_13-YESphlox-Ovana0.5	14-10	SPAC25A8.03c	1	0.9847954886883102	1.029894221605098
batch_13-YESphlox-Ovana0.5	14-10	SPAC25A8.03c	2	0.9891425667235796	1.0320142393394114
batch_13-YESphlox-Ovana0.5	14-10	SPAC25A8.03c	3	0.9877205463150234	1.0325682163230911
batch_13-YESphlox-Ovana0.5	14-11	SPBC4F6.08c	1	0.9449614256002696	1.0687209925388168
batch_13-YESphlox-Ovana0.5	14-11	SPBC4F6.08c	2	0.9269481627195734	1.164519948062785
batch_13-YESphlox-Ovana0.5	14-11	SPBC4F6.08c	3	0.9579892092672628	1.0169383849002072
batch_13-YESphlox-Ovana0.5	14-12	SPAC688.03c	1	0.9940328342043621	1.0189782581629052
batch_13-YESphlox-Ovana0.5	14-12	SPAC688.03c	2	0.9953853272678288	1.0113524882568417
batch_13-YESphlox-Ovana0.5	14-12	SPAC688.03c	3	1.0054560543400433	1.0196792358282698
batch_13-YESphlox-Ovana0.5	14-13	SPBC18A7.01	1	1.00188156100935	0.9908134322388348
batch_13-YESphlox-Ovana0.5	14-13	SPBC18A7.01	2	0.9967799284869322	0.9913592451044032
batch_13-YESphlox-Ovana0.5	14-13	SPBC18A7.01	3	0.9998032832926684	1.0028567880991546
batch_13-YESphlox-Ovana0.5	14-14	SPAC24H6.04	1	0.9998200180547496	1.029894221605098
batch_13-YESphlox-Ovana0.5	14-14	SPAC24H6.04	2	1.0002148369401531	1.0347147591553945
batch_13-YESphlox-Ovana0.5	14-14	SPAC24H6.04	3	0.998950407008567	1.0350685609652492
batch_13-YESphlox-Ovana0.5	14-15	SPBC18H10.02	1	1.0717447808652751	0.8573592368423332
batch_13-YESphlox-Ovana0.5	14-15	SPBC18H10.02	2	1.050562042314197	0.9099031660914232
batch_13-YESphlox-Ovana0.5	14-15	SPBC18H10.02	3	1.0799411661252054	0.8327228251730332
batch_13-YESphlox-Ovana0.5	14-16	SPAC5H10.06c	1	0.985825710810278	1.0152482715742177
batch_13-YESphlox-Ovana0.5	14-16	SPAC5H10.06c	2	0.9881822824824036	1.0118431796912428
batch_13-YESphlox-Ovana0.5	14-16	SPAC5H10.06c	3	0.9968101317658399	0.996613553578462
batch_13-YESphlox-Ovana0.5	14-17	SPBC3H7.10	1	1.15298245221217	0.8698856129302398
batch_13-YESphlox-Ovana0.5	14-17	SPBC3H7.10	2	1.1230239767687082	0.8402133733342205
batch_13-YESphlox-Ovana0.5	14-17	SPBC3H7.10	3	1.1421159551310456	0.8358457149215556
batch_13-YESphlox-Ovana0.5	14-18	SPBC25H2.14	1	0.9965610001638484	1.0130102947304889
batch_13-YESphlox-Ovana0.5	14-18	SPBC25H2.14	2	0.9933106738344012	0.9913730541953988
batch_13-YESphlox-Ovana0.5	14-18	SPBC25H2.14	3	1.001630846944697	1.0201093090640414
batch_13-YESphlox-Ovana0.5	14-19	SPAC1071.07c	1	1.1442645856209226	0.9069804407646086
batch_13-YESphlox-Ovana0.5	14-19	SPAC1071.07c	2	1.0976617627337213	0.9153229292663392
batch_13-YESphlox-Ovana0.5	14-19	SPAC1071.07c	3	1.1207789294297943	0.8462375651818381
batch_13-YESphlox-Ovana0.5	14-2	SPCC4B3.03c	1	0.9978510538834476	1.0782124248426237
batch_13-YESphlox-Ovana0.5	14-2	SPCC4B3.03c	2	0.9856655399312376	1.0905364246917515
batch_13-YESphlox-Ovana0.5	14-2	SPCC4B3.03c	3	0.9922526427380792	1.0566189841260871
batch_13-YESphlox-Ovana0.5	14-20	SPAPB1A11.02	1	1.0046649208553955	1.04428529101729
batch_13-YESphlox-Ovana0.5	14-20	SPAPB1A11.02	2	1.0105535315008267	1.0320142393394114
batch_13-YESphlox-Ovana0.5	14-20	SPAPB1A11.02	3	0.996158667168888	1.0539887698279615
batch_13-YESphlox-Ovana0.5	14-21	SPBC18E5.10	1	1.0980100546533718	0.9497457217319776
batch_13-YESphlox-Ovana0.5	14-21	SPBC18E5.10	2	1.0368338300216509	0.9693029332566252
batch_13-YESphlox-Ovana0.5	14-21	SPBC18E5.10	3	1.0685180323499408	0.9387179960484964
batch_13-YESphlox-Ovana0.5	14-22	972	1	0.99711495078634	1.0302812469283622
batch_13-YESphlox-Ovana0.5	14-22	972	2	1.0081593817192465	1.0209255336231309
batch_13-YESphlox-Ovana0.5	14-22	972	3	0.9946320813597332	1.0084608754214033
batch_13-YESphlox-Ovana0.5	14-23	SPCC1393.13	1	0.9749589901905472	1.011095397561829
batch_13-YESphlox-Ovana0.5	14-23	SPCC1393.13	2	0.9883156697411798	1.01141067634841
batch_13-YESphlox-Ovana0.5	14-23	SPCC1393.13	3	0.9772155132812717	1.0057741355268526
batch_13-YESphlox-Ovana0.5	14-3	SPAC4H3.04c	1	0.99039757715682	1.0330684082258983
batch_13-YESphlox-Ovana0.5	14-3	SPAC4H3.04c	2	0.9886008206318816	1.0807237892889443
batch_13-YESphlox-Ovana0.5	14-3	SPAC4H3.04c	3	0.991564193505348	1.0431244513605729
batch_13-YESphlox-Ovana0.5	14-4	SPCC188.02	1	1.159034201940191	0.7238482998470904
batch_13-YESphlox-Ovana0.5	14-4	SPCC188.02	2	1.1556282929007486	0.7871018407648667
batch_13-YESphlox-Ovana0.5	14-4	SPCC188.02	3	1.1672816282113307	0.7157368833566449
batch_13-YESphlox-Ovana0.5	14-5	SPAC23D3.04c	1	1.1680418427304915	0.8737000173950898
batch_13-YESphlox-Ovana0.5	14-5	SPAC23D3.04c	2	1.1411664873356393	0.9023455592071022
batch_13-YESphlox-Ovana0.5	14-5	SPAC23D3.04c	3	1.1514023361090528	0.8588622124974337
batch_13-YESphlox-Ovana0.5	14-6	SPCC16A11.08	1	0.990901404901519	1.0315976444477308
batch_13-YESphlox-Ovana0.5	14-6	SPCC16A11.08	2	0.9914273387477724	1.0071679859712357
batch_13-YESphlox-Ovana0.5	14-6	SPCC16A11.08	3	0.991360326314279	1.021920526425951
batch_13-YESphlox-Ovana0.5	14-7	SPAC20H4.03c	1	1.006992235547588	1.040208745155214
batch_13-YESphlox-Ovana0.5	14-7	SPAC20H4.03c	2	0.9850631952489758	1.0632988453371317
batch_13-YESphlox-Ovana0.5	14-7	SPAC20H4.03c	3	0.9805863196022528	1.0612256628800765
batch_13-YESphlox-Ovana0.5	14-8	SPAC23C4.09c	1	0.9384074064590578	1.0621222342796068
batch_13-YESphlox-Ovana0.5	14-8	SPAC23C4.09c	2	0.9502801446412492	1.055665769111737
batch_13-YESphlox-Ovana0.5	14-8	SPAC23C4.09c	3	0.958452913253248	1.077660222265179
batch_13-YESphlox-Ovana0.5	14-9	SPBC15C4.06c	1	1.0136749782107324	1.0
batch_13-YESphlox-Ovana0.5	14-9	SPBC15C4.06c	2	1.0014068013223698	0.9981691975750712
batch_13-YESphlox-Ovana0.5	14-9	SPBC15C4.06c	3	1.0040027468132418	1.005954527715073
batch_13-YESphlox-Ovana0.5	15-10	SPAC8F11.03	1	0.9685332079426904	1.0376255339270313
batch_13-YESphlox-Ovana0.5	15-10	SPAC8F11.03	2	0.9736067843501384	1.0320335533356504
batch_13-YESphlox-Ovana0.5	15-10	SPAC8F11.03	3	0.9719491399157842	1.0596919379994263
batch_13-YESphlox-Ovana0.5	15-12	SPBC21C3.03	1	0.9795580798400326	0.9911529243931996
batch_13-YESphlox-Ovana0.5	15-12	SPBC21C3.03	2	0.9977669914728096	1.0314558311837776
batch_13-YESphlox-Ovana0.5	15-12	SPBC21C3.03	3	1.0066558713219649	0.9531261596848882
batch_13-YESphlox-Ovana0.5	15-14	SPAC32A11.03c	1	1.00803614655004	0.9582399721115832
batch_13-YESphlox-Ovana0.5	15-14	SPAC32A11.03c	2	1.0023890028154123	0.9688902975972126
batch_13-YESphlox-Ovana0.5	15-14	SPAC32A11.03c	3	0.9994500322685906	0.9774514619543476
batch_13-YESphlox-Ovana0.5	15-16	SPAC29A4.20	1	1.1737640018225546	0.9146761226786614
batch_13-YESphlox-Ovana0.5	15-16	SPAC29A4.20	2	1.13500432275209	0.8505508125168265
batch_13-YESphlox-Ovana0.5	15-16	SPAC29A4.20	3	1.1472045103641662	0.9008287546472468
batch_13-YESphlox-Ovana0.5	15-18	SPBC3H7.03c	1	1.151365493464829	0.9255738034504059
batch_13-YESphlox-Ovana0.5	15-18	SPBC3H7.03c	2	1.117499253764438	0.8953674988996188
batch_13-YESphlox-Ovana0.5	15-18	SPBC3H7.03c	3	1.1294581392408556	0.8992504833793199
batch_13-YESphlox-Ovana0.5	15-2	SPAC1687.15	1	1.0067080894147724	0.9891557255194016
batch_13-YESphlox-Ovana0.5	15-2	SPAC1687.15	2	1.0006206232194883	1.003466233828175
batch_13-YESphlox-Ovana0.5	15-2	SPAC1687.15	3	0.9956062501329441	0.9827822825615226
batch_13-YESphlox-Ovana0.5	15-20	SPBC30D10.13c	1	1.0044254858448556	0.9677178408690804
batch_13-YESphlox-Ovana0.5	15-20	SPBC30D10.13c	2	1.0133552698252823	0.969327454493514
batch_13-YESphlox-Ovana0.5	15-20	SPBC30D10.13c	3	1.0155024484975763	0.9839263187075412
batch_13-YESphlox-Ovana0.5	15-22	SPBC947.09	1	0.9930480771771412	1.0213646878912177
batch_13-YESphlox-Ovana0.5	15-22	SPBC947.09	2	1.0105727002339753	1.0251269344351752
batch_13-YESphlox-Ovana0.5	15-22	SPBC947.09	3	0.9969482343909816	1.0038894774858165
batch_13-YESphlox-Ovana0.5	15-4	SPAC19B12.07c	1	0.9820725550119992	1.0302695681785992
batch_13-YESphlox-Ovana0.5	15-4	SPAC19B12.07c	2	0.9876536667852384	1.033853735756
batch_13-YESphlox-Ovana0.5	15-4	SPAC19B12.07c	3	0.9791051520690456	1.0606966903003126
batch_13-YESphlox-Ovana0.5	15-6	SPBC14F5.10c	1	0.9971590026382816	1.0425598120521615
batch_13-YESphlox-Ovana0.5	15-6	SPBC14F5.10c	2	0.9979060853581684	1.0081055055911146
batch_13-YESphlox-Ovana0.5	15-6	SPBC14F5.10c	3	0.9986068018843272	1.0162905403570694
batch_13-YESphlox-Ovana0.5	15-8	SPAC821.05	1	1.1415958799955068	0.8829292895929582
batch_13-YESphlox-Ovana0.5	15-8	SPAC821.05	2	1.116115690265956	0.8818652336513075
batch_13-YESphlox-Ovana0.5	15-8	SPAC821.05	3	1.1366943183123432	0.9040485248034119
batch_13-YESphlox-Ovana0.5	2-1	972	1	1.0053432321351157	1.0703104568459036
batch_13-YESphlox-Ovana0.5	2-1	972	2	0.9989242744955285	1.010413458980086
batch_13-YESphlox-Ovana0.5	2-1	972	3	0.9911345516385932	1.0646206076185494
batch_13-YESphlox-Ovana0.5	2-10	SPCC13B11.01	1	1.154313524601837	0.9471380833827332
batch_13-YESphlox-Ovana0.5	2-10	SPCC13B11.01	2	1.1216051436842087	0.9474444458093344
batch_13-YESphlox-Ovana0.5	2-10	SPCC13B11.01	3	1.1327404338052922	0.8972591001104963
batch_13-YESphlox-Ovana0.5	2-11	SPCP31B10.02	1	0.9992727151660548	1.0669627281704477
batch_13-YESphlox-Ovana0.5	2-11	SPCP31B10.02	2	0.9969109040327744	1.0332606413423373
batch_13-YESphlox-Ovana0.5	2-11	SPCP31B10.02	3	0.9913044801675008	1.002709111927707
batch_13-YESphlox-Ovana0.5	2-12	SPAC105.02c	1	0.9958168522126216	1.0807401279155575
batch_13-YESphlox-Ovana0.5	2-12	SPAC105.02c	2	0.9867783796961054	1.0628011485718718
batch_13-YESphlox-Ovana0.5	2-12	SPAC105.02c	3	0.9808478194966468	1.0065273100690495
batch_13-YESphlox-Ovana0.5	2-13	SPBC15D4.05	1	1.0026542094451307	1.0415436929469106
batch_13-YESphlox-Ovana0.5	2-13	SPBC15D4.05	2	1.0021135355610975	1.018672652522024
batch_13-YESphlox-Ovana0.5	2-13	SPBC15D4.05	3	0.9882282570913224	1.0093604243287118
batch_13-YESphlox-Ovana0.5	2-14	SPBC646.09c	1	1.1765882873562306	0.8401004008914069
batch_13-YESphlox-Ovana0.5	2-14	SPBC646.09c	2	1.1512339854882851	0.8783613080463072
batch_13-YESphlox-Ovana0.5	2-14	SPBC646.09c	3	1.1637185755352624	0.8259065304004823
batch_13-YESphlox-Ovana0.5	2-15	972	1	1.0028384034021527	1.0145993810904936
batch_13-YESphlox-Ovana0.5	2-15	972	2	0.9974398679376736	1.013065108555615
batch_13-YESphlox-Ovana0.5	2-15	972	3	0.9926794825857445	1.03162859793623
batch_13-YESphlox-Ovana0.5	2-16	SPAC25B8.08	1	1.0121126229502768	1.0465215381679829
batch_13-YESphlox-Ovana0.5	2-16	SPAC25B8.08	2	1.017932814618176	1.0026985488562652
batch_13-YESphlox-Ovana0.5	2-16	SPAC25B8.08	3	1.0063837441350625	1.0208679164170773
batch_13-YESphlox-Ovana0.5	2-17	SPAC23H4.09	1	1.0022971058652652	1.0583561427924044
batch_13-YESphlox-Ovana0.5	2-17	SPAC23H4.09	2	1.0056819436597613	1.0309783397640868
batch_13-YESphlox-Ovana0.5	2-17	SPAC23H4.09	3	0.9914825298775116	1.0142459357126816
batch_13-YESphlox-Ovana0.5	2-18	SPBC1D7.03	1	1.038650027033778	0.7902140120402544
batch_13-YESphlox-Ovana0.5	2-18	SPBC1D7.03	2	1.0271226703918708	0.8048091856103499
batch_13-YESphlox-Ovana0.5	2-18	SPBC1D7.03	3	1.0260301821676094	0.7711494419805377
batch_13-YESphlox-Ovana0.5	2-19	SPAC6G10.10c	1	0.9912312288177896	1.041435477808174
batch_13-YESphlox-Ovana0.5	2-19	SPAC6G10.10c	2	1.000329575905029	1.0242214380724126
batch_13-YESphlox-Ovana0.5	2-19	SPAC6G10.10c	3	1.0041533903397553	0.9969512889085826
batch_13-YESphlox-Ovana0.5	2-2	SPAC1F8.06	1	0.8765142232036903	1.0564400476180815
batch_13-YESphlox-Ovana0.5	2-2	SPAC1F8.06	2	0.8983841915572662	1.017156647644012
batch_13-YESphlox-Ovana0.5	2-2	SPAC1F8.06	3	0.9140467313846872	1.0719839255255623
batch_13-YESphlox-Ovana0.5	2-20	SPAC652.01	1	0.9955937985413144	1.011223956630678
batch_13-YESphlox-Ovana0.5	2-20	SPAC652.01	2	1.0012057280390072	0.9963719474307836
batch_13-YESphlox-Ovana0.5	2-20	SPAC652.01	3	1.0011488404066984	1.033418632554535
batch_13-YESphlox-Ovana0.5	2-21	SPCC4G3.09c	1	0.9610416479311341	1.1206874023034197
batch_13-YESphlox-Ovana0.5	2-21	SPCC4G3.09c	2	0.9784007839495296	1.1121689655780265
batch_13-YESphlox-Ovana0.5	2-21	SPCC4G3.09c	3	0.968947005328922	1.0694941928643718
batch_13-YESphlox-Ovana0.5	2-22	SPAPB2B4.07	1	0.98774308205126	1.057038454623162
batch_13-YESphlox-Ovana0.5	2-22	SPAPB2B4.07	2	1.0031159045168172	1.0639951987345102
batch_13-YESphlox-Ovana0.5	2-22	SPAPB2B4.07	3	0.9939459940800413	1.0401481931405014
batch_13-YESphlox-Ovana0.5	2-23	SPAC6F12.02	1	0.9926322531194804	0.9903345398866652
batch_13-YESphlox-Ovana0.5	2-23	SPAC6F12.02	2	1.0052748159193656	0.9751392389466842
batch_13-YESphlox-Ovana0.5	2-23	SPAC6F12.02	3	1.011296809473107	0.9668767965999157
batch_13-YESphlox-Ovana0.5	2-3	SPAC1D4.03c	1	1.0402732572362208	0.9538572876349872
batch_13-YESphlox-Ovana0.5	2-3	SPAC1D4.03c	2	1.0285739044424993	0.9821804808544814
batch_13-YESphlox-Ovana0.5	2-3	SPAC1D4.03c	3	1.0164030333322145	0.964274808431034
batch_13-YESphlox-Ovana0.5	2-4	SPCC4B3.12	1	0.9900323430277456	1.0180529800618918
batch_13-YESphlox-Ovana0.5	2-4	SPCC4B3.12	2	1.0015137078806289	1.0237021941910862
batch_13-YESphlox-Ovana0.5	2-4	SPCC4B3.12	3	0.99393737289135	1.0440384405080192
batch_13-YESphlox-Ovana0.5	2-5	SPAC1071.09c	1	0.9744896737865912	1.0263139795069771
batch_13-YESphlox-Ovana0.5	2-5	SPAC1071.09c	2	0.9894602455521014	1.011414871244895
batch_13-YESphlox-Ovana0.5	2-5	SPAC1071.09c	3	0.9778307051683724	1.0261533903304558
batch_13-YESphlox-Ovana0.5	2-6	SPBC16C6.01c	1	0.9825257919061292	1.0343884424340153
batch_13-YESphlox-Ovana0.5	2-6	SPBC16C6.01c	2	1.0011700294906352	1.003771155745187
batch_13-YESphlox-Ovana0.5	2-6	SPBC16C6.01c	3	1.0004428154604188	1.0294959312208616
batch_13-YESphlox-Ovana0.5	2-7	SPBC119.16c	1	1.0205638518398406	0.963472921426677
batch_13-YESphlox-Ovana0.5	2-7	SPBC119.16c	2	1.0067331673959814	0.9709309762152888
batch_13-YESphlox-Ovana0.5	2-7	SPBC119.16c	3	1.005123003343603	0.9908325235492706
batch_13-YESphlox-Ovana0.5	2-8	SPCC794.03	1	0.9898988924936342	1.029290921126022
batch_13-YESphlox-Ovana0.5	2-8	SPCC794.03	2	0.9990982590503829	1.0098710502265138
batch_13-YESphlox-Ovana0.5	2-8	SPCC794.03	3	0.9877436088290376	1.0416106794577842
batch_13-YESphlox-Ovana0.5	2-9	SPCC63.06	1	1.0178617169733837	0.9252120160050252
batch_13-YESphlox-Ovana0.5	2-9	SPCC63.06	2	0.9961825025628718	1.0012699736850492
batch_13-YESphlox-Ovana0.5	2-9	SPCC63.06	3	0.9888538811605841	0.9752107409274215
batch_13-YESphlox-Ovana0.5	3-10	SPAC821.07c	1	1.0233359025902624	1.065967750712417
batch_13-YESphlox-Ovana0.5	3-10	SPAC821.07c	2	1.016763356938554	0.9944039555429388
batch_13-YESphlox-Ovana0.5	3-10	SPAC821.07c	3	1.0234958849204323	1.011783474699235
batch_13-YESphlox-Ovana0.5	3-12	SPBC215.06c	1	1.0023753744393402	1.0
batch_13-YESphlox-Ovana0.5	3-12	SPBC215.06c	2	0.99668515960979	0.9859724705456652
batch_13-YESphlox-Ovana0.5	3-12	SPBC215.06c	3	0.9991548948370728	1.0019295094302378
batch_13-YESphlox-Ovana0.5	3-14	SPBC21C3.08c	2	1.004063054686274	1.0
batch_13-YESphlox-Ovana0.5	3-14	SPBC21C3.08c	3	1.0016517139598988	0.9955102067152456
batch_13-YESphlox-Ovana0.5	3-16	SPAC13A11.06	1	0.9977374687496576	1.0338039346941683
batch_13-YESphlox-Ovana0.5	3-16	SPAC13A11.06	2	1.002945398875392	1.0259716650906143
batch_13-YESphlox-Ovana0.5	3-16	SPAC13A11.06	3	0.9889561661690448	1.0278882758835794
batch_13-YESphlox-Ovana0.5	3-18	SPBC21C3.14c	1	1.0087966353729179	1.025281598948791
batch_13-YESphlox-Ovana0.5	3-18	SPBC21C3.14c	2	1.0152250713591484	1.0080371536286057
batch_13-YESphlox-Ovana0.5	3-18	SPBC21C3.14c	3	1.0023377252498846	1.0087802123153042
batch_13-YESphlox-Ovana0.5	3-2	SPAC23D3.03c	1	0.9968596407548532	1.007336279898334
batch_13-YESphlox-Ovana0.5	3-2	SPAC23D3.03c	2	1.004224965957327	1.0104583472165207
batch_13-YESphlox-Ovana0.5	3-2	SPAC23D3.03c	3	1.0029181754392913	1.0463611410244784
batch_13-YESphlox-Ovana0.5	3-20	SPBC691.03c	1	0.9820143108121956	0.9977543610344556
batch_13-YESphlox-Ovana0.5	3-20	SPBC691.03c	2	0.9891206388747305	0.9780611853654512
batch_13-YESphlox-Ovana0.5	3-20	SPBC691.03c	3	0.987720550548249	1.0145640762536152
batch_13-YESphlox-Ovana0.5	3-22	SPAC13F5.04c	1	0.9986266688797324	0.9903718853872678
batch_13-YESphlox-Ovana0.5	3-22	SPAC13F5.04c	2	0.999306567981533	0.9980186672707141
batch_13-YESphlox-Ovana0.5	3-22	SPAC13F5.04c	3	0.9960906441528375	1.0064403064539886
batch_13-YESphlox-Ovana0.5	3-4	SPAC27E2.03c	1	1.1609293950934223	0.923619492827294
batch_13-YESphlox-Ovana0.5	3-4	SPAC27E2.03c	2	1.1386047617092927	0.9171016475771541
batch_13-YESphlox-Ovana0.5	3-4	SPAC27E2.03c	3	1.1536206759699328	0.9253770601572068
batch_13-YESphlox-Ovana0.5	3-6	SPAC3H5.08c	1	1.0108725928653266	0.9328951023071717
batch_13-YESphlox-Ovana0.5	3-6	SPAC3H5.08c	2	0.9977055126417099	0.999641670102028
batch_13-YESphlox-Ovana0.5	3-6	SPAC3H5.08c	3	1.0060124310764875	0.9366553240610958
batch_13-YESphlox-Ovana0.5	3-8	SPBC16D10.08c	1	0.9051246766817173	0.9660673338829968
batch_13-YESphlox-Ovana0.5	3-8	SPBC16D10.08c	2	0.91634624794824	0.9970379454768424
batch_13-YESphlox-Ovana0.5	3-8	SPBC16D10.08c	3	0.9325054195862292	1.0060270312621278
batch_13-YESphlox-Ovana0.5	4-1	SPBC20F10.02c	1	1.0088304057833517	0.9715146222682216
batch_13-YESphlox-Ovana0.5	4-1	SPBC20F10.02c	2	1.0043440163232238	0.9918229481380372
batch_13-YESphlox-Ovana0.5	4-1	SPBC20F10.02c	3	1.0059801612440844	0.9958389302240264
batch_13-YESphlox-Ovana0.5	4-10	SPBC14C8.16c	1	1.1556591885094318	0.8966426117237
batch_13-YESphlox-Ovana0.5	4-10	SPBC14C8.16c	2	1.1181745276689845	0.9206656375548976
batch_13-YESphlox-Ovana0.5	4-10	SPBC14C8.16c	3	1.1182025965496294	0.9457032191986862
batch_13-YESphlox-Ovana0.5	4-11	SPAP27G11.12	1	0.9742578836854756	1.015516773471515
batch_13-YESphlox-Ovana0.5	4-11	SPAP27G11.12	2	0.9818438805988944	0.9985724155151552
batch_13-YESphlox-Ovana0.5	4-11	SPAP27G11.12	3	0.9689133548694472	1.0198075998874547
batch_13-YESphlox-Ovana0.5	4-12	SPCC1259.02c	1	1.1868552647621728	0.8391498325874167
batch_13-YESphlox-Ovana0.5	4-12	SPCC1259.02c	2	1.1417991445655598	0.904368121788026
batch_13-YESphlox-Ovana0.5	4-12	SPCC1259.02c	3	1.154944477667583	0.8772265503121421
batch_13-YESphlox-Ovana0.5	4-13	SPBC19C7.01	1	0.977229952362943	1.0377983459959526
batch_13-YESphlox-Ovana0.5	4-13	SPBC19C7.01	2	0.9906590237017306	1.0720867965832024
batch_13-YESphlox-Ovana0.5	4-13	SPBC19C7.01	3	0.9788787744791386	1.0478452936086669
batch_13-YESphlox-Ovana0.5	4-14	SPBP35G2.11c	1	1.0029487344862926	1.0147245284093958
batch_13-YESphlox-Ovana0.5	4-14	SPBP35G2.11c	2	1.0003894112875262	1.0717162235734874
batch_13-YESphlox-Ovana0.5	4-14	SPBP35G2.11c	3	1.0043083691128736	1.0195797763014258
batch_13-YESphlox-Ovana0.5	4-15	SPCC1235.03	1	1.0083589322909277	0.987262386242318
batch_13-YESphlox-Ovana0.5	4-15	SPCC1235.03	2	1.0064913044938086	1.0200463029379885
batch_13-YESphlox-Ovana0.5	4-15	SPCC1235.03	3	1.0008987258189226	0.9666394996189444
batch_13-YESphlox-Ovana0.5	4-16	SPAC20G4.05c	1	1.0085411908083286	1.046702956204667
batch_13-YESphlox-Ovana0.5	4-16	SPAC20G4.05c	2	0.9980772163647296	1.016758303941289
batch_13-YESphlox-Ovana0.5	4-16	SPAC20G4.05c	3	1.0008709158504947	1.059483126417286
batch_13-YESphlox-Ovana0.5	4-17	SPAC26F1.12c	1	1.0086990275544374	0.9947300962313612
batch_13-YESphlox-Ovana0.5	4-17	SPAC26F1.12c	2	1.01001730512599	0.9884053779405706
batch_13-YESphlox-Ovana0.5	4-17	SPAC26F1.12c	3	0.9960168903826288	1.0
batch_13-YESphlox-Ovana0.5	4-18	SPBC21.03c	1	0.9959069225320044	1.008336509581896
batch_13-YESphlox-Ovana0.5	4-18	SPBC21.03c	2	0.9840798035851244	0.9948404821475229
batch_13-YESphlox-Ovana0.5	4-18	SPBC21.03c	3	0.9862445636050398	1.010366635408114
batch_13-YESphlox-Ovana0.5	4-19	SPAC8C9.16c	1	1.0051312452565615	0.977169221778288
batch_13-YESphlox-Ovana0.5	4-19	SPAC8C9.16c	2	1.003994657170253	0.9829938507828321
batch_13-YESphlox-Ovana0.5	4-19	SPAC8C9.16c	3	1.0011581845282298	0.9526633471004664
batch_13-YESphlox-Ovana0.5	4-2	SPBC1105.14	1	0.9845860233008574	1.0758972143563756
batch_13-YESphlox-Ovana0.5	4-2	SPBC1105.14	2	1.0021037334932679	1.0305254526244534
batch_13-YESphlox-Ovana0.5	4-2	SPBC1105.14	3	1.0012051644790674	1.0381676320614412
batch_13-YESphlox-Ovana0.5	4-20	SPBC1198.11c	1	1.0225356783188424	0.8391809158709791
batch_13-YESphlox-Ovana0.5	4-20	SPBC1198.11c	2	0.9812950593647451	0.9042057718415704
batch_13-YESphlox-Ovana0.5	4-20	SPBC1198.11c	3	1.080921896401189	0.8508585716957225
batch_13-YESphlox-Ovana0.5	4-21	SPBC16E9.13	1	1.0047905365011895	1.0193540091635558
batch_13-YESphlox-Ovana0.5	4-21	SPBC16E9.13	2	1.0154009644879505	1.0100391239854123
batch_13-YESphlox-Ovana0.5	4-21	SPBC16E9.13	3	1.0270634584295708	1.0028587274160854
batch_13-YESphlox-Ovana0.5	4-22	SPCC4G3.12c	1	0.9846065389061966	1.0311195915856963
batch_13-YESphlox-Ovana0.5	4-22	SPCC4G3.12c	2	0.9888185211677024	1.0153429840517199
batch_13-YESphlox-Ovana0.5	4-22	SPCC4G3.12c	3	0.984022277533	1.0180550981020475
batch_13-YESphlox-Ovana0.5	4-23	SPAC3H1.03	1	0.9712849747326222	0.9964001391312488
batch_13-YESphlox-Ovana0.5	4-23	SPAC3H1.03	2	0.978600188681112	1.0
batch_13-YESphlox-Ovana0.5	4-23	SPAC3H1.03	3	0.9848041090632552	1.0200640229532572
batch_13-YESphlox-Ovana0.5	4-3	SPCC663.06c	1	0.985805990828843	1.0122276550646552
batch_13-YESphlox-Ovana0.5	4-3	SPCC663.06c	2	0.9902159834316104	1.0026635592958753
batch_13-YESphlox-Ovana0.5	4-3	SPCC663.06c	3	0.99460671763081	1.0299290634406233
batch_13-YESphlox-Ovana0.5	4-4	SPBC32H8.03	1	0.970618758368112	1.0293290801540382
batch_13-YESphlox-Ovana0.5	4-4	SPBC32H8.03	2	0.9925487058319667	1.0441508398024746
batch_13-YESphlox-Ovana0.5	4-4	SPBC32H8.03	3	0.98969334725664	1.0462289769127284
batch_13-YESphlox-Ovana0.5	4-5	SPAC521.03	1	1.0005895930318949	1.0030515840343988
batch_13-YESphlox-Ovana0.5	4-5	SPAC521.03	2	1.0063448325115627	1.0079663088667632
batch_13-YESphlox-Ovana0.5	4-5	SPAC521.03	3	0.9947551980508696	0.9908367451786732
batch_13-YESphlox-Ovana0.5	4-6	SPBC1709.09	1	0.9776961753601596	1.033473078664155
batch_13-YESphlox-Ovana0.5	4-6	SPBC1709.09	2	0.9753378755640179	1.073026644217242
batch_13-YESphlox-Ovana0.5	4-6	SPBC1709.09	3	0.9802044010522044	1.0422624374465104
batch_13-YESphlox-Ovana0.5	4-7	SPBC1198.14c	1	1.0017707455586806	1.0235494570334362
batch_13-YESphlox-Ovana0.5	4-7	SPBC1198.14c	2	1.0077904114400538	1.01524184115777
batch_13-YESphlox-Ovana0.5	4-7	SPBC1198.14c	3	1.0007383841347597	0.9959477145472796
batch_13-YESphlox-Ovana0.5	4-8	SPCC965.12	1	0.9728361038499928	1.0425101594129442
batch_13-YESphlox-Ovana0.5	4-8	SPCC965.12	2	0.9859443001439896	1.0119403272006104
batch_13-YESphlox-Ovana0.5	4-8	SPCC965.12	3	0.9819374954493846	1.0322331633276105
batch_13-YESphlox-Ovana0.5	4-9	SPBC3E7.07c	1	1.0067670628993648	1.0118257895881335
batch_13-YESphlox-Ovana0.5	4-9	SPBC3E7.07c	2	1.004550782144239	0.9709737963840708
batch_13-YESphlox-Ovana0.5	4-9	SPBC3E7.07c	3	1.0084336626468904	1.005662515818265
batch_13-YESphlox-Ovana0.5	5-10	SPAC890.03	1	1.0198688086175576	1.006111079722535
batch_13-YESphlox-Ovana0.5	5-10	SPAC890.03	2	1.0081788452565073	0.94680664354624
batch_13-YESphlox-Ovana0.5	5-10	SPAC890.03	3	1.0098525736649164	0.9893308833481188
batch_13-YESphlox-Ovana0.5	5-12	SPAC977.15	1	1.0017716453624934	1.000936263255746
batch_13-YESphlox-Ovana0.5	5-12	SPAC977.15	2	0.9841342376967738	1.0144014495076583
batch_13-YESphlox-Ovana0.5	5-12	SPAC977.15	3	1.0049319578810916	0.9837070238038936
batch_13-YESphlox-Ovana0.5	5-14	SPBC9B6.03	1	0.9644552180010848	1.0310883918967375
batch_13-YESphlox-Ovana0.5	5-14	SPBC9B6.03	2	0.9413685952897806	1.078435578445037
batch_13-YESphlox-Ovana0.5	5-14	SPBC9B6.03	3	0.9421955891979914	1.0157778620837223
batch_13-YESphlox-Ovana0.5	5-16	SPAC1556.02c	1	0.9590475946470276	1.0769614022114302
batch_13-YESphlox-Ovana0.5	5-16	SPAC1556.02c	2	0.9628480247533668	1.1913287306508022
batch_13-YESphlox-Ovana0.5	5-16	SPAC1556.02c	3	0.9719103291576284	1.0556212104200131
batch_13-YESphlox-Ovana0.5	5-18	SPAC3G6.03c	1	1.020118007259728	0.9998885011878426
batch_13-YESphlox-Ovana0.5	5-18	SPAC3G6.03c	2	1.0042093200226387	0.9876589311114208
batch_13-YESphlox-Ovana0.5	5-18	SPAC3G6.03c	3	1.0070548002293032	0.9898756720364472
batch_13-YESphlox-Ovana0.5	5-2	SPAC23G3.05c	1	1.0268311167246171	0.9049784727667888
batch_13-YESphlox-Ovana0.5	5-2	SPAC23G3.05c	2	1.0258373339761684	0.9157611294659392
batch_13-YESphlox-Ovana0.5	5-2	SPAC23G3.05c	3	1.0284158070560736	0.9932959621345268
batch_13-YESphlox-Ovana0.5	5-20	SPAPB1E7.11c	1	1.0040580608660763	1.0494656410156933
batch_13-YESphlox-Ovana0.5	5-20	SPAPB1E7.11c	2	1.0072368965181606	1.066570297630683
batch_13-YESphlox-Ovana0.5	5-20	SPAPB1E7.11c	3	0.9986381174872832	1.0679185970796614
batch_13-YESphlox-Ovana0.5	5-22	SPAC17A2.02c	1	0.9521485575587362	0.9848152715495966
batch_13-YESphlox-Ovana0.5	5-22	SPAC17A2.02c	2	0.9640295464880428	1.0198326829854638
batch_13-YESphlox-Ovana0.5	5-22	SPAC17A2.02c	3	0.9700299282604836	1.0
batch_13-YESphlox-Ovana0.5	5-4	SPAC2F3.18c	1	0.99042957003884	1.0
batch_13-YESphlox-Ovana0.5	5-4	SPAC2F3.18c	2	1.0082102290191208	1.032695925219276
batch_13-YESphlox-Ovana0.5	5-4	SPAC2F3.18c	3	0.996086370592016	1.0
batch_13-YESphlox-Ovana0.5	5-6	SPAC3H8.03	1	0.9893385815914916	0.9915910017376158
batch_13-YESphlox-Ovana0.5	5-6	SPAC3H8.03	2	0.9740004469418722	1.051470198556343
batch_13-YESphlox-Ovana0.5	5-6	SPAC3H8.03	3	0.9841189015864624	1.0071259774749284
batch_13-YESphlox-Ovana0.5	5-8	SPAC637.07	1	1.1775439821401874	0.828631634586367
batch_13-YESphlox-Ovana0.5	5-8	SPAC637.07	2	1.1395429140797482	0.7830901775808391
batch_13-YESphlox-Ovana0.5	5-8	SPAC637.07	3	1.1546302332111131	0.8041655269114755
batch_13-YESphlox-Ovana0.5	6-1	SPBC32F12.03c	1	1.0111589980775528	1.0076508520433762
batch_13-YESphlox-Ovana0.5	6-1	SPBC32F12.03c	2	1.012822351114716	0.9939957682076678
batch_13-YESphlox-Ovana0.5	6-1	SPBC32F12.03c	3	1.0176913698343102	0.9982815529377852
batch_13-YESphlox-Ovana0.5	6-10	SPAC227.17c	1	1.1619096949511452	0.8445309805142643
batch_13-YESphlox-Ovana0.5	6-10	SPAC227.17c	2	1.1285720348216863	0.9142700843776322
batch_13-YESphlox-Ovana0.5	6-10	SPAC227.17c	3	1.129793078082194	0.8821166273688695
batch_13-YESphlox-Ovana0.5	6-11	SPAC3H5.10	1	1.1724791295452306	0.8387484257393324
batch_13-YESphlox-Ovana0.5	6-11	SPAC3H5.10	2	1.1308132734485539	0.8863509621385469
batch_13-YESphlox-Ovana0.5	6-11	SPAC3H5.10	3	1.140216232754281	0.8753395020048367
batch_13-YESphlox-Ovana0.5	6-12	SPAC683.02c	1	0.9912714007397379	1.0346986616335023
batch_13-YESphlox-Ovana0.5	6-12	SPAC683.02c	2	0.9944847158749488	1.0402221346857354
batch_13-YESphlox-Ovana0.5	6-12	SPAC683.02c	3	0.9985595711886556	1.029559687902632
batch_13-YESphlox-Ovana0.5	6-13	SPAC7D4.05	1	1.0086115635559458	1.0143354541047296
batch_13-YESphlox-Ovana0.5	6-13	SPAC7D4.05	2	1.0067072113023658	0.9866346933566564
batch_13-YESphlox-Ovana0.5	6-13	SPAC7D4.05	3	1.0054312281255735	1.0193544611038634
batch_13-YESphlox-Ovana0.5	6-14	SPCC126.12	1	0.9960381525109476	1.0108613184180226
batch_13-YESphlox-Ovana0.5	6-14	SPCC126.12	2	0.9811111245298816	0.9683612851574884
batch_13-YESphlox-Ovana0.5	6-14	SPCC126.12	3	0.9991042847236185	1.007986466381062
batch_13-YESphlox-Ovana0.5	6-15	SPAC694.04c	1	1.0088945194144947	1.022200432880263
batch_13-YESphlox-Ovana0.5	6-15	SPAC694.04c	2	1.002316466381464	1.0281610530759753
batch_13-YESphlox-Ovana0.5	6-15	SPAC694.04c	3	1.0059897382672254	0.9886034052838868
batch_13-YESphlox-Ovana0.5	6-16	SPBP8B7.27	1	0.9905556109410067	1.0311494713003726
batch_13-YESphlox-Ovana0.5	6-16	SPBP8B7.27	2	1.0003065521056786	1.0213168708189706
batch_13-YESphlox-Ovana0.5	6-16	SPBP8B7.27	3	1.0028522493857177	1.0071973181991305
batch_13-YESphlox-Ovana0.5	6-17	SPBC725.11c	1	0.9829189395800272	0.962738664116492
batch_13-YESphlox-Ovana0.5	6-17	SPBC725.11c	2	0.9876929170667484	0.9796178303428024
batch_13-YESphlox-Ovana0.5	6-17	SPBC725.11c	3	0.984308658417115	0.9488915766517486
batch_13-YESphlox-Ovana0.5	6-18	SPBC21C3.18	1	1.0084073519869807	1.03351454415187
batch_13-YESphlox-Ovana0.5	6-18	SPBC21C3.18	2	1.0109261662673148	1.0353096165487192
batch_13-YESphlox-Ovana0.5	6-18	SPBC21C3.18	3	1.0006911973040018	1.029559687902632
batch_13-YESphlox-Ovana0.5	6-19	SPCC962.05	1	1.0070501418437394	1.0270212534698562
batch_13-YESphlox-Ovana0.5	6-19	SPCC962.05	2	1.0008199855132232	1.0495919856547316
batch_13-YESphlox-Ovana0.5	6-19	SPCC962.05	3	1.0013232574321875	1.0317762974334057
batch_13-YESphlox-Ovana0.5	6-2	SPBC16A3.08c	1	0.938040909594402	1.0605786225396463
batch_13-YESphlox-Ovana0.5	6-2	SPBC16A3.08c	2	0.9444924789572122	1.0289594081825708
batch_13-YESphlox-Ovana0.5	6-2	SPBC16A3.08c	3	0.9431904137022508	1.1042555612729117
batch_13-YESphlox-Ovana0.5	6-20	SPAC8C9.06c	1	0.8590174623271577	0.6279600051785275
batch_13-YESphlox-Ovana0.5	6-20	SPAC8C9.06c	2	0.8930739866035432	0.5528065012231491
batch_13-YESphlox-Ovana0.5	6-20	SPAC8C9.06c	3	0.9034316874442466	0.17688578213832035
batch_13-YESphlox-Ovana0.5	6-21	972	1	1.0061270597798675	1.0145168215036633
batch_13-YESphlox-Ovana0.5	6-21	972	2	1.0073266706114157	1.003585109067214
batch_13-YESphlox-Ovana0.5	6-21	972	3	1.003277443178274	1.0429941610381936
batch_13-YESphlox-Ovana0.5	6-22	SPCC622.11	1	1.0043022254766123	1.0235434693593306
batch_13-YESphlox-Ovana0.5	6-22	SPCC622.11	2	1.0126117520815534	1.01111960765275
batch_13-YESphlox-Ovana0.5	6-22	SPCC622.11	3	1.0024901551373488	1.0339799227061026
batch_13-YESphlox-Ovana0.5	6-23	SPBC2D10.03c	1	1.007138972884574	1.0306191080645175
batch_13-YESphlox-Ovana0.5	6-23	SPBC2D10.03c	2	1.0064221943704437	1.0302908113378701
batch_13-YESphlox-Ovana0.5	6-23	SPBC2D10.03c	3	0.9999374419414812	1.0396331315153025
batch_13-YESphlox-Ovana0.5	6-3	972	1	0.9934042668218656	1.017460757168727
batch_13-YESphlox-Ovana0.5	6-3	972	2	0.9991191174485052	0.9912454926679818
batch_13-YESphlox-Ovana0.5	6-3	972	3	0.9938129842723786	1.0210654281706162
batch_13-YESphlox-Ovana0.5	6-4	SPBC543.07	1	0.9134673898659113	0.9538510844646004
batch_13-YESphlox-Ovana0.5	6-4	SPBC543.07	2	0.9032701221593666	1.0085517267355035
batch_13-YESphlox-Ovana0.5	6-4	SPBC543.07	3	0.9128537611732502	1.0250431045561543
batch_13-YESphlox-Ovana0.5	6-5	SPAC589.07c	1	1.0059624694009983	1.0113088123690592
batch_13-YESphlox-Ovana0.5	6-5	SPAC589.07c	2	1.0115899695788295	1.013715747185706
batch_13-YESphlox-Ovana0.5	6-5	SPAC589.07c	3	1.0037132735257754	0.9843253051646442
batch_13-YESphlox-Ovana0.5	6-6	SPAC4H3.06	1	0.9927664500815092	1.0235434693593306
batch_13-YESphlox-Ovana0.5	6-6	SPAC4H3.06	2	1.0047538555976296	1.0165780752397382
batch_13-YESphlox-Ovana0.5	6-6	SPAC4H3.06	3	0.9975912691132371	1.029559687902632
batch_13-YESphlox-Ovana0.5	6-7	SPAC4G9.11c	1	1.0014721434073721	0.9800723895358552
batch_13-YESphlox-Ovana0.5	6-7	SPAC4G9.11c	2	1.007934445886148	1.0136202823174985
batch_13-YESphlox-Ovana0.5	6-7	SPAC4G9.11c	3	1.0054917150136615	1.0
batch_13-YESphlox-Ovana0.5	6-8	SPAC140.01	1	0.9378848787093359	1.1106148313144744
batch_13-YESphlox-Ovana0.5	6-8	SPAC140.01	2	0.9564584955373332	1.2186768295345058
batch_13-YESphlox-Ovana0.5	6-8	SPAC140.01	3	0.952450070640982	1.1155346523172
batch_13-YESphlox-Ovana0.5	6-9	SPAC3G9.11c	1	0.9924656131439912	0.9582281069392836
batch_13-YESphlox-Ovana0.5	6-9	SPAC3G9.11c	2	1.0004062889024594	0.9348783400736468
batch_13-YESphlox-Ovana0.5	6-9	SPAC3G9.11c	3	0.9997640310169248	0.9826355527551128
batch_13-YESphlox-Ovana0.5	7-10	SPBC18H10.05	1	0.977708665200014	1.0374391198002983
batch_13-YESphlox-Ovana0.5	7-10	SPBC18H10.05	2	0.990961749902322	1.053643239598747
batch_13-YESphlox-Ovana0.5	7-10	SPBC18H10.05	3	0.9840678478774828	1.0712817993909172
batch_13-YESphlox-Ovana0.5	7-12	SPAC16.01	1	0.9413587256537634	1.0407806608214074
batch_13-YESphlox-Ovana0.5	7-12	SPAC16.01	2	0.939883831478002	1.03012180797822
batch_13-YESphlox-Ovana0.5	7-12	SPAC16.01	3	0.9423890440668454	1.0772837225666816
batch_13-YESphlox-Ovana0.5	7-14	SPAC1A6.04c	1	0.955406343875802	0.9855125026575514
batch_13-YESphlox-Ovana0.5	7-14	SPAC1A6.04c	2	0.9731164832471016	0.9829657911464847
batch_13-YESphlox-Ovana0.5	7-14	SPAC1A6.04c	3	0.9759480936823514	0.9718307676684824
batch_13-YESphlox-Ovana0.5	7-16	SPBC2G2.06c	1	1.0065923496133928	0.993176835406453
batch_13-YESphlox-Ovana0.5	7-16	SPBC2G2.06c	2	1.007932710384381	0.9564418904934012
batch_13-YESphlox-Ovana0.5	7-16	SPBC2G2.06c	3	1.004722220349723	1.0
batch_13-YESphlox-Ovana0.5	7-18	SPAC3H1.11	1	1.0089529583222532	0.9909492582154472
batch_13-YESphlox-Ovana0.5	7-18	SPAC3H1.11	2	1.0011043710795229	1.0016570976799597
batch_13-YESphlox-Ovana0.5	7-18	SPAC3H1.11	3	1.0050021480049762	0.988034902709468
batch_13-YESphlox-Ovana0.5	7-2	SPAC15A10.10	1	0.9919302001452214	0.9926329688138068
batch_13-YESphlox-Ovana0.5	7-2	SPAC15A10.10	2	1.0032322963945923	0.938841054330428
batch_13-YESphlox-Ovana0.5	7-2	SPAC15A10.10	3	1.0038565429518065	1.019704596432116
batch_13-YESphlox-Ovana0.5	7-20	SPCC1753.02c	1	0.9751080443557149	0.8896191390395406
batch_13-YESphlox-Ovana0.5	7-20	SPCC1753.02c	2	1.0353171871353155	0.9371569564315482
batch_13-YESphlox-Ovana0.5	7-20	SPCC1753.02c	3	0.9980789844871216	0.929759066929494
batch_13-YESphlox-Ovana0.5	7-22	SPBP22H7.04	1	0.9976232051629952	1.007556147576223
batch_13-YESphlox-Ovana0.5	7-22	SPBP22H7.04	2	0.9963139386851534	1.0011001067577483
batch_13-YESphlox-Ovana0.5	7-22	SPBP22H7.04	3	0.9919361663243241	0.9947892830157864
batch_13-YESphlox-Ovana0.5	7-4	SPBP8B7.31	1	0.9799560757471836	1.0201149270909216
batch_13-YESphlox-Ovana0.5	7-4	SPBP8B7.31	2	0.9834272368842628	1.0560045571509578
batch_13-YESphlox-Ovana0.5	7-4	SPBP8B7.31	3	0.9839309036315292	1.054960569676002
batch_13-YESphlox-Ovana0.5	7-6	SPAC22A12.14c	1	1.0032520054692964	1.0025970768547978
batch_13-YESphlox-Ovana0.5	7-6	SPAC22A12.14c	2	1.017568471565577	0.9796532485240378
batch_13-YESphlox-Ovana0.5	7-6	SPAC22A12.14c	3	1.0176462503871166	1.0180651568295738
batch_13-YESphlox-Ovana0.5	7-8	SPAC694.02	1	0.942616880694066	1.0796029982239184
batch_13-YESphlox-Ovana0.5	7-8	SPAC694.02	2	0.9528572696048472	1.002903172917897
batch_13-YESphlox-Ovana0.5	7-8	SPAC694.02	3	0.9657215416439578	1.0617426254415039
batch_13-YESphlox-Ovana0.5	8-1	SPAC13F5.03c	1	1.009082843177336	0.9560985822763132
batch_13-YESphlox-Ovana0.5	8-1	SPAC13F5.03c	2	1.017669157253987	0.9926291168942748
batch_13-YESphlox-Ovana0.5	8-1	SPAC13F5.03c	3	1.025318841551608	1.0
batch_13-YESphlox-Ovana0.5	8-10	SPBC365.20c	1	0.9660485742516696	1.0186887872155674
batch_13-YESphlox-Ovana0.5	8-10	SPBC365.20c	2	0.9805025501396156	1.0667281227299703
batch_13-YESphlox-Ovana0.5	8-10	SPBC365.20c	3	0.9830414040708588	1.051898028823687
batch_13-YESphlox-Ovana0.5	8-11	SPAC57A7.09	1	0.9796838953982422	1.0144562407308313
batch_13-YESphlox-Ovana0.5	8-11	SPAC57A7.09	2	0.9865555104324488	1.0192725846472996
batch_13-YESphlox-Ovana0.5	8-11	SPAC57A7.09	3	1.0040432944530309	1.0010927234216362
batch_13-YESphlox-Ovana0.5	8-12	SPBC3B8.08	1	0.9937593523014652	1.0187482500698015
batch_13-YESphlox-Ovana0.5	8-12	SPBC3B8.08	2	0.9952252364992562	1.0292455659466957
batch_13-YESphlox-Ovana0.5	8-12	SPBC3B8.08	3	1.0020856269930278	1.0240913786897574
batch_13-YESphlox-Ovana0.5	8-13	SPAC3H8.04	1	0.995470320504366	1.003369870923026
batch_13-YESphlox-Ovana0.5	8-13	SPAC3H8.04	2	1.0068012412708172	1.0076980598598586
batch_13-YESphlox-Ovana0.5	8-13	SPAC3H8.04	3	1.0048925315067871	1.0065174619615276
batch_13-YESphlox-Ovana0.5	8-14	SPAC22F3.04	1	0.9944779724867764	1.0314298347678157
batch_13-YESphlox-Ovana0.5	8-14	SPAC22F3.04	2	1.0012055595959632	1.0028131334734092
batch_13-YESphlox-Ovana0.5	8-15	SPBC1604.16c	1	1.0035104650285094	1.026556044273902
batch_13-YESphlox-Ovana0.5	8-15	SPBC1604.16c	2	0.9999834044059556	1.0
batch_13-YESphlox-Ovana0.5	8-16	SPBPB21E7.04c	1	0.9920474646651444	1.0355261650592629
batch_13-YESphlox-Ovana0.5	8-16	SPBPB21E7.04c	2	0.9996958906145872	1.0084607099353364
batch_13-YESphlox-Ovana0.5	8-16	SPBPB21E7.04c	3	1.0013319885373717	1.045422889201686
batch_13-YESphlox-Ovana0.5	8-17	SPBC649.04	1	0.9834566513411406	1.0311565064783303
batch_13-YESphlox-Ovana0.5	8-17	SPBC649.04	2	0.9940187241499449	1.068548537844197
batch_13-YESphlox-Ovana0.5	8-17	SPBC649.04	3	0.992267665262938	1.036883398404668
batch_13-YESphlox-Ovana0.5	8-18	SPAC688.13	1	1.0126047507637743	1.019875577859303
batch_13-YESphlox-Ovana0.5	8-18	SPAC688.13	2	1.0056258963309574	0.9979818250259228
batch_13-YESphlox-Ovana0.5	8-18	SPAC688.13	3	1.008208076624442	1.01490063378326
batch_13-YESphlox-Ovana0.5	8-19	SPAC3A11.11c	1	1.01490762490195	0.9886469518085882
batch_13-YESphlox-Ovana0.5	8-19	SPAC3A11.11c	2	1.0065004932846489	0.9948306467687108
batch_13-YESphlox-Ovana0.5	8-19	SPAC3A11.11c	3	1.0137671028108377	0.9892182964282376
batch_13-YESphlox-Ovana0.5	8-2	SPBC16A3.02c	1	0.9763012773181754	1.0281586605522468
batch_13-YESphlox-Ovana0.5	8-2	SPBC16A3.02c	2	0.9983374266669868	0.9980924792826136
batch_13-YESphlox-Ovana0.5	8-2	SPBC16A3.02c	3	0.9918641312420204	1.0613110669153285
batch_13-YESphlox-Ovana0.5	8-20	SPBC1778.07	1	1.0094316370101275	1.0359874747845454
batch_13-YESphlox-Ovana0.5	8-20	SPBC1778.07	2	1.0012127320506956	1.0261625374245271
batch_13-YESphlox-Ovana0.5	8-20	SPBC1778.07	3	0.9983626860873944	1.0221966500434745
batch_13-YESphlox-Ovana0.5	8-21	SPBC1539.02	1	1.0124957329137303	0.9743073574539312
batch_13-YESphlox-Ovana0.5	8-21	SPBC1539.02	3	1.0027565773082474	0.9566540613644876
batch_13-YESphlox-Ovana0.5	8-22	SPCC63.03	1	1.0100145913791028	0.9937783564591364
batch_13-YESphlox-Ovana0.5	8-22	SPCC63.03	2	1.0056514118843922	0.9658095291361668
batch_13-YESphlox-Ovana0.5	8-22	SPCC63.03	3	1.0087386469623978	0.977963869284831
batch_13-YESphlox-Ovana0.5	8-23	SPBC14C8.15	1	0.9795812360918372	1.0388269293683696
batch_13-YESphlox-Ovana0.5	8-23	SPBC14C8.15	2	0.9789018094906492	1.0147293277134497
batch_13-YESphlox-Ovana0.5	8-23	SPBC14C8.15	3	0.9840645661226524	1.033212485437091
batch_13-YESphlox-Ovana0.5	8-3	SPCC736.13	1	0.9982739096140046	1.0286031215098883
batch_13-YESphlox-Ovana0.5	8-3	SPCC736.13	2	1.006713698520387	0.9579076247204374
batch_13-YESphlox-Ovana0.5	8-3	SPCC736.13	3	1.0094164450061591	0.9938998433337763
batch_13-YESphlox-Ovana0.5	8-4	SPAC3A12.13c	1	1.1645283072237296	0.9191730856474748
batch_13-YESphlox-Ovana0.5	8-4	SPAC3A12.13c	2	1.1319652132680202	0.9050957698235941
batch_13-YESphlox-Ovana0.5	8-4	SPAC3A12.13c	3	1.1440345898256616	0.887525338480648
batch_13-YESphlox-Ovana0.5	8-5	SPCC162.12	1	1.00841217267213	0.9769305738111712
batch_13-YESphlox-Ovana0.5	8-5	SPCC162.12	2	1.016159791601706	0.9474242871793892
batch_13-YESphlox-Ovana0.5	8-5	SPCC162.12	3	1.011398814582929	0.9959827655340028
batch_13-YESphlox-Ovana0.5	8-6	SPBC17G9.07	1	1.1091847322709036	0.8820252238454612
batch_13-YESphlox-Ovana0.5	8-6	SPBC17G9.07	2	1.0851330910686448	0.9421393986446104
batch_13-YESphlox-Ovana0.5	8-6	SPBC17G9.07	3	1.0961700243132328	0.9399177378394192
batch_13-YESphlox-Ovana0.5	8-7	SPAC806.07	1	0.9803451992938944	1.0003780117750982
batch_13-YESphlox-Ovana0.5	8-7	SPAC806.07	2	0.9881634065693666	1.0344633705625137
batch_13-YESphlox-Ovana0.5	8-7	SPAC806.07	3	0.9775991780484804	1.036771323742152
batch_13-YESphlox-Ovana0.5	8-8	SPBC409.07c	1	1.1854736093702911	0.7750749743483798
batch_13-YESphlox-Ovana0.5	8-8	SPBC409.07c	2	1.1596668817893692	0.8607699542561396
batch_13-YESphlox-Ovana0.5	8-8	SPBC409.07c	3	1.1684156624286577	0.8519861006868878
batch_13-YESphlox-Ovana0.5	8-9	SPAC186.06	1	0.9942301295976024	1.0138575586939749
batch_13-YESphlox-Ovana0.5	8-9	SPAC186.06	3	1.0026785479919864	1.0147991891853283
batch_13-YESphlox-Ovana0.5	9-10	SPAC10F6.14c	1	0.9815103790946946	0.9517744922414132
batch_13-YESphlox-Ovana0.5	9-10	SPAC10F6.14c	2	0.995755107620964	0.9918199265282004
batch_13-YESphlox-Ovana0.5	9-10	SPAC10F6.14c	3	0.9882021496760937	0.9555333506739394
batch_13-YESphlox-Ovana0.5	9-12	SPBC776.01	1	0.980350834465104	1.0133387976889
batch_13-YESphlox-Ovana0.5	9-12	SPBC776.01	2	0.9827365089412914	0.981803212525972
batch_13-YESphlox-Ovana0.5	9-12	SPBC776.01	3	0.9886630305194056	1.0199262025745734
batch_13-YESphlox-Ovana0.5	9-14	SPBC25B2.04c	1	0.9305195235113292	1.0830156946759724
batch_13-YESphlox-Ovana0.5	9-14	SPBC25B2.04c	2	0.9281084086599298	1.1875801745669536
batch_13-YESphlox-Ovana0.5	9-14	SPBC25B2.04c	3	0.942032165319772	1.0684206520245427
batch_13-YESphlox-Ovana0.5	9-16	SPAC19G12.15c	1	1.0653050233223136	0.5825696065925055
batch_13-YESphlox-Ovana0.5	9-16	SPAC19G12.15c	2	1.0406901730196594	0.6404768296059761
batch_13-YESphlox-Ovana0.5	9-16	SPAC19G12.15c	3	1.0643074793502187	0.5108304663365099
batch_13-YESphlox-Ovana0.5	9-18	972	1	1.008907107503882	1.0245428012147917
batch_13-YESphlox-Ovana0.5	9-18	972	2	1.011365350083172	0.9987554147078131
batch_13-YESphlox-Ovana0.5	9-18	972	3	1.0039933227305782	1.0302728611225578
batch_13-YESphlox-Ovana0.5	9-2	SPAC26F1.10c	1	0.8585577703933595	0.8441554852289671
batch_13-YESphlox-Ovana0.5	9-2	SPAC26F1.10c	2	0.8904999365697829	0.8945113510838287
batch_13-YESphlox-Ovana0.5	9-2	SPAC26F1.10c	3	0.903023784991321	0.8922101611135039
batch_13-YESphlox-Ovana0.5	9-20	SPACUNK4.17	1	1.0056537001737953	1.0087069871621093
batch_13-YESphlox-Ovana0.5	9-20	SPACUNK4.17	2	1.0050370264570785	1.0056404038472644
batch_13-YESphlox-Ovana0.5	9-20	SPACUNK4.17	3	1.0117442242284769	1.0017250349289568
batch_13-YESphlox-Ovana0.5	9-22	SPAC806.04c	1	1.0007495036483565	1.003689680813942
batch_13-YESphlox-Ovana0.5	9-22	SPAC806.04c	2	0.9934441895306578	1.0
batch_13-YESphlox-Ovana0.5	9-22	SPAC806.04c	3	0.9971307193940688	0.9824053402568051
batch_13-YESphlox-Ovana0.5	9-4	SPCC16C4.11	1	1.163379471936311	0.9089943905924144
batch_13-YESphlox-Ovana0.5	9-4	SPCC16C4.11	2	1.1263626736126504	0.8870612800240993
batch_13-YESphlox-Ovana0.5	9-4	SPCC16C4.11	3	1.0889805440481406	0.8809519648381021
batch_13-YESphlox-Ovana0.5	9-6	SPAC22E12.14c	1	0.9077666198761998	0.938157346118366
batch_13-YESphlox-Ovana0.5	9-6	SPAC22E12.14c	2	0.9277742164855964	0.9510191080876121
batch_13-YESphlox-Ovana0.5	9-6	SPAC22E12.14c	3	0.932011706931538	0.9551244721509138
batch_13-YESphlox-Ovana0.5	9-8	SPBC16H5.13	1	0.9611755109164916	1.0047731576685877
batch_13-YESphlox-Ovana0.5	9-8	SPBC16H5.13	2	0.9934360215514668	1.0020540090963983
batch_13-YESphlox-Ovana0.5	9-8	SPBC16H5.13	3	1.0010207600486272	1.0
batch_13-YESphlox-Ovana1	1-10	SPBC428.15	1	0.9984298382780376	1.0403400015541509
batch_13-YESphlox-Ovana1	1-10	SPBC428.15	2	0.9868467032571184	1.0
batch_13-YESphlox-Ovana1	1-10	SPBC428.15	3	0.9848228385394624	1.0340903216376218
batch_13-YESphlox-Ovana1	1-12	SPBC215.05	1	0.9923519421868529	0.9828400892525758
batch_13-YESphlox-Ovana1	1-12	SPBC215.05	2	1.014071646041502	1.0098473819766929
batch_13-YESphlox-Ovana1	1-12	SPBC215.05	3	1.0190754030131994	0.9727729656137768
batch_13-YESphlox-Ovana1	1-14	SPACUNK4.16c	1	1.0154242486276222	0.9828870436733288
batch_13-YESphlox-Ovana1	1-14	SPACUNK4.16c	2	1.0048915150463196	0.9592571764625684
batch_13-YESphlox-Ovana1	1-14	SPACUNK4.16c	3	0.9985251621925468	0.9931794934211784
batch_13-YESphlox-Ovana1	1-16	SPAC6F6.13c	1	0.9927607671649528	1.046281045279268
batch_13-YESphlox-Ovana1	1-16	SPAC6F6.13c	2	0.9899046213489308	1.0077755451355013
batch_13-YESphlox-Ovana1	1-16	SPAC6F6.13c	3	0.9889869255548674	1.02808380189209
batch_13-YESphlox-Ovana1	1-18	SPAC22A12.06c	1	1.0054397575079737	1.0201116693750414
batch_13-YESphlox-Ovana1	1-18	SPAC22A12.06c	2	0.9999852535629878	1.037052910675247
batch_13-YESphlox-Ovana1	1-18	SPAC22A12.06c	3	1.0034379627206365	1.036945878416074
batch_13-YESphlox-Ovana1	1-2	SPAC11E3.12	1	1.008756104258859	1.0919673254695077
batch_13-YESphlox-Ovana1	1-2	SPAC11E3.12	2	0.9993015793863844	1.1026388983240578
batch_13-YESphlox-Ovana1	1-2	SPAC11E3.12	3	0.9946865749544948	1.0066770789049653
batch_13-YESphlox-Ovana1	1-20	SPAC56F8.02	1	1.042626138169924	1.0374299482989224
batch_13-YESphlox-Ovana1	1-20	SPAC56F8.02	2	1.0326632469421864	1.0765445441526709
batch_13-YESphlox-Ovana1	1-20	SPAC56F8.02	3	1.037229178702678	1.0595761752910733
batch_13-YESphlox-Ovana1	1-22	SPBC428.08c	1	1.0037457645701195	1.0218386703846305
batch_13-YESphlox-Ovana1	1-22	SPBC428.08c	2	0.9947928184808524	1.033083747064972
batch_13-YESphlox-Ovana1	1-22	SPBC428.08c	3	1.007144870783502	1.0304204379777628
batch_13-YESphlox-Ovana1	1-4	SPAC1705.02	1	1.015156078780964	1.0316764646656005
batch_13-YESphlox-Ovana1	1-4	SPAC1705.02	2	1.000218976508535	1.0028619275101691
batch_13-YESphlox-Ovana1	1-4	SPAC1705.02	3	1.0039036752581003	1.0284819536902197
batch_13-YESphlox-Ovana1	1-6	SPAC3A12.03c	1	1.005085730836057	1.0220155893122629
batch_13-YESphlox-Ovana1	1-6	SPAC3A12.03c	2	0.9971653711303796	1.0251557412018593
batch_13-YESphlox-Ovana1	1-6	SPAC3A12.03c	3	1.000184647207045	1.0140991135829212
batch_13-YESphlox-Ovana1	1-8	SPCC320.03	1	0.9641992917291274	1.0525819625171389
batch_13-YESphlox-Ovana1	1-8	SPCC320.03	2	0.970820743676006	1.0216279986704893
batch_13-YESphlox-Ovana1	1-8	SPCC320.03	3	0.9719105150711238	1.0193987290681992
batch_13-YESphlox-Ovana1	10-1	SPCC1020.08	1	1.004239268900445	0.991411860984575
batch_13-YESphlox-Ovana1	10-1	SPCC1020.08	2	1.0035248032157362	0.9814734176431616
batch_13-YESphlox-Ovana1	10-1	SPCC1020.08	3	0.9971659736329272	0.9952235018786179
batch_13-YESphlox-Ovana1	10-10	SPAC1834.04	1	0.9485364795004576	1.0831901210735635
batch_13-YESphlox-Ovana1	10-10	SPAC1834.04	2	0.9508864994705396	1.0736976057066936
batch_13-YESphlox-Ovana1	10-10	SPAC1834.04	3	0.9454454129517392	1.095330447824363
batch_13-YESphlox-Ovana1	10-11	SPAC1610.02c	1	1.1089379722055852	0.8666281495356142
batch_13-YESphlox-Ovana1	10-11	SPAC1610.02c	2	1.1189727096769388	0.9750115436440556
batch_13-YESphlox-Ovana1	10-11	SPAC1610.02c	3	1.1088521669112452	0.8955795109020902
batch_13-YESphlox-Ovana1	10-12	SPAC3A11.02	1	0.9974083591657668	0.982369507188831
batch_13-YESphlox-Ovana1	10-12	SPAC3A11.02	2	0.999568042100088	1.005400826333527
batch_13-YESphlox-Ovana1	10-12	SPAC3A11.02	3	0.9932741065458908	0.9472661897187268
batch_13-YESphlox-Ovana1	10-13	SPAC823.09c	1	0.9951099203993904	1.0201752630285708
batch_13-YESphlox-Ovana1	10-13	SPAC823.09c	2	1.0036638113294416	1.026305009701125
batch_13-YESphlox-Ovana1	10-13	SPAC823.09c	3	0.9955718483578684	1.0236525242787762
batch_13-YESphlox-Ovana1	10-14	SPAC21E11.04	1	1.004054646573159	1.027072787559363
batch_13-YESphlox-Ovana1	10-14	SPAC21E11.04	2	1.0006588410762316	1.0277297626494668
batch_13-YESphlox-Ovana1	10-14	SPAC21E11.04	3	0.9999780004386776	1.0177721139981002
batch_13-YESphlox-Ovana1	10-15	SPBPJ4664.05	1	0.9949715765753456	1.0066169893097094
batch_13-YESphlox-Ovana1	10-15	SPBPJ4664.05	2	0.999885470426362	1.0212020685475414
batch_13-YESphlox-Ovana1	10-15	SPBPJ4664.05	3	0.9971444939264581	1.0251635600771591
batch_13-YESphlox-Ovana1	10-16	972	1	0.9924267911349176	1.0289788728788385
batch_13-YESphlox-Ovana1	10-16	972	2	0.9895512210844024	1.013206379300576
batch_13-YESphlox-Ovana1	10-16	972	3	0.9899332895601328	1.043147523352932
batch_13-YESphlox-Ovana1	10-17	SPAC18B11.04	1	1.0097353093632973	0.997228787151712
batch_13-YESphlox-Ovana1	10-17	SPAC18B11.04	2	1.0146523606040116	1.0180684965335174
batch_13-YESphlox-Ovana1	10-17	SPAC18B11.04	3	1.0063717542510489	0.9914831714026148
batch_13-YESphlox-Ovana1	10-18	SPCC1620.03	1	0.9957841302950652	1.0303440871323573
batch_13-YESphlox-Ovana1	10-18	SPCC1620.03	2	0.999005996284662	1.0411650187238348
batch_13-YESphlox-Ovana1	10-18	SPCC1620.03	3	0.9956416998569972	1.0381691878085069
batch_13-YESphlox-Ovana1	10-19	SPAC3G6.05	1	0.995113815124096	1.0333007130635972
batch_13-YESphlox-Ovana1	10-19	SPAC3G6.05	2	0.9998632167592144	1.0348115811585128
batch_13-YESphlox-Ovana1	10-19	SPAC3G6.05	3	0.9927945760897404	1.0146781359734949
batch_13-YESphlox-Ovana1	10-2	SPBC3B8.02	1	1.0913937693517797	1.0026084022025574
batch_13-YESphlox-Ovana1	10-2	SPBC3B8.02	2	1.095789449661945	1.02617251716038
batch_13-YESphlox-Ovana1	10-2	SPBC3B8.02	3	1.0803890597650396	1.0222258206917845
batch_13-YESphlox-Ovana1	10-20	SPBC17G9.09	1	0.9952736951464058	1.0475535646755885
batch_13-YESphlox-Ovana1	10-20	SPBC17G9.09	2	1.004511528627546	1.0476388103461525
batch_13-YESphlox-Ovana1	10-20	SPBC17G9.09	3	0.9979096915586734	1.0442352131322976
batch_13-YESphlox-Ovana1	10-21	SPAC23A1.06c	1	0.9967266490814706	1.0514004889130115
batch_13-YESphlox-Ovana1	10-21	SPAC23A1.06c	2	0.9976891056184652	1.0749325797428313
batch_13-YESphlox-Ovana1	10-21	SPAC23A1.06c	3	0.9984427784084398	1.0946747842143203
batch_13-YESphlox-Ovana1	10-22	SPCC338.04	1	1.0059636662819176	0.9899851756255208
batch_13-YESphlox-Ovana1	10-22	SPCC338.04	2	1.0057278040336577	1.013206379300576
batch_13-YESphlox-Ovana1	10-22	SPCC338.04	3	1.0033825960224063	0.9954709401963108
batch_13-YESphlox-Ovana1	10-23	SPAC17H9.04c	1	1.0125022065025535	0.9667294913833
batch_13-YESphlox-Ovana1	10-23	SPAC17H9.04c	2	1.0219526077593062	0.9534129188040996
batch_13-YESphlox-Ovana1	10-23	SPAC17H9.04c	3	1.0088335303547902	0.9555502015217296
batch_13-YESphlox-Ovana1	10-3	SPCC1494.08c	1	1.0555320408249076	0.728506413002025
batch_13-YESphlox-Ovana1	10-3	SPCC1494.08c	2	1.0535497699767578	0.8035162338662318
batch_13-YESphlox-Ovana1	10-3	SPCC1494.08c	3	1.0399842205444234	0.8020028308247558
batch_13-YESphlox-Ovana1	10-4	972	1	0.9873612656480326	1.096435573782652
batch_13-YESphlox-Ovana1	10-4	972	2	0.9852974741915222	1.023247171113635
batch_13-YESphlox-Ovana1	10-4	972	3	0.9815520553447852	1.0590498011782294
batch_13-YESphlox-Ovana1	10-5	SPCC613.03	1	0.9897799162434432	1.0790080660350707
batch_13-YESphlox-Ovana1	10-5	SPCC613.03	2	0.997972700279734	1.082910457518886
batch_13-YESphlox-Ovana1	10-5	SPCC613.03	3	0.9930088401063236	1.0817707698290249
batch_13-YESphlox-Ovana1	10-6	SPBC28F2.03	1	1.006392497223359	0.9314973741780326
batch_13-YESphlox-Ovana1	10-6	SPBC28F2.03	2	0.9902033161986632	0.9566786167061008
batch_13-YESphlox-Ovana1	10-6	SPBC28F2.03	3	0.9903949602842926	0.9440342264347972
batch_13-YESphlox-Ovana1	10-7	SPBC119.03	1	1.0065817965700532	1.030617786059365
batch_13-YESphlox-Ovana1	10-7	SPBC119.03	2	1.0050621578711374	1.0007447475234477
batch_13-YESphlox-Ovana1	10-7	SPBC119.03	3	1.0009850112959509	1.0280333337692789
batch_13-YESphlox-Ovana1	10-8	SPBC16H5.14c	1	1.001885624814309	1.0272993986579109
batch_13-YESphlox-Ovana1	10-8	SPBC16H5.14c	2	0.9925634754330326	1.013206379300576
batch_13-YESphlox-Ovana1	10-8	SPBC16H5.14c	3	1.003847007800092	1.0720224311103514
batch_13-YESphlox-Ovana1	10-9	SPAC823.16c	1	0.9697302059017402	1.099752692466492
batch_13-YESphlox-Ovana1	10-9	SPAC823.16c	2	0.9806470837317454	1.1042337537525868
batch_13-YESphlox-Ovana1	10-9	SPAC823.16c	3	0.9783252918794221	1.0945755329129472
batch_13-YESphlox-Ovana1	11-10	SPBC646.13	1	1.0174230145437744	0.9758134245906086
batch_13-YESphlox-Ovana1	11-10	SPBC646.13	2	1.0099725697600572	0.9706509392562408
batch_13-YESphlox-Ovana1	11-10	SPBC646.13	3	1.0124454545325818	0.9266270620221424
batch_13-YESphlox-Ovana1	11-12	SPAC17H9.06c	1	0.9895913811361228	1.0100505249856155
batch_13-YESphlox-Ovana1	11-12	SPAC17H9.06c	2	1.0006824643629206	1.0083357213741622
batch_13-YESphlox-Ovana1	11-12	SPAC17H9.06c	3	0.9978456938925928	1.0178664010463094
batch_13-YESphlox-Ovana1	11-14	SPBC106.10	1	1.097955523620109	0.8664081088154069
batch_13-YESphlox-Ovana1	11-14	SPBC106.10	2	1.080337260476659	0.9220742992741584
batch_13-YESphlox-Ovana1	11-14	SPBC106.10	3	1.0795098731629276	0.8663321995811268
batch_13-YESphlox-Ovana1	11-16	SPAC1B9.02c	1	0.9924610294275352	0.8892458213008383
batch_13-YESphlox-Ovana1	11-16	SPAC1B9.02c	2	0.9940694444131001	0.913259014347732
batch_13-YESphlox-Ovana1	11-16	SPAC1B9.02c	3	0.9925316729910372	0.8897027581590947
batch_13-YESphlox-Ovana1	11-18	SPBC30D10.10c	1	1.0968840892651504	0.8811740304983079
batch_13-YESphlox-Ovana1	11-18	SPBC30D10.10c	2	1.077947786834043	0.8836531748735768
batch_13-YESphlox-Ovana1	11-18	SPBC30D10.10c	3	1.082307074339347	0.8319060160588907
batch_13-YESphlox-Ovana1	11-2	SPAC23C11.08	1	1.0047880291609537	0.9210128104256192
batch_13-YESphlox-Ovana1	11-2	SPAC23C11.08	2	0.9974233569326952	0.9549713864641772
batch_13-YESphlox-Ovana1	11-2	SPAC23C11.08	3	0.992895710556854	0.9349398241680748
batch_13-YESphlox-Ovana1	11-20	SPCC18B5.03	1	0.9932507687941508	1.0052540011679036
batch_13-YESphlox-Ovana1	11-20	SPCC18B5.03	2	1.0030143990088909	1.0298299934696924
batch_13-YESphlox-Ovana1	11-20	SPCC18B5.03	3	0.9977446363526792	1.0049265451344362
batch_13-YESphlox-Ovana1	11-22	SPAPB24D3.08c	1	1.0049083038676323	1.0
batch_13-YESphlox-Ovana1	11-22	SPAPB24D3.08c	2	0.9965641903647146	0.9959904501369552
batch_13-YESphlox-Ovana1	11-22	SPAPB24D3.08c	3	1.001386606720454	1.009153118651018
batch_13-YESphlox-Ovana1	11-4	SPCC24B10.18	1	0.9904558843633218	1.075563799453939
batch_13-YESphlox-Ovana1	11-4	SPCC24B10.18	2	0.9924676490034388	1.0660632189213912
batch_13-YESphlox-Ovana1	11-4	SPCC24B10.18	3	0.992907867707036	1.058087754335169
batch_13-YESphlox-Ovana1	11-6	SPAC4G9.14	1	1.0112839943896343	0.9011168526691962
batch_13-YESphlox-Ovana1	11-6	SPAC4G9.14	2	1.0009189035786592	0.9582346399133777
batch_13-YESphlox-Ovana1	11-6	SPAC4G9.14	3	1.0017835432902986	0.9514436072405296
batch_13-YESphlox-Ovana1	11-8	SPAC694.06c	1	1.0054638122999209	1.0
batch_13-YESphlox-Ovana1	11-8	SPAC694.06c	2	0.9990205855453442	0.9781558238878458
batch_13-YESphlox-Ovana1	11-8	SPAC694.06c	3	0.995989465370178	0.9949465564890672
batch_13-YESphlox-Ovana1	12-1	SPBC685.04c	1	0.9854843674085496	1.0
batch_13-YESphlox-Ovana1	12-1	SPBC685.04c	2	0.9830283214672498	1.0001632442731063
batch_13-YESphlox-Ovana1	12-1	SPBC685.04c	3	0.9892526670250741	1.0084564488830063
batch_13-YESphlox-Ovana1	12-10	SPAC3H1.08c	1	1.00608756976485	0.9435281176776438
batch_13-YESphlox-Ovana1	12-10	SPAC3H1.08c	2	0.9992824609007164	0.9467730136754572
batch_13-YESphlox-Ovana1	12-10	SPAC3H1.08c	3	1.0037380981108508	0.9514164319154259
batch_13-YESphlox-Ovana1	12-11	SPAC16E8.01	1	1.027274826375006	0.8831051101621286
batch_13-YESphlox-Ovana1	12-11	SPAC16E8.01	2	1.020740091936545	0.9215415978575284
batch_13-YESphlox-Ovana1	12-11	SPAC16E8.01	3	1.0251458388732495	0.8803707655064518
batch_13-YESphlox-Ovana1	12-12	SPAC1687.14c	1	1.0029978461507545	1.0258637409678801
batch_13-YESphlox-Ovana1	12-12	SPAC1687.14c	2	1.0051628669479866	1.0128912566676689
batch_13-YESphlox-Ovana1	12-12	SPAC1687.14c	3	1.006205260283541	1.0285452091614378
batch_13-YESphlox-Ovana1	12-13	SPAC17A5.16	1	0.972633267848735	0.9212469029723074
batch_13-YESphlox-Ovana1	12-13	SPAC17A5.16	2	0.9783070615372124	0.9182005179469372
batch_13-YESphlox-Ovana1	12-13	SPAC17A5.16	3	0.9810423658920424	0.9477534475136542
batch_13-YESphlox-Ovana1	12-14	SPBC16E9.16c	1	0.9979123052815492	1.0182163056404294
batch_13-YESphlox-Ovana1	12-14	SPBC16E9.16c	2	1.0005419741569794	1.1025630808080324
batch_13-YESphlox-Ovana1	12-14	SPBC16E9.16c	3	1.0008643509669637	1.0613577990851455
batch_13-YESphlox-Ovana1	12-15	SPAC1F3.09	1	1.013387812631923	0.9316521273571048
batch_13-YESphlox-Ovana1	12-15	SPAC1F3.09	2	0.999522075178524	0.9115870737873708
batch_13-YESphlox-Ovana1	12-15	SPAC1F3.09	3	1.0069629180168762	0.9125193575914882
batch_13-YESphlox-Ovana1	12-16	SPAC3H5.09c	1	0.9935446148280792	1.0182163056404294
batch_13-YESphlox-Ovana1	12-16	SPAC3H5.09c	2	0.9922776434672728	1.019083198168868
batch_13-YESphlox-Ovana1	12-16	SPAC3H5.09c	3	0.996710846113428	1.007922070229974
batch_13-YESphlox-Ovana1	12-17	SPAP8A3.04c	1	1.0006274120357266	1.0351963082157252
batch_13-YESphlox-Ovana1	12-17	SPAP8A3.04c	2	0.993180581355342	1.0502457909205103
batch_13-YESphlox-Ovana1	12-17	SPAP8A3.04c	3	0.9966788712361186	1.0333245818523422
batch_13-YESphlox-Ovana1	12-18	SPAP14E8.05c	1	0.9962295956263696	1.0182163056404294
batch_13-YESphlox-Ovana1	12-18	SPAP14E8.05c	2	0.9883281762770338	1.0135632058782351
batch_13-YESphlox-Ovana1	12-18	SPAP14E8.05c	3	1.0000219995613224	1.0725786489403517
batch_13-YESphlox-Ovana1	12-19	972	1	0.9949235793460364	1.0002546182412189
batch_13-YESphlox-Ovana1	12-19	972	2	0.9901780333991806	1.018592961635466
batch_13-YESphlox-Ovana1	12-19	972	3	1.0029883473299093	1.0361789332879483
batch_13-YESphlox-Ovana1	12-2	SPCC5E4.10c	1	1.0060713456814692	0.995835764027056
batch_13-YESphlox-Ovana1	12-2	SPCC5E4.10c	2	0.9992701843537022	1.0036228705929735
batch_13-YESphlox-Ovana1	12-2	SPCC5E4.10c	3	0.9988600283296716	1.0024872806139051
batch_13-YESphlox-Ovana1	12-20	SPCC320.07c	1	0.9845404184854556	1.0386511937403464
batch_13-YESphlox-Ovana1	12-20	SPCC320.07c	2	0.986437315865688	1.0739472619066777
batch_13-YESphlox-Ovana1	12-20	SPCC320.07c	3	0.9884971028235284	1.0419411197335655
batch_13-YESphlox-Ovana1	12-21	SPBC2D10.05	1	0.9999975890502306	1.033387666137528
batch_13-YESphlox-Ovana1	12-21	SPBC2D10.05	2	0.9991331643511879	1.0130691404590175
batch_13-YESphlox-Ovana1	12-21	SPBC2D10.05	3	1.0040716755964276	1.0150701463819531
batch_13-YESphlox-Ovana1	12-22	SPAC12G12.11c	1	1.0054649835276792	1.000561853804447
batch_13-YESphlox-Ovana1	12-22	SPAC12G12.11c	2	0.992013466881068	1.0213367709338104
batch_13-YESphlox-Ovana1	12-22	SPAC12G12.11c	3	1.002679151799018	1.0314195901755412
batch_13-YESphlox-Ovana1	12-23	SPBC18H10.04c	1	0.9976991439614356	1.0744563219811705
batch_13-YESphlox-Ovana1	12-23	SPBC18H10.04c	2	1.0098291907415462	1.1062640196336655
batch_13-YESphlox-Ovana1	12-23	SPBC18H10.04c	3	0.9983279258471932	1.1429227684036438
batch_13-YESphlox-Ovana1	12-3	972	1	0.9913584936969349	1.0171955829210204
batch_13-YESphlox-Ovana1	12-3	972	2	0.9869326673552884	1.0120033113240061
batch_13-YESphlox-Ovana1	12-3	972	3	0.9852314409475288	1.0
batch_13-YESphlox-Ovana1	12-4	SPAC1805.07c	1	1.0696328771775996	0.8630313781196569
batch_13-YESphlox-Ovana1	12-4	SPAC1805.07c	2	1.0845681631458013	0.90860426913012
batch_13-YESphlox-Ovana1	12-4	SPAC1805.07c	3	1.0790274524616077	0.8730768231158562
batch_13-YESphlox-Ovana1	12-5	SPAC1834.09	1	0.9923825350694704	1.015650666313637
batch_13-YESphlox-Ovana1	12-5	SPAC1834.09	2	0.9978751358731116	1.02008260794713
batch_13-YESphlox-Ovana1	12-5	SPAC1834.09	3	0.9961210712877664	1.0473956494721537
batch_13-YESphlox-Ovana1	12-6	SPBC365.12c	1	0.989139380596731	1.0449796978719248
batch_13-YESphlox-Ovana1	12-6	SPBC365.12c	2	0.9946630902969807	1.0462698967025743
batch_13-YESphlox-Ovana1	12-6	SPBC365.12c	3	0.9920916857772092	1.0797465413037592
batch_13-YESphlox-Ovana1	12-7	SPBC20F10.03	1	1.0054403463795127	1.0146137461458156
batch_13-YESphlox-Ovana1	12-7	SPBC20F10.03	2	1.0013782632422237	0.9963495552076688
batch_13-YESphlox-Ovana1	12-7	SPBC20F10.03	3	1.0029717482146885	1.027207239768657
batch_13-YESphlox-Ovana1	12-8	SPCC4G3.17	1	1.003357264173936	1.0987820347299773
batch_13-YESphlox-Ovana1	12-8	SPCC4G3.17	2	0.9970206321217701	1.0602288095723722
batch_13-YESphlox-Ovana1	12-8	SPCC4G3.17	3	0.9976772203830172	1.0651574301954052
batch_13-YESphlox-Ovana1	12-9	SPBC11B10.10c	1	0.9784659080828854	0.7512642611150825
batch_13-YESphlox-Ovana1	12-9	SPBC11B10.10c	2	1.016241500286635	0.7733319179728458
batch_13-YESphlox-Ovana1	12-9	SPBC11B10.10c	3	1.0025475799832266	0.7540124709740413
batch_13-YESphlox-Ovana1	13-10	SPBC660.10	1	0.9814707435239228	1.0634450910189666
batch_13-YESphlox-Ovana1	13-10	SPBC660.10	2	0.9880016618684132	1.059043513197741
batch_13-YESphlox-Ovana1	13-10	SPBC660.10	3	0.9811914395981352	1.0614970625185618
batch_13-YESphlox-Ovana1	13-12	SPACUNK4.13c	1	0.9965862299581838	1.023134556719244
batch_13-YESphlox-Ovana1	13-12	SPACUNK4.13c	2	1.005953495997963	1.0075759810789868
batch_13-YESphlox-Ovana1	13-12	SPACUNK4.13c	3	1.0077392880566989	1.03373337093283
batch_13-YESphlox-Ovana1	13-14	SPBC1198.07c	1	0.963767596293384	1.0051279362157155
batch_13-YESphlox-Ovana1	13-14	SPBC1198.07c	2	0.9868889111625172	1.0241411560662592
batch_13-YESphlox-Ovana1	13-14	SPBC1198.07c	3	0.9807539472304756	1.0122970661500248
batch_13-YESphlox-Ovana1	13-16	SPBC1105.05	1	1.0370866628053554	0.8444750105672579
batch_13-YESphlox-Ovana1	13-16	SPBC1105.05	2	1.037967050139092	0.8453785826951657
batch_13-YESphlox-Ovana1	13-16	SPBC1105.05	3	1.0287048885827703	0.8021188397350549
batch_13-YESphlox-Ovana1	13-18	SPBC31E1.01c	1	0.9689649742673481	1.086654408677551
batch_13-YESphlox-Ovana1	13-18	SPBC31E1.01c	2	0.9809312782882976	1.1126152053577816
batch_13-YESphlox-Ovana1	13-18	SPBC31E1.01c	3	0.980649589537023	1.1116119088214127
batch_13-YESphlox-Ovana1	13-2	972	1	0.9879428677426813	1.0015843151761619
batch_13-YESphlox-Ovana1	13-2	972	2	0.9908810834106984	1.0184618512465466
batch_13-YESphlox-Ovana1	13-2	972	3	0.9847013796785904	1.012241729582659
batch_13-YESphlox-Ovana1	13-20	SPCC553.01c	1	1.0969722682839598	0.8737926545559298
batch_13-YESphlox-Ovana1	13-20	SPCC553.01c	2	1.0972831251044328	0.9093019578539028
batch_13-YESphlox-Ovana1	13-20	SPCC553.01c	3	1.0835862574550317	0.9133438517930282
batch_13-YESphlox-Ovana1	13-22	SPBC1861.02	1	1.0044830995987597	1.106149363095866
batch_13-YESphlox-Ovana1	13-22	SPBC1861.02	2	1.0014066254481937	1.0875975750463387
batch_13-YESphlox-Ovana1	13-22	SPBC1861.02	3	1.004740820059724	1.0854117337853233
batch_13-YESphlox-Ovana1	13-4	SPAC3A11.10c	1	0.9941821893684538	1.012424532646395
batch_13-YESphlox-Ovana1	13-4	SPAC3A11.10c	2	0.9977754190669136	1.0255839655507522
batch_13-YESphlox-Ovana1	13-4	SPAC3A11.10c	3	0.9937440700080592	1.0336937998075932
batch_13-YESphlox-Ovana1	13-6	SPAC4H3.07c	1	0.9241264971459904	1.0586442097258941
batch_13-YESphlox-Ovana1	13-6	SPAC4H3.07c	2	0.94913740577162	1.1015708442508778
batch_13-YESphlox-Ovana1	13-6	SPAC4H3.07c	3	0.9374216506483292	1.1457842741364468
batch_13-YESphlox-Ovana1	13-8	SPBC36.07	1	1.0987471788383036	0.9226085989024252
batch_13-YESphlox-Ovana1	13-8	SPBC36.07	2	1.1086597512676193	0.9707895634673864
batch_13-YESphlox-Ovana1	13-8	SPBC36.07	3	1.0973443249679558	0.9558268126752136
batch_13-YESphlox-Ovana1	14-1	SPBC947.05c	1	0.995429698849749	1.0381584800443378
batch_13-YESphlox-Ovana1	14-1	SPBC947.05c	2	1.0033091793124376	1.0674476478794934
batch_13-YESphlox-Ovana1	14-1	SPBC947.05c	3	0.9990272957010394	1.0568430476616133
batch_13-YESphlox-Ovana1	14-10	SPAC25A8.03c	1	0.9862800404784656	1.0371900721175973
batch_13-YESphlox-Ovana1	14-10	SPAC25A8.03c	2	0.9829342755231356	1.0402235268365727
batch_13-YESphlox-Ovana1	14-10	SPAC25A8.03c	3	0.9862191038199736	1.0380677715665074
batch_13-YESphlox-Ovana1	14-11	SPBC4F6.08c	1	0.9744558440201674	1.0526597582757458
batch_13-YESphlox-Ovana1	14-11	SPBC4F6.08c	2	0.9803777087485872	1.1056581596092574
batch_13-YESphlox-Ovana1	14-11	SPBC4F6.08c	3	0.9741450192892817	1.1022846503720538
batch_13-YESphlox-Ovana1	14-12	SPAC688.03c	1	0.9936255229291988	0.9938577726687056
batch_13-YESphlox-Ovana1	14-12	SPAC688.03c	2	1.0034750340015135	0.9916454300445758
batch_13-YESphlox-Ovana1	14-12	SPAC688.03c	3	1.00180563139553	1.0089115294236954
batch_13-YESphlox-Ovana1	14-13	SPBC18A7.01	1	1.0055819820405079	0.9933391302839798
batch_13-YESphlox-Ovana1	14-13	SPBC18A7.01	2	1.0026938476415581	0.9869265430304056
batch_13-YESphlox-Ovana1	14-13	SPBC18A7.01	3	1.007223710399147	1.0071150868165455
batch_13-YESphlox-Ovana1	14-14	SPAC24H6.04	1	0.9754437177589252	1.0412589885613486
batch_13-YESphlox-Ovana1	14-14	SPAC24H6.04	2	1.0029995487190777	1.0165984965346613
batch_13-YESphlox-Ovana1	14-14	SPAC24H6.04	3	0.9988454553892712	1.0394650668551726
batch_13-YESphlox-Ovana1	14-15	SPBC18H10.02	1	1.0233871434790105	0.6157297763245332
batch_13-YESphlox-Ovana1	14-15	SPBC18H10.02	2	1.0378342986008202	0.6325552829160164
batch_13-YESphlox-Ovana1	14-15	SPBC18H10.02	3	1.041023370761566	0.5974023947559532
batch_13-YESphlox-Ovana1	14-16	SPAC5H10.06c	1	1.009944391976327	0.9979561295895591
batch_13-YESphlox-Ovana1	14-16	SPAC5H10.06c	2	1.0042551880445318	0.989602038540856
batch_13-YESphlox-Ovana1	14-16	SPAC5H10.06c	3	0.9993950956837558	0.9762654490395694
batch_13-YESphlox-Ovana1	14-17	SPBC3H7.10	1	1.1139673413833435	0.8557981303885087
batch_13-YESphlox-Ovana1	14-17	SPBC3H7.10	2	1.1042897828352682	0.9212955534672241
batch_13-YESphlox-Ovana1	14-18	SPBC25H2.14	1	0.9971085742909641	1.0303440871323573
batch_13-YESphlox-Ovana1	14-18	SPBC25H2.14	2	1.0005536503890506	1.0337284901738937
batch_13-YESphlox-Ovana1	14-18	SPBC25H2.14	3	0.9960616533829292	1.0380677715665074
batch_13-YESphlox-Ovana1	14-19	SPAC1071.07c	1	1.0937555749315109	0.9097848894250508
batch_13-YESphlox-Ovana1	14-19	SPAC1071.07c	2	1.090639951761778	0.9697068526686268
batch_13-YESphlox-Ovana1	14-19	SPAC1071.07c	3	1.0754990348518678	0.889728527615111
batch_13-YESphlox-Ovana1	14-2	SPCC4B3.03c	1	0.9870763641893469	1.0721273231260458
batch_13-YESphlox-Ovana1	14-2	SPCC4B3.03c	2	0.9944084844206528	1.0786822189404452
batch_13-YESphlox-Ovana1	14-2	SPCC4B3.03c	3	0.9970296047426178	1.0380677715665074
batch_13-YESphlox-Ovana1	14-20	SPAPB1A11.02	1	0.9950352011785022	1.0321546735929217
batch_13-YESphlox-Ovana1	14-20	SPAPB1A11.02	2	1.005953539169567	1.0332018587742409
batch_13-YESphlox-Ovana1	14-20	SPAPB1A11.02	3	1.002178486263475	1.0363414371043602
batch_13-YESphlox-Ovana1	14-21	SPBC18E5.10	1	1.0559533712859357	0.9551711715171364
batch_13-YESphlox-Ovana1	14-21	SPBC18E5.10	2	1.0187570923941545	0.9506601876449328
batch_13-YESphlox-Ovana1	14-21	SPBC18E5.10	3	1.035369219513059	0.9204385124587364
batch_13-YESphlox-Ovana1	14-22	972	1	1.001588136924189	1.057652190922324
batch_13-YESphlox-Ovana1	14-22	972	2	0.9936977938389258	1.051276652598379
batch_13-YESphlox-Ovana1	14-22	972	3	0.9959687148023046	1.0380677715665072
batch_13-YESphlox-Ovana1	14-23	SPCC1393.13	1	0.9828738897010718	1.0605867206714985
batch_13-YESphlox-Ovana1	14-23	SPCC1393.13	2	0.9902758728067622	1.0060087424350341
batch_13-YESphlox-Ovana1	14-23	SPCC1393.13	3	0.9923160819786472	0.9936959339237748
batch_13-YESphlox-Ovana1	14-3	SPAC4H3.04c	1	0.9911394938913088	1.0278633547545184
batch_13-YESphlox-Ovana1	14-3	SPAC4H3.04c	2	0.9973856458653181	1.0690927478304624
batch_13-YESphlox-Ovana1	14-3	SPAC4H3.04c	3	0.9963906783669084	1.0348747681341477
batch_13-YESphlox-Ovana1	14-4	SPCC188.02	1	1.1131739980835005	0.7307685166461992
batch_13-YESphlox-Ovana1	14-4	SPCC188.02	2	1.1263161178356094	0.8441262834227053
batch_13-YESphlox-Ovana1	14-4	SPCC188.02	3	1.1038130237285249	0.7288371558002423
batch_13-YESphlox-Ovana1	14-5	SPAC23D3.04c	1	1.0808260470571909	0.8666389069487348
batch_13-YESphlox-Ovana1	14-5	SPAC23D3.04c	2	1.0983285256997104	0.936128817294275
batch_13-YESphlox-Ovana1	14-5	SPAC23D3.04c	3	1.090783700904287	0.8884284544031564
batch_13-YESphlox-Ovana1	14-6	SPCC16A11.08	1	0.9762977142046576	1.0512412574874506
batch_13-YESphlox-Ovana1	14-6	SPCC16A11.08	2	0.9846532827486598	1.0337284901738937
batch_13-YESphlox-Ovana1	14-6	SPCC16A11.08	3	0.9881626114042368	1.0582495877144609
batch_13-YESphlox-Ovana1	14-7	SPAC20H4.03c	1	0.9589518313307208	1.0706948804438572
batch_13-YESphlox-Ovana1	14-7	SPAC20H4.03c	2	0.9431343117283452	1.0529009295509553
batch_13-YESphlox-Ovana1	14-7	SPAC20H4.03c	3	0.9549958153513984	1.0900398922428982
batch_13-YESphlox-Ovana1	14-8	SPAC23C4.09c	1	0.9690858817051236	1.132099587999288
batch_13-YESphlox-Ovana1	14-8	SPAC23C4.09c	2	0.9720550131499702	1.0912316472831194
batch_13-YESphlox-Ovana1	14-8	SPAC23C4.09c	3	0.9790306900473094	1.134405265066485
batch_13-YESphlox-Ovana1	14-9	SPBC15C4.06c	1	1.0084316119485388	1.02271411783116
batch_13-YESphlox-Ovana1	14-9	SPBC15C4.06c	2	1.003447297822441	1.0374281556284672
batch_13-YESphlox-Ovana1	14-9	SPBC15C4.06c	3	1.0007839687628732	1.0323802172943175
batch_13-YESphlox-Ovana1	15-10	SPAC8F11.03	1	0.9808563247376564	1.0639276019459294
batch_13-YESphlox-Ovana1	15-10	SPAC8F11.03	2	0.9832484727156215	1.016724436118612
batch_13-YESphlox-Ovana1	15-10	SPAC8F11.03	3	0.9819804750267868	1.0559646875193878
batch_13-YESphlox-Ovana1	15-12	SPBC21C3.03	1	0.9961181687697958	0.9760386084501416
batch_13-YESphlox-Ovana1	15-12	SPBC21C3.03	2	0.9944455146529608	0.9430699588070588
batch_13-YESphlox-Ovana1	15-12	SPBC21C3.03	3	0.9940697202276216	0.9538662458790064
batch_13-YESphlox-Ovana1	15-14	SPAC32A11.03c	1	1.0245398199003726	0.8743081111514954
batch_13-YESphlox-Ovana1	15-14	SPAC32A11.03c	2	1.0125684988669168	0.9350652199763418
batch_13-YESphlox-Ovana1	15-14	SPAC32A11.03c	3	1.0071953352092873	0.9791439625033692
batch_13-YESphlox-Ovana1	15-16	SPAC29A4.20	1	1.1143560089648388	0.9099724081133652
batch_13-YESphlox-Ovana1	15-16	SPAC29A4.20	2	1.0938960425283517	0.9605876220458892
batch_13-YESphlox-Ovana1	15-16	SPAC29A4.20	3	1.0927339098064652	0.9116166794613606
batch_13-YESphlox-Ovana1	15-18	SPBC3H7.03c	1	1.1064875317716436	0.841864113094983
batch_13-YESphlox-Ovana1	15-18	SPBC3H7.03c	2	1.0891799908264994	0.8811904037754696
batch_13-YESphlox-Ovana1	15-18	SPBC3H7.03c	3	1.0837172636501162	0.8394167177968237
batch_13-YESphlox-Ovana1	15-2	SPAC1687.15	1	1.0080043317066392	0.9119094702291632
batch_13-YESphlox-Ovana1	15-2	SPAC1687.15	2	1.004844006884084	0.9480919432680328
batch_13-YESphlox-Ovana1	15-2	SPAC1687.15	3	0.9987244932343043	0.926036698269718
batch_13-YESphlox-Ovana1	15-20	SPBC30D10.13c	1	1.0013876439261902	0.93333913586768
batch_13-YESphlox-Ovana1	15-20	SPBC30D10.13c	2	1.0060889262103316	0.9685938613887556
batch_13-YESphlox-Ovana1	15-20	SPBC30D10.13c	3	0.9976361082275128	0.9514713573921372
batch_13-YESphlox-Ovana1	15-22	SPBC947.09	1	0.9989093285950121	1.0837119219596558
batch_13-YESphlox-Ovana1	15-22	SPBC947.09	2	1.0035574216560743	1.051913168296821
batch_13-YESphlox-Ovana1	15-22	SPBC947.09	3	0.9921804293087816	1.0010736699698055
batch_13-YESphlox-Ovana1	15-4	SPAC19B12.07c	1	0.9836336493667801	1.0737215623497949
batch_13-YESphlox-Ovana1	15-4	SPAC19B12.07c	2	0.9886604613144588	1.0475237996851436
batch_13-YESphlox-Ovana1	15-4	SPAC19B12.07c	3	0.9894810755891116	1.0475558321682106
batch_13-YESphlox-Ovana1	15-6	SPBC14F5.10c	1	1.0108978645062328	0.9448749732228188
batch_13-YESphlox-Ovana1	15-6	SPBC14F5.10c	2	1.0117916328924432	0.9894781544167884
batch_13-YESphlox-Ovana1	15-6	SPBC14F5.10c	3	1.0079041280043426	0.9545409154408382
batch_13-YESphlox-Ovana1	15-8	SPAC821.05	1	1.0665290452769265	0.8880960738803471
batch_13-YESphlox-Ovana1	15-8	SPAC821.05	2	1.0754180700227312	0.9222198688409214
batch_13-YESphlox-Ovana1	15-8	SPAC821.05	3	1.072559680690556	0.8978708589396718
batch_13-YESphlox-Ovana1	2-1	972	1	1.005915034536798	1.0367733350575152
batch_13-YESphlox-Ovana1	2-1	972	2	1.0025918757213832	1.0503715778347638
batch_13-YESphlox-Ovana1	2-1	972	3	0.9988937666626836	1.0799084071271758
batch_13-YESphlox-Ovana1	2-10	SPCC13B11.01	1	1.0875941344607358	0.9230802221616401
batch_13-YESphlox-Ovana1	2-10	SPCC13B11.01	2	1.0839541363305236	0.9284564462192296
batch_13-YESphlox-Ovana1	2-10	SPCC13B11.01	3	1.0841598301452229	0.9097223410266212
batch_13-YESphlox-Ovana1	2-11	SPCP31B10.02	1	0.9983160308920924	1.0
batch_13-YESphlox-Ovana1	2-11	SPCP31B10.02	2	0.9996415656551879	1.0058152722385387
batch_13-YESphlox-Ovana1	2-11	SPCP31B10.02	3	1.0036595551428364	1.0234576133748177
batch_13-YESphlox-Ovana1	2-12	SPAC105.02c	1	0.99743709017546	1.054671116303156
batch_13-YESphlox-Ovana1	2-12	SPAC105.02c	2	0.9907572244941124	1.0775086086468149
batch_13-YESphlox-Ovana1	2-12	SPAC105.02c	3	0.9931818435418942	0.9931113371539398
batch_13-YESphlox-Ovana1	2-13	SPBC15D4.05	1	1.0045035731118683	1.023367977036518
batch_13-YESphlox-Ovana1	2-13	SPBC15D4.05	2	1.0031846136867355	1.0164239239333128
batch_13-YESphlox-Ovana1	2-13	SPBC15D4.05	3	1.0051992474134503	1.0
batch_13-YESphlox-Ovana1	2-14	SPBC646.09c	1	1.1084661991677711	0.9104058344548188
batch_13-YESphlox-Ovana1	2-14	SPBC646.09c	2	1.0955744460172407	0.9228143759591234
batch_13-YESphlox-Ovana1	2-14	SPBC646.09c	3	1.0963493288222022	0.9197974132164786
batch_13-YESphlox-Ovana1	2-15	972	1	0.9934131077279426	1.0490499618020956
batch_13-YESphlox-Ovana1	2-15	972	2	0.9954642569559766	1.0374235880366582
batch_13-YESphlox-Ovana1	2-15	972	3	0.9960854075682404	1.0433954040784634
batch_13-YESphlox-Ovana1	2-16	SPAC25B8.08	1	0.9961200850985809	1.0450830904994928
batch_13-YESphlox-Ovana1	2-16	SPAC25B8.08	2	1.0012520049650844	1.019083198168868
batch_13-YESphlox-Ovana1	2-16	SPAC25B8.08	3	0.9996827983319756	1.0277968583975479
batch_13-YESphlox-Ovana1	2-17	SPAC23H4.09	1	0.9966917034498268	1.0083596769055174
batch_13-YESphlox-Ovana1	2-17	SPAC23H4.09	2	1.0037709596202196	1.0316056577152015
batch_13-YESphlox-Ovana1	2-17	SPAC23H4.09	3	0.9961032513680922	1.0399872103462453
batch_13-YESphlox-Ovana1	2-18	SPBC1D7.03	1	1.0396323034875097	0.6359155619167178
batch_13-YESphlox-Ovana1	2-18	SPBC1D7.03	2	1.02072721159721	0.6623939507663539
batch_13-YESphlox-Ovana1	2-18	SPBC1D7.03	3	1.0203987452302	0.6765775247010636
batch_13-YESphlox-Ovana1	2-19	SPAC6G10.10c	1	1.0029138429378557	0.9712853879097664
batch_13-YESphlox-Ovana1	2-19	SPAC6G10.10c	2	1.0076874427720326	1.024129253906396
batch_13-YESphlox-Ovana1	2-19	SPAC6G10.10c	3	1.0071751614282385	1.0133515489763243
batch_13-YESphlox-Ovana1	2-2	SPAC1F8.06	1	0.899406768593457	1.0072765135885395
batch_13-YESphlox-Ovana1	2-2	SPAC1F8.06	2	0.9351505736339808	1.0380688184064444
batch_13-YESphlox-Ovana1	2-2	SPAC1F8.06	3	0.932656112389986	0.9824962734545624
batch_13-YESphlox-Ovana1	2-20	SPAC652.01	1	1.0024786669630779	0.9578801513331116
batch_13-YESphlox-Ovana1	2-20	SPAC652.01	2	0.988012020687168	1.011861316436712
batch_13-YESphlox-Ovana1	2-20	SPAC652.01	3	0.9966577247658116	1.012308391772889
batch_13-YESphlox-Ovana1	2-21	SPCC4G3.09c	1	0.941473795374266	1.0822792092568727
batch_13-YESphlox-Ovana1	2-21	SPCC4G3.09c	2	0.9717985337421392	1.1287918441504825
batch_13-YESphlox-Ovana1	2-21	SPCC4G3.09c	3	0.9686505521839952	1.1264661441599069
batch_13-YESphlox-Ovana1	2-22	SPAPB2B4.07	1	0.9784559904667156	1.0378760343618
batch_13-YESphlox-Ovana1	2-22	SPAPB2B4.07	2	0.9951517224801713	1.0686019870328138
batch_13-YESphlox-Ovana1	2-22	SPAPB2B4.07	3	0.9915857592359542	1.0892694937611265
batch_13-YESphlox-Ovana1	2-23	SPAC6F12.02	1	1.0220636237690983	0.8907579435763077
batch_13-YESphlox-Ovana1	2-23	SPAC6F12.02	2	1.0232429037585762	0.9211017429682972
batch_13-YESphlox-Ovana1	2-23	SPAC6F12.02	3	1.0102622520512958	0.9189005398484104
batch_13-YESphlox-Ovana1	2-3	SPAC1D4.03c	1	1.0294571505157009	0.8476026813865692
batch_13-YESphlox-Ovana1	2-3	SPAC1D4.03c	2	1.0377163769713482	0.9003209192023599
batch_13-YESphlox-Ovana1	2-3	SPAC1D4.03c	3	1.0349541048638249	0.8573138233652595
batch_13-YESphlox-Ovana1	2-4	SPCC4B3.12	1	0.9978508111509186	1.0835734428007158
batch_13-YESphlox-Ovana1	2-4	SPCC4B3.12	2	0.9921246653981018	1.0594829828316297
batch_13-YESphlox-Ovana1	2-4	SPCC4B3.12	3	1.0050278131857602	1.0964026893068095
batch_13-YESphlox-Ovana1	2-5	SPAC1071.09c	1	0.980725206858979	1.083053219458462
batch_13-YESphlox-Ovana1	2-5	SPAC1071.09c	2	0.9886138302774252	1.0317844482380525
batch_13-YESphlox-Ovana1	2-5	SPAC1071.09c	3	0.9915934881546781	1.105592188754803
batch_13-YESphlox-Ovana1	2-6	SPBC16C6.01c	1	0.996047535680652	0.9678636462573736
batch_13-YESphlox-Ovana1	2-6	SPBC16C6.01c	2	1.0000147464370124	1.0056984934784718
batch_13-YESphlox-Ovana1	2-6	SPBC16C6.01c	3	1.0132757205115008	1.011430937789801
batch_13-YESphlox-Ovana1	2-7	SPBC119.16c	1	1.010410280378151	0.9786782829067308
batch_13-YESphlox-Ovana1	2-7	SPBC119.16c	2	1.0118379892929132	0.9563142947081122
batch_13-YESphlox-Ovana1	2-7	SPBC119.16c	3	1.0156184817159166	0.9822155129898622
batch_13-YESphlox-Ovana1	2-8	SPCC794.03	1	0.9929884696893476	1.088387954106
batch_13-YESphlox-Ovana1	2-8	SPCC794.03	2	0.9929535820000998	1.0460272270935924
batch_13-YESphlox-Ovana1	2-8	SPCC794.03	3	0.9985691945340138	1.11807974376114
batch_13-YESphlox-Ovana1	2-9	SPCC63.06	1	1.0176871041575857	0.8993469448613142
batch_13-YESphlox-Ovana1	2-9	SPCC63.06	2	1.0091161999532228	0.8780522605514849
batch_13-YESphlox-Ovana1	2-9	SPCC63.06	3	1.0095558498699015	0.9623823374663344
batch_13-YESphlox-Ovana1	3-10	SPAC821.07c	1	0.9949847418897858	1.0882466003618638
batch_13-YESphlox-Ovana1	3-10	SPAC821.07c	2	1.002091195095032	1.049051601903057
batch_13-YESphlox-Ovana1	3-10	SPAC821.07c	3	1.0196658000635657	1.0750494712696388
batch_13-YESphlox-Ovana1	3-12	SPBC215.06c	1	0.9954541596597772	1.0140478362396346
batch_13-YESphlox-Ovana1	3-12	SPBC215.06c	2	0.9955842589957616	0.9720602743509928
batch_13-YESphlox-Ovana1	3-12	SPBC215.06c	3	1.0064295845730402	1.0
batch_13-YESphlox-Ovana1	3-14	SPBC21C3.08c	1	1.0145356493976785	1.0198378918669675
batch_13-YESphlox-Ovana1	3-14	SPBC21C3.08c	2	0.9887142119109584	1.0360482301028355
batch_13-YESphlox-Ovana1	3-14	SPBC21C3.08c	3	1.0033695178219781	1.0188270219455182
batch_13-YESphlox-Ovana1	3-16	SPAC13A11.06	1	0.9919087937397804	1.0525165608915044
batch_13-YESphlox-Ovana1	3-16	SPAC13A11.06	2	1.0005584170974808	1.0345214510352962
batch_13-YESphlox-Ovana1	3-16	SPAC13A11.06	3	0.9977524407943884	1.0381394900069612
batch_13-YESphlox-Ovana1	3-18	SPBC21C3.14c	1	0.9963667031487008	1.009568487539533
batch_13-YESphlox-Ovana1	3-18	SPBC21C3.14c	2	1.0039922667756267	1.0260596084096696
batch_13-YESphlox-Ovana1	3-18	SPBC21C3.14c	3	1.0029303780601388	1.0580550675391565
batch_13-YESphlox-Ovana1	3-2	SPAC23D3.03c	1	1.0099253420718066	1.0427924031376956
batch_13-YESphlox-Ovana1	3-2	SPAC23D3.03c	2	1.001246070890036	1.0373947798007714
batch_13-YESphlox-Ovana1	3-2	SPAC23D3.03c	3	1.0178346792990949	1.0462097987417447
batch_13-YESphlox-Ovana1	3-20	SPBC691.03c	1	0.9871112214437976	1.0
batch_13-YESphlox-Ovana1	3-20	SPBC691.03c	2	0.9958672499997988	1.0
batch_13-YESphlox-Ovana1	3-20	SPBC691.03c	3	0.9905951287177156	1.0
batch_13-YESphlox-Ovana1	3-22	SPAC13F5.04c	1	1.0041362704869097	0.929779596247616
batch_13-YESphlox-Ovana1	3-22	SPAC13F5.04c	2	1.004684367793442	0.9659365326259901
batch_13-YESphlox-Ovana1	3-22	SPAC13F5.04c	3	1.0038620945465817	0.9691238525197486
batch_13-YESphlox-Ovana1	3-4	SPAC27E2.03c	1	1.1008602832736567	0.9750344036526524
batch_13-YESphlox-Ovana1	3-4	SPAC27E2.03c	2	1.0946216947050669	0.9476823967455874
batch_13-YESphlox-Ovana1	3-4	SPAC27E2.03c	3	1.1069516766997909	0.9145871148243648
batch_13-YESphlox-Ovana1	3-6	SPAC3H5.08c	1	1.0403093707966946	0.7761071932183258
batch_13-YESphlox-Ovana1	3-6	SPAC3H5.08c	2	1.016383424749521	0.8885919470757626
batch_13-YESphlox-Ovana1	3-6	SPAC3H5.08c	3	1.033662285552992	0.8012339737925674
batch_13-YESphlox-Ovana1	3-8	SPBC16D10.08c	1	0.957420569219261	0.993335142382724
batch_13-YESphlox-Ovana1	3-8	SPBC16D10.08c	2	0.975399587264794	0.9375675698421894
batch_13-YESphlox-Ovana1	3-8	SPBC16D10.08c	3	0.9753433928522792	0.9679381115680152
batch_13-YESphlox-Ovana1	4-1	SPBC20F10.02c	1	1.0038095459432357	0.9742843487029038
batch_13-YESphlox-Ovana1	4-1	SPBC20F10.02c	2	1.0004324961374067	0.9694906397775541
batch_13-YESphlox-Ovana1	4-1	SPBC20F10.02c	3	1.0046133285330392	0.9674227308907604
batch_13-YESphlox-Ovana1	4-10	SPBC14C8.16c	1	1.0843639443085802	0.9858596902830556
batch_13-YESphlox-Ovana1	4-10	SPBC14C8.16c	2	1.0866213349821197	0.990554927489484
batch_13-YESphlox-Ovana1	4-10	SPBC14C8.16c	3	1.0857054885175483	0.999552623204144
batch_13-YESphlox-Ovana1	4-11	SPAP27G11.12	1	0.96058566948045	1.0753291033388943
batch_13-YESphlox-Ovana1	4-11	SPAP27G11.12	2	0.9727408427375676	1.061647947604163
batch_13-YESphlox-Ovana1	4-11	SPAP27G11.12	3	0.9693175333446488	1.060858717402159
batch_13-YESphlox-Ovana1	4-12	SPCC1259.02c	1	1.0874288888530146	0.8932026746699239
batch_13-YESphlox-Ovana1	4-12	SPCC1259.02c	2	1.088635820598732	0.9569816484414628
batch_13-YESphlox-Ovana1	4-12	SPCC1259.02c	3	1.0931163399405754	0.9095779385964852
batch_13-YESphlox-Ovana1	4-13	SPBC19C7.01	1	0.9909490858593962	1.00363510433334
batch_13-YESphlox-Ovana1	4-13	SPBC19C7.01	2	0.9901574007797406	1.0559080380270842
batch_13-YESphlox-Ovana1	4-13	SPBC19C7.01	3	0.990632083668476	1.0026253126358702
batch_13-YESphlox-Ovana1	4-14	SPBP35G2.11c	1	1.0045872183940612	1.0032977573679267
batch_13-YESphlox-Ovana1	4-14	SPBP35G2.11c	2	1.0033447865656806	1.0600087751712621
batch_13-YESphlox-Ovana1	4-14	SPBP35G2.11c	3	0.999925622903029	1.0260478156332322
batch_13-YESphlox-Ovana1	4-15	SPCC1235.03	1	1.0196900875935804	0.9538224635303116
batch_13-YESphlox-Ovana1	4-15	SPCC1235.03	2	1.0131449121720622	0.9511695341648934
batch_13-YESphlox-Ovana1	4-15	SPCC1235.03	3	1.0095589825409874	0.942105566179677
batch_13-YESphlox-Ovana1	4-16	SPAC20G4.05c	1	0.9846641276317848	1.0961672103386275
batch_13-YESphlox-Ovana1	4-16	SPAC20G4.05c	2	0.994171762372703	1.04067271243092
batch_13-YESphlox-Ovana1	4-16	SPAC20G4.05c	3	0.9950739697423236	1.0566057630130783
batch_13-YESphlox-Ovana1	4-17	SPAC26F1.12c	1	1.0029191555936712	1.0217126528875062
batch_13-YESphlox-Ovana1	4-17	SPAC26F1.12c	2	1.0043789948189217	1.0318421307416488
batch_13-YESphlox-Ovana1	4-17	SPAC26F1.12c	3	1.0028737046554708	1.0103100832873897
batch_13-YESphlox-Ovana1	4-18	SPBC21.03c	1	0.9889715748466884	0.9996018075249818
batch_13-YESphlox-Ovana1	4-18	SPBC21.03c	2	0.986967171846032	0.9849758921260484
batch_13-YESphlox-Ovana1	4-18	SPBC21.03c	3	0.9902615964492584	1.002214641299645
batch_13-YESphlox-Ovana1	4-19	SPAC8C9.16c	1	1.0013644998294189	0.9980378598484508
batch_13-YESphlox-Ovana1	4-19	SPAC8C9.16c	2	1.00655158589623	0.975072955554162
batch_13-YESphlox-Ovana1	4-19	SPAC8C9.16c	3	1.0020989628686914	0.960476164743002
batch_13-YESphlox-Ovana1	4-2	SPBC1105.14	1	0.9975552327788008	1.0910062706339394
batch_13-YESphlox-Ovana1	4-2	SPBC1105.14	2	1.0068283337996675	1.0958275517277904
batch_13-YESphlox-Ovana1	4-2	SPBC1105.14	3	1.012017451035614	1.1338096387957803
batch_13-YESphlox-Ovana1	4-20	SPBC1198.11c	1	1.02704487748143	0.8419303762728914
batch_13-YESphlox-Ovana1	4-20	SPBC1198.11c	2	1.027488986706279	0.8421032567905142
batch_13-YESphlox-Ovana1	4-20	SPBC1198.11c	3	1.0452886563639248	0.8500259836218315
batch_13-YESphlox-Ovana1	4-21	SPBC16E9.13	1	1.0008685252456626	1.0146112065463453
batch_13-YESphlox-Ovana1	4-21	SPBC16E9.13	2	1.0058879147145343	0.999728327730568
batch_13-YESphlox-Ovana1	4-21	SPBC16E9.13	3	0.9981000911704866	0.975109245612475
batch_13-YESphlox-Ovana1	4-22	SPCC4G3.12c	1	0.9792438689288236	1.017877671645905
batch_13-YESphlox-Ovana1	4-22	SPCC4G3.12c	2	0.9892112555332468	1.0327748748765797
batch_13-YESphlox-Ovana1	4-22	SPCC4G3.12c	3	0.980834877000212	1.070563621765655
batch_13-YESphlox-Ovana1	4-23	SPAC3H1.03	1	0.9691658833459156	1.0550359584510558
batch_13-YESphlox-Ovana1	4-23	SPAC3H1.03	2	0.9780223682081248	1.0
batch_13-YESphlox-Ovana1	4-23	SPAC3H1.03	3	0.9753087619768744	1.0601999215537103
batch_13-YESphlox-Ovana1	4-3	SPCC663.06c	1	0.9984497303941652	1.0301443712393072
batch_13-YESphlox-Ovana1	4-3	SPCC663.06c	2	0.997321738198084	0.9880954828730494
batch_13-YESphlox-Ovana1	4-3	SPCC663.06c	3	1.008557020062674	0.9912942049760468
batch_13-YESphlox-Ovana1	4-4	SPBC32H8.03	1	0.989351359720282	1.0675196837898395
batch_13-YESphlox-Ovana1	4-4	SPBC32H8.03	2	0.9866133555050768	1.0414714216945729
batch_13-YESphlox-Ovana1	4-4	SPBC32H8.03	3	1.0009966733531523	1.0213953891820606
batch_13-YESphlox-Ovana1	4-5	SPAC521.03	1	1.0054450325451576	0.9785332976210944
batch_13-YESphlox-Ovana1	4-5	SPAC521.03	2	0.9958537631683464	1.0089340933224336
batch_13-YESphlox-Ovana1	4-5	SPAC521.03	3	1.0089187443971237	0.9569175527478372
batch_13-YESphlox-Ovana1	4-6	SPBC1709.09	1	0.9897089913996004	1.0727019917070673
batch_13-YESphlox-Ovana1	4-6	SPBC1709.09	2	0.9927726251925859	1.0987076542421832
batch_13-YESphlox-Ovana1	4-6	SPBC1709.09	3	1.0014654754740542	1.0908245411673758
batch_13-YESphlox-Ovana1	4-7	SPBC1198.14c	1	0.9997583108254868	1.0406642452743888
batch_13-YESphlox-Ovana1	4-7	SPBC1198.14c	2	1.0073441405225614	1.0322783912585325
batch_13-YESphlox-Ovana1	4-7	SPBC1198.14c	3	1.0083911065119524	1.0465095039328711
batch_13-YESphlox-Ovana1	4-8	SPCC965.12	1	0.9807194746309496	1.1212753160119278
batch_13-YESphlox-Ovana1	4-8	SPCC965.12	2	0.9840636448458576	1.1090430861074378
batch_13-YESphlox-Ovana1	4-8	SPCC965.12	3	0.9893462858656192	1.106356772083273
batch_13-YESphlox-Ovana1	4-9	SPBC3E7.07c	1	1.0049823680497707	1.0113860261425929
[truncated: 57,355 more rows]
