# Supplementary material for: Pyphe, a python toolbox for assessing microbial growth and cell viability in high-throughput colony screens
Source: eLife. 2020 Jun 16;9:e55160. doi: 10.7554/eLife.55160 (PMC7297533; doi:10.7554/eLife.55160)
Supplement: Supplementary file 3. [file elife-55160-supp3.csv]

### Supplementary material for "Pyphe: A python toolbox for assessing microbial growth and cell viability in high-throughput colony screens" by Kamrad et al. (2020).
### Supplementary Data 3: Differential fitness of 238 knock-out mutants in conditions with and without phloxine B
###
### This table contains summary statistics and p-values for 238 S. pombe knock-out mutants in 7 conditions with and without phloxine.
### "Effect size" columns list the ratio of the corrected colony size in media with versus without phloxine and the values based on the mean and median of all replicates is reported.
### Effect sizes of 1.0 (and log2(effect size) of 0.0) represent no effect.
### Differential fitness (difference in mean of corrected colony sizes with and without phloxine) was assessed with Welch's t-test.
### P-values were corrected with the Benjamini-Hochberg method	denoted by the column name postfix _BH
condition	strain	mean_effect_size	mean_effect_size_log2	mean_fitness	mean_fitness_log2	median_effect_size	median_effect_size_log2	median_fitness	median_fitness_log2	observation_count	p_Welch	p_Welch_BH	p_Welch_BH_-log10	stdev_fitness
Diamide2	972	1.0019450155263157	0.0028033388683694873	1.0117814232858215	0.01689765603934533	0.9992438669821208	-0.0010912819843302546	1.0030368141527382	0.004374557715705421	33.0	0.8056054620309471	0.93746921933332	0.028042982899598227	0.027870296341995376
Diamide2	SPAC105.02c	1.0687723423307878	0.0959545793743626	1.0276121506044842	0.03929585404463007	1.07031320759268	0.09803303673815053	1.0239814074714992	0.034189520423673486	3.0	0.0186041999122927	0.3024491010427442	0.519347701990672	0.02097769440968056
Diamide2	SPAC1071.07c	1.0582356087927094	0.08166086922371857	0.8524538078272053	-0.2303064343859073	1.0681228643942304	0.09507760737859837	0.8584515676195504	-0.2201913527695841	3.0	0.025943321231447828	0.3067593230525052	0.5132022292896986	0.018143538250883683
Diamide2	SPAC1071.09c	0.9618593122093688	-0.05610220340863326	0.991378731084746	-0.012491787146008848	0.9714828580383116	-0.04173955542394337	0.9804604168050516	-0.028468707847594244	3.0	0.4904610416407733	0.8105621572460683	0.09121367604813167	0.024113279805567496
Diamide2	SPAC10F6.14c	1.0095758112218127	0.013749249814649086	1.0050030187017935	0.007199834796807751	1.0062873592299617	0.009042345438714895	1.000645379316097	0.0009307852163589496	3.0	0.17493427800341166	0.6111808671404244	0.21383024969642986	0.008112987642575405
Diamide2	SPAC11E3.12	0.9497451189576378	-0.07438770244687297	1.0298901069190494	0.042490404727780894	0.9406502105599449	-0.08826975164270506	1.0007804411699868	0.001125499469689128	3.0	0.3569490815490133	0.748340618335212	0.12590068155753634	0.06026059308743537
Diamide2	SPAC12G12.11c	1.005343804797738	0.007688954793004506	1.0171246504540021	0.024496494900407388	0.9922111976650804	-0.011280855934615856	1.0141598463900494	0.02028506005284605	3.0	0.6618830892495233	0.9048370649942886	0.043429617639638866	0.005174120438294923
Diamide2	SPAC13A11.06	0.9802176533953406	-0.028825965445781438	1.0130131208174855	0.018652860432959918	0.9607353658498544	-0.0577889989067398	1.0065013908709086	0.009349165901752356	3.0	0.36441469114374	0.7508199239944299	0.1244642113223621	0.01670376317321848
Diamide2	SPAC13F5.03c	1.0212262891228212	0.03030258220250412	0.9746794254939276	-0.03700030402416495	1.0215395119876818	0.030745006955379014	0.9749336641140516	-0.03662403572714794	3.0	0.20733346608992445	0.6452313308601799	0.1902845524899467	0.01750347240208239
Diamide2	SPAC13F5.04c	1.0536934000610658	0.07545513779198891	1.0510542787529045	0.07183717516651911	1.0508595137877257	0.07156981267886267	1.046143464939973	0.06508071197180522	3.0	0.04421476640893205	0.4279950918485328	0.3685612113497271	0.013050771620731377
Diamide2	SPAC140.01	0.8990658529690457	-0.15350130364998685	1.0986215164790096	0.13569445239739536	0.8858619524766291	-0.17484619971267554	1.092601552974422	0.12776737873147104	3.0	0.019559966927339488	0.3024491010427442	0.519347701990672	0.04327619312652331
Diamide2	SPAC1556.02c	0.9384152943790168	-0.09170156815249443	1.0323276195755329	0.04590089724183355	0.9314194785541808	-0.10249704167514136	1.0288928515007043	0.04109274835687718	3.0	0.024044070794193045	0.3024491010427442	0.519347701990672	0.02448881482141505
Diamide2	SPAC15A10.10	1.0131924353046844	0.01890821075645968	1.0390232755037678	0.055227972892505216	0.9853247083328364	-0.021328859755264173	1.0191219681412105	0.02732672304687425	3.0	0.7090969065709128	0.9210552210350446	0.035714331288628644	0.05191813041584052
Diamide2	SPAC16.01	0.9997230449971156	-0.00039961694972212656	0.9561502230660804	-0.06469079357841828	0.9744142913168586	-0.03739280209800079	0.9505364550097528	-0.07318613665820639	3.0	0.9920610490636982	0.9926880539224109	0.0031872044192598273	0.01521067000267551
Diamide2	SPAC1610.02c	1.2763182955974273	0.35198816156029183	0.8680787093430511	-0.2041022360531584	1.307949198950427	0.3873065073149092	0.8892916445649393	-0.16927146417145328	3.0	0.030413936425540068	0.33040594571382165	0.4809521460748089	0.059259695424319726
Diamide2	SPAC1687.14c	1.016712650371954	0.023911993393718325	1.0216331836149999	0.03087729101789578	1.0224519271857764	0.032033013297996134	1.0274909192222423	0.03912564368707554	3.0	0.33157309663808937	0.7392540460064391	0.13120628986107827	0.010898857805459057
Diamide2	SPAC1687.15	1.0762740587695492	0.10604548763798186	0.9881520464647252	-0.01719504922758515	1.0625468056710066	0.08752639402412055	1.0	0.0	3.0	0.12481179258282775	0.5548424071859731	0.2558303527483201	0.04653358138376788
Diamide2	SPAC16E8.01	0.9930389431761668	-0.010077799061734866	0.96487577530613	-0.051584882958669136	0.9790005984125688	-0.030618353213058287	0.9489335904506124	-0.07562096873686665	3.0	0.7715220843139281	0.9347355767984674	0.02931122739349525	0.034723575378482266
Diamide2	SPAC1705.02	1.0417163259937774	0.058962464948564774	1.1122221354076651	0.1534449550093241	1.0392747777201188	0.05557714417860648	1.1098475677737942	0.15036154295543644	3.0	0.023754819156864008	0.3024491010427442	0.519347701990672	0.015260543057744547
Diamide2	SPAC17A2.02c	0.9230425540859688	-0.11553093439051057	0.9604566148245344	-0.05820764808780999	0.9032357150767678	-0.1468255616712407	0.9383853953248182	-0.09174753490587396	3.0	0.0976932832660076	0.5188598822350181	0.28494990725362296	0.04875056506358729
Diamide2	SPAC17A5.16	1.0071786707315789	0.010319636188228929	0.908318956087718	-0.13872910622070012	1.0093563376509926	0.013435585550446482	0.9225916864632661	-0.11623580264882412	3.0	0.9367541437235328	0.985809710040536	0.0062069084411288935	0.10820089102805908
Diamide2	SPAC17H9.04c	0.992379891505926	-0.011035592545567336	0.9431880980907558	-0.0843825815461297	1.0170607824105584	0.02440590128186227	0.9487995076464754	-0.07582483365033936	3.0	0.7549745748557236	0.9347355767984674	0.02931122739349525	0.013837400529006384
Diamide2	SPAC17H9.06c	1.019148517697739	0.027364306786431758	1.0169829312727685	0.02429546565089097	1.0192695713835451	0.027535658829797652	1.0192695713835451	0.027535658829797652	3.0	0.18003615317361926	0.6111808671404244	0.21383024969642986	0.016631343474627146
Diamide2	SPAC1805.07c	1.207252051985847	0.2717269156847572	0.7880251044584797	-0.3436865039102295	1.158086389386188	0.21174287758474866	0.7635785096062794	-0.3891515952371013	3.0	0.11431487425654815	0.5464250989463002	0.26246936041815383	0.09180179720419282
Diamide2	SPAC1834.04	0.9276411798365236	-0.10836122938031653	1.0214108359305492	0.030563269489325213	0.9107795121114574	-0.1348262563197722	1.0169723317897954	0.024280429114149845	3.0	0.022261249302543872	0.3024491010427442	0.519347701990672	0.02161801507328923
Diamide2	SPAC1834.09	1.014168141322768	0.02029685997708909	1.027258600219214	0.038799408813354884	0.9982450743603272	-0.0025340467001749626	1.0250812185298879	0.035738220880250506	3.0	0.4386137268538271	0.7941566721065506	0.10009381102477047	0.00427503281289371
Diamide2	SPAC186.06	1.008422920445298	0.012100814698391329	1.0017979659417189	0.002591587452338785	1.0	0.0	1.0	0.0	3.0	0.6302185944216092	0.8937266936481514	0.04879527045181624	0.015639951348889278
Diamide2	SPAC18B11.04	1.008269308524695	0.01188103385794345	1.034878000113039	0.04946070105197405	1.0067084304906135	0.009645901026426876	1.0314581222952872	0.044685248288506896	3.0	0.5105028925065679	0.8154536221138983	0.08860073386683365	0.011531498598671298
Diamide2	SPAC19B12.07c	0.9935341621366344	-0.009358520268208985	1.0147028386326893	0.021057288001227584	0.9868133237712916	-0.0191509001157624	1.0	0.0	3.0	0.7776406519126273	0.9347355767984674	0.02931122739349525	0.027329545503391842
Diamide2	SPAC19G12.15c	1.0329562123499545	0.04677909876782338	0.5197713419690634	-0.9440510030912602	0.975024619473362	-0.03648944736490555	0.4865561406236257	-1.0393218168564384	3.0	0.7290707235015181	0.922554686261744	0.0350078807376989	0.06571405074609378
Diamide2	SPAC1A6.04c	1.0905695312309922	0.1250817545401247	0.9560090176390034	-0.0649038682695049	1.107931174731256	0.14786826319401944	0.9525407716746076	-0.07014724917496137	3.0	0.061676787618053036	0.4466894618398387	0.3499942931489196	0.027731738715628826
Diamide2	SPAC1B9.02c	1.0732862462738095	0.10203489529817657	1.0523254900535643	0.0735810071552766	1.0396777012295828	0.05613636403776683	1.0056937700745678	0.008191076862498562	3.0	0.4122847880975473	0.7912405691278398	0.1016914533412837	0.11993979655402373
Diamide2	SPAC1D4.03c	0.9254255672171268	-0.11181113734159576	1.0453159655692328	0.06393908877473407	0.9230898717966102	-0.11545697975372878	1.0340158014808267	0.0482582326004691	3.0	0.1312273944998188	0.5548424071859731	0.2558303527483201	0.023538812346660144
Diamide2	SPAC1F3.09	0.9650974332916432	-0.051253495065350416	0.9883862239304412	-0.016853192279892827	0.9635690931496042	-0.05353997556886083	0.9900946034967084	-0.014361713659938966	3.0	0.2764121261357751	0.7006390956901467	0.15450563269235942	0.013015186029063312
Diamide2	SPAC1F8.06	0.9528196081723244	-0.06972499201080339	0.986865000746938	-0.019075351719061526	0.9793991558177482	-0.030031142355154687	1.014439646372657	0.020683035159661137	3.0	0.4528815055401206	0.8077513419708121	0.09272231178752736	0.057502047405675036
Diamide2	SPAC20G4.05c	1.0080398423659356	0.01155266190111628	1.023864494434069	0.03402479136926307	1.0113671763311378	0.016306862030748596	1.0196383165157972	0.028057493859824627	3.0	0.4303818995256032	0.7912405691278398	0.1016914533412837	0.008256749615131145
Diamide2	SPAC20H4.03c	0.9851487921851342	-0.021586456068545846	1.0746746419601023	0.10389994960278498	0.9952059394787736	-0.006932999259077623	1.076051796652589	0.10574752489758378	3.0	0.3408159583206905	0.7405001276240457	0.1304748622927875	0.016897436432586264
Diamide2	SPAC21E11.04	0.9822625734137258	-0.025819364923653703	0.9897804883247228	-0.014819492442616516	0.9896575219946424	-0.014998738181969725	0.9925942005151848	-0.01072406954149443	3.0	0.5117909762221119	0.8154536221138983	0.08860073386683365	0.010363584766441973
Diamide2	SPAC227.17c	1.2183834072787332	0.2849681995316636	0.91946555184686	-0.1211325703976996	1.1717715846223689	0.2286913702304997	0.8833786102409538	-0.1788961948988152	3.0	0.08176070616467412	0.4936214108336639	0.30660601103873963	0.08710779320253133
Diamide2	SPAC22A12.06c	0.9859399507610048	-0.0204283137785592	0.997945621823938	-0.002966889808097237	0.9805145309435236	-0.02838908398567275	0.999290290896524	-0.0010242573094343481	3.0	0.5248011613749269	0.8251807734776812	0.08345089954259027	0.002964972748912989
Diamide2	SPAC22A12.14c	1.0647589872682948	0.09052690723756206	1.024428603030593	0.03481944004167346	1.0608405397419447	0.08520781382777401	1.0212960535549107	0.030401135641203014	3.0	0.008735420551394417	0.3024491010427442	0.519347701990672	0.0127169468560494
Diamide2	SPAC22E12.14c	0.9365125634175768	-0.09462974637882947	0.8640885920441576	-0.2107488603336685	0.9069334027097062	-0.1409314792030033	0.8473949604461155	-0.23889354603098845	3.0	0.1069132235168824	0.5241915559160675	0.2805099792852476	0.03821130617120179
Diamide2	SPAC22F3.04	0.9854532395068052	-0.02114067895310856	1.0108293364858092	0.0155394401792848	0.969676173238568	-0.04442506022974965	1.0034325371213648	0.004943624540915829	3.0	0.4212542715585886	0.7912405691278398	0.1016914533412837	0.013527996693388738
Diamide2	SPAC23A1.06c	1.0124848650370957	0.017900342269731747	1.0365069380398453	0.051729773410355284	1.0052332753289197	0.007530333352152642	1.0256348138982267	0.0365171383893865	3.0	0.6804577773102429	0.906687293804116	0.0425424703728856	0.0429868302017657
Diamide2	SPAC23C11.08	1.0175377497334095	0.02508231817008649	1.0287338461531286	0.04086977669040286	1.024981801246152	0.035598294623395435	1.0381713703915627	0.05404460825017501	3.0	0.3797590109823621	0.7664434680477196	0.11551987266916182	0.025367782894236142
Diamide2	SPAC23C4.09c	0.9048275624106212	-0.14428521822599288	1.054594028364855	0.07668773259768663	0.8995660996875908	-0.1526988009727616	1.0536391811729944	0.07538090051054884	3.0	0.009547694840853256	0.3024491010427442	0.519347701990672	0.028656619975481395
Diamide2	SPAC23D3.03c	0.9806351661998449	-0.02821159637570175	1.0446081026516123	0.06296179933588762	0.9347540162710288	-0.09734133009640476	1.0226126682883525	0.03225980358378405	3.0	0.666323529033451	0.9048370649942886	0.043429617639638866	0.0575956604943032
Diamide2	SPAC23D3.04c	1.1268810173305293	0.17233519539559672	0.910652097242578	-0.13502809842992747	1.1910102678239245	0.2521858508802825	0.9234433702419772	-0.11490460360504905	3.0	0.08676559875747993	0.4936214108336639	0.30660601103873963	0.049914573586290464
Diamide2	SPAC23G3.05c	1.034418536643022	0.04882003339629239	1.0256468883953682	0.03653412271399481	1.0330740157575118	0.04694362142558035	1.0222940179318902	0.031810183759207834	3.0	0.2966191708729163	0.7064011736344106	0.1509485878810472	0.04228437303419761
Diamide2	SPAC23H4.09	0.977025452726462	-0.03353194820656557	1.0442308960438675	0.06244074997914977	0.9749745060026692	-0.036563599660382334	1.0510003103306806	0.07176309528721593	3.0	0.4894076657397488	0.8105621572460683	0.09121367604813167	0.041130338972746455
Diamide2	SPAC24H6.04	1.0119904574337069	0.017195686200231004	1.0099528839097882	0.014287990268924312	1.0195936025963417	0.027994226362623147	1.012927792009635	0.0185313332480112	3.0	0.6828607233671167	0.906687293804116	0.0425424703728856	0.006947185947591579
Diamide2	SPAC25A8.03c	0.998419714434104	-0.002281673472145021	0.9850210870962582	-0.02177348511676461	0.9863872906653556	-0.01977388376399584	0.9758721998202028	-0.03523587000706186	3.0	0.9461715318680616	0.985809710040536	0.0062069084411288935	0.033153403509810705
Diamide2	SPAC25B8.08	0.9838801617359694	-0.023445491312633102	1.0241380028436855	0.03441013194288668	0.9899652365051232	-0.014550230303436159	1.0118800386476907	0.017038264432906184	3.0	0.6123328957780663	0.8925479895871165	0.0493684238963648	0.04093114154456078
Diamide2	SPAC26F1.10c	0.8389983046338659	-0.25326019947707346	0.8629038551989958	-0.2127282716995112	0.85628571692485	-0.22383583375962413	0.8568092986827378	-0.22295395759718944	3.0	0.018612552314179017	0.3024491010427442	0.519347701990672	0.05578880047695898
Diamide2	SPAC26F1.12c	1.0043144293127304	0.00621101689082509	1.0042238218307888	0.006080853609265699	1.0009527432577436	0.001373863607416743	1.0	0.0	3.0	0.792097959285508	0.93746921933332	0.028042982899598227	0.019217169039936
Diamide2	SPAC27E2.03c	1.1942442606661228	0.2560979434799601	0.8792959692293851	-0.18557923956546127	1.1880163492206328	0.24855469032826585	0.8683965208058851	-0.20357414901969287	3.0	0.03217525092119077	0.33434282478976496	0.4758079926006106	0.02464766452209833
Diamide2	SPAC29A4.20	1.1555019682910823	0.20851971730564364	0.9036082474007976	-0.1462306563498901	1.1331705010267203	0.1803649507252274	0.8970851108990249	-0.15668322763918988	3.0	0.08757936879572388	0.4936214108336639	0.30660601103873963	0.06559667398068003
Diamide2	SPAC2F3.18c	0.9926627481445256	-0.010624441808146746	1.0240272556222878	0.03425411477913653	0.987146899364582	-0.01866330380744577	1.0329511736664656	0.046772061391674835	3.0	0.7057390406758057	0.9210552210350446	0.035714331288628644	0.016127154011860996
Diamide2	SPAC32A11.03c	1.0032675779500082	0.004706433365997354	1.06474077796483	0.09050223433340304	1.000571124368987	0.0008237230930864677	1.0728108620673569	0.1013957495244668	3.0	0.8286341951970175	0.9475769026415656	0.0233855338268243	0.015462753986655238
Diamide2	SPAC3A11.02	0.9998595189709932	-0.00020268552095567107	1.004936051032182	0.007103698623986484	0.9909370348167436	-0.013134704926246913	0.9949350100522464	-0.007325804143162409	3.0	0.9926880539224109	0.9926880539224109	0.0031872044192598273	0.017626721553791656
Diamide2	SPAC3A11.10c	1.0279322273751776	0.039745149305255134	1.0554933816046657	0.07791753239794103	1.0284903855901175	0.04052830749795623	1.0532819404932774	0.07489166590497147	3.0	0.21464526409418908	0.6490238518900612	0.18773934240781232	0.009132970362311664
Diamide2	SPAC3A11.11c	0.9887270084042552	-0.016355852959906818	1.024471656514703	0.03488007066313847	0.9752889236580964	-0.036098422711172716	1.0233648851197579	0.033320635888059495	3.0	0.6094649828753625	0.8925479895871165	0.0493684238963648	0.02432829415500792
Diamide2	SPAC3A12.03c	1.0013894038196658	0.0020030947686773327	1.0410532773525631	0.058043902456269635	0.9937456183693936	-0.00905150073073828	1.0314902031236322	0.0447301188762907	3.0	0.960588443392956	0.9895717153918812	0.004552726500176396	0.044728363946779606
Diamide2	SPAC3A12.13c	1.1996768590809916	0.2626458586821927	0.9100532801211656	-0.13597708285470228	1.2182450421836	0.28480435129551623	0.9433074640288368	-0.08420001165239836	3.0	0.0597758963943024	0.4464512261949461	0.3502259798916902	0.07533494865149855
Diamide2	SPAC3G6.03c	0.9967104501797496	-0.00475364017423798	0.9908125628029532	-0.013315933833750205	0.9869966597401012	-0.01888289266216924	0.9869966597401012	-0.01888289266216924	3.0	0.6867654781245748	0.9068339738772008	0.04247221771291403	0.007994482390673588
Diamide2	SPAC3G6.05	0.9979317686709984	-0.0029869169652179664	1.0016691816506476	0.002406112528478051	1.0075298788143905	0.010822623247711136	1.0075298788143905	0.010822623247711136	3.0	0.8524926188452218	0.9702177900190858	0.013130766366017774	0.016301608747226026
Diamide2	SPAC3G9.11c	0.9859694945362342	-0.02038508394554901	0.9892132501439708	-0.01564653066601009	0.9841416774874544	-0.02306207333171134	0.9841416774874544	-0.02306207333171134	3.0	0.6338506982186526	0.8937266936481514	0.04879527045181624	0.03322854728160169
Diamide2	SPAC3H1.03	1.0623825149141837	0.08730330758231901	0.9959020072418621	-0.005924301008947059	0.9915581813384362	-0.01223066739966712	0.984548923547815	-0.022465197540487168	3.0	0.43809794376385386	0.7941566721065506	0.10009381102477047	0.03654943898342188
Diamide2	SPAC3H1.08c	0.9637380492459444	-0.05328702976942863	0.9903805461096526	-0.013945118690169244	0.9729060249872828	-0.03962763606026575	1.005352910267062	0.007702021323964145	3.0	0.3371493347895475	0.7392540460064391	0.13120628986107827	0.051599350478889736
Diamide2	SPAC3H1.11	0.9982432066429159	-0.002536745986389025	1.0142719001654388	0.0204444535611621	0.9819877523498844	-0.02622306396681787	1.0	0.0	3.0	0.9301249927868732	0.985809710040536	0.0062069084411288935	0.02877997790352209
Diamide2	SPAC3H5.08c	1.0025414055234805	0.003661822026647111	0.9194814780389179	-0.12110758149053764	1.051941609395328	0.0730546265183131	0.92070735115383	-0.11918542948395802	3.0	0.9699793576979008	0.9907054123495652	0.004055464395024161	0.004617212881973137
Diamide2	SPAC3H5.09c	0.9846458210057059	-0.022323217187885127	1.0050514809680713	0.00726940133965938	0.9842678049862544	-0.0228771895268856	1.0104820263655327	0.015043660456959103	3.0	0.30871897421437183	0.7233709297768124	0.1406389482854813	0.012134871988631744
Diamide2	SPAC3H5.10	1.1321733864835668	0.1790949163543418	0.7699538256615481	-0.37715616529610296	1.1493321219084671	0.2007957530699202	0.7384513562365949	-0.4374252049434644	3.0	0.3933216735371483	0.7705236063555608	0.1132140513609926	0.14012343415796266
Diamide2	SPAC3H8.03	1.0066326373625136	0.009537279221765178	0.9983820841556859	-0.0023360494408622354	0.9852362376654382	-0.021458402760228555	0.9923467983095886	-0.011083703341368763	3.0	0.8032830316134587	0.93746921933332	0.028042982899598227	0.02138862299965926
Diamide2	SPAC3H8.04	0.9796885077713549	-0.029604978034553957	1.0016695439362873	0.00240663432510597	0.9704357835099314	-0.04329534601538127	0.9978031629614282	-0.0031728522983557475	3.0	0.17176252944391066	0.6111808671404244	0.21383024969642986	0.00876721394775431
Diamide2	SPAC4G9.11c	1.0118499137297363	0.016995312981116055	1.0158241646073607	0.02265069856385113	0.9967602830851684	-0.004681511013437056	1.0	0.0	3.0	0.7261994117405516	0.922554686261744	0.0350078807376989	0.05109719230002381
Diamide2	SPAC4G9.14	0.9591583818356691	-0.06015903373937416	1.0331924278954183	0.04710897532255775	0.9813685599253729	-0.027133042317899626	1.0344988954509693	0.04893210481294448	3.0	0.27154714002906066	0.7006390956901467	0.15450563269235942	0.015050640971737632
Diamide2	SPAC4H3.04c	1.0108459136026808	0.015563099492819712	1.066595768886329	0.0930135100707114	1.000592595504389	0.0008546813802674643	1.0596408806093305	0.08357540861127682	3.0	0.7216527626219288	0.922554686261744	0.0350078807376989	0.04225835907257044
Diamide2	SPAC4H3.06	1.0701133760627364	0.09776365496135704	1.0125894654805851	0.01804938029659043	1.0655316081609885	0.09157339017434228	1.0095624615440888	0.013730172850867228	3.0	0.17075261278433665	0.6111808671404244	0.21383024969642986	0.017024528482790402
Diamide2	SPAC4H3.07c	0.8819400852559778	-0.1812474454992652	0.8766840547525833	-0.18987108661436167	0.8732209281201727	-0.1955813876766437	0.8719713919353895	-0.19764729175440754	3.0	0.002099248611766009	0.3024491010427442	0.519347701990672	0.018141860606459986
Diamide2	SPAC521.03	1.0020931431244045	0.0030166112061722396	1.0181664111659252	0.02597337766423181	0.9909561198700464	-0.013106919460929891	1.0183336995485932	0.026210398147900358	3.0	0.8871108332007615	0.985809710040536	0.0062069084411288935	0.0021000919309491148
Diamide2	SPAC56F8.02	0.9966605601744524	-0.004825855595123868	0.9649898981726373	-0.05141425502739228	1.0400740153961323	0.056686199371537675	0.9981792141937842	-0.002629233015271132	3.0	0.9689769718107888	0.9907054123495652	0.004055464395024161	0.1259643080714417
Diamide2	SPAC57A7.09	1.0018537593590051	0.002671933637694385	1.0157442209428873	0.02253715640680033	0.993736477045176	-0.00906477193770568	1.0165253285245646	0.02364616292640592	3.0	0.8712418212629022	0.985809710040536	0.0062069084411288935	0.004312152063058718
Diamide2	SPAC589.07c	1.024782840397998	0.03531822361033106	0.9903411914900004	-0.014002448009616964	1.0254886856680072	0.03631157448894542	0.9851339495799024	-0.02160819239349885	3.0	0.13464794818739095	0.5548424071859731	0.2558303527483201	0.013943760152519871
Diamide2	SPAC5H10.06c	0.994593573163294	-0.007820986082703079	0.9979307914619489	-0.002988329702425634	0.9879040569922672	-0.017557157553720514	0.9895974568220852	-0.015086302166936068	3.0	0.6228890417471279	0.8937266936481514	0.04879527045181624	0.016148270513006668
Diamide2	SPAC637.07	1.1944940051279755	0.2563996132803537	0.8164689862650487	-0.29253000911434873	1.2147987505062543	0.280717329719955	0.8415068050717915	-0.2489531565423223	3.0	0.2078778764695977	0.6452313308601799	0.1902845524899467	0.1278163988901433
Diamide2	SPAC652.01	0.9691977948836208	-0.04513697251048835	1.0132061212978496	0.01892769825007741	0.9695866026120477	-0.04455833056360162	1.0190471437333042	0.02722079581871302	3.0	0.33453030768341724	0.7392540460064391	0.13120628986107827	0.038036831316962574
Diamide2	SPAC683.02c	1.0006383247795498	0.0009206141997544054	0.9170018238221276	-0.12500349169241745	0.9703940934696303	-0.04335732570264751	0.9055740614005592	-0.14309545962471434	3.0	0.9885582532729928	0.9926880539224109	0.0031872044192598273	0.022849184596096958
Diamide2	SPAC688.03c	1.011547434603141	0.016563973936887248	1.044861534432622	0.06331176831267461	0.984953238661245	-0.021872861641102616	1.0169033987307925	0.0241826361360219	3.0	0.7732713242046791	0.9347355767984674	0.02931122739349525	0.06177012857203602
Diamide2	SPAC688.13	1.0326201843624698	0.046309703478264616	1.0299100245232398	0.042518305521022086	1.0466331819728931	0.06575590332466227	1.0280603943639033	0.03992501948311916	3.0	0.21724647762010416	0.6490238518900612	0.18773934240781232	0.024246115026473825
Diamide2	SPAC694.02	1.0886787717484896	0.12257833167669775	0.9424771666720658	-0.08547042815381653	1.0810244419703516	0.11239914278650616	0.948139617212126	-0.07682857771686515	3.0	0.012367340256129395	0.3024491010427442	0.519347701990672	0.016648750606640592
Diamide2	SPAC694.04c	1.005251904731607	0.007557069731151229	1.0052151798650868	0.00750436279233293	0.9932079353461138	-0.009832306752841745	1.0	0.0	3.0	0.6600390369074368	0.9048370649942886	0.043429617639638866	0.00903295649694037
Diamide2	SPAC694.06c	1.0144247497452554	0.020661849623042933	1.002829858238394	0.0040768567005025095	1.0	0.0	1.0	0.0	3.0	0.6095756793881886	0.8925479895871165	0.0493684238963648	0.037842626033926983
Diamide2	SPAC6F12.02	1.0337338914806282	0.04786484827240682	0.9052155658929024	-0.14366670179447155	0.9889680646678812	-0.016004160039632374	0.9289055391737664	-0.106396199134574	3.0	0.8035415683185393	0.93746921933332	0.028042982899598227	0.09079784648800436
Diamide2	SPAC6F6.13c	0.9867126960392726	-0.019298022706119224	1.027788977987076	0.03954408587153673	0.9859285112339841	-0.02044505297716337	1.0436169588785995	0.06159229339531395	3.0	0.6457232234210091	0.9003878174861766	0.045570389764722975	0.03180997555513602
Diamide2	SPAC6G10.10c	0.9709772818553492	-0.042490553864983883	1.0237646523446164	0.03388410018241852	0.9561356511630624	-0.06471278068035123	1.0130490987893708	0.018704097992323043	3.0	0.4664861861814149	0.8105621572460683	0.09121367604813167	0.0586430559445282
Diamide2	SPAC7D4.05	0.9971677560861488	-0.004091861563261041	1.028340909824034	0.040318618013629216	0.9805877611958091	-0.028281339558176032	1.0268924301396989	0.03828506322179269	3.0	0.9120832433147444	0.985809710040536	0.0062069084411288935	0.00929699563441973
Diamide2	SPAC806.04c	0.9671645231468694	-0.04816676926101928	0.9637227520878288	-0.05330992946641669	0.9681529877516964	-0.04669305438017872	0.9681529877516964	-0.04669305438017872	3.0	0.014095637760124896	0.3024491010427442	0.519347701990672	0.008256300598965316
Diamide2	SPAC806.07	1.0312611321489042	0.044409692894778564	0.9901452305476972	-0.014287945428276903	1.0200251340419415	0.02860470152120183	0.9835302039636028	-0.0239587369037319	3.0	0.07558330520937119	0.4901473480290742	0.30967334279539743	0.017350709555022114
Diamide2	SPAC821.05	1.1049006610671488	0.1439166662427833	0.8948638200219032	-0.16025994449636569	1.0636634687098767	0.08904177036864404	0.8656589115034514	-0.2081294112935476	3.0	0.25424023342534885	0.6984300665363031	0.15587707306860507	0.0940002686364145
Diamide2	SPAC821.07c	1.0075245458801017	0.010814986930043858	1.104973557627259	0.14401184587329566	1.0159257399677348	0.022794950834743703	1.1022608548996415	0.14046568446808266	3.0	0.8100568520595892	0.93746921933332	0.028042982899598227	0.03610180199525683
Diamide2	SPAC823.09c	0.9837330938984228	-0.02366115771932195	0.9865801962837862	-0.01949176661630116	0.9820835708539613	-0.02608229832441627	0.9880847161381856	-0.017293354380161875	3.0	0.3885110747234805	0.7673896434620813	0.11498406625005612	0.01423183308316854
Diamide2	SPAC823.16c	1.009351286541018	0.013428365870663024	1.006332860115032	0.009107577717141798	0.9847964626492955	-0.02210251516032578	1.0022723986664366	0.003274659029125761	3.0	0.7723911196024641	0.9347355767984674	0.02931122739349525	0.03300929541983043
Diamide2	SPAC890.03	0.996784819387288	-0.0046459979956000146	1.0081031407050516	0.011643250912645682	1.015607874404494	0.02234348591951433	1.021461637809794	0.030635022983693538	3.0	0.910431923433308	0.985809710040536	0.0062069084411288935	0.042767414582351615
Diamide2	SPAC8C9.06c	0.8812058223428018	-0.1824490675774174	0.8142948787350077	-0.29637676593495604	0.886867118573549	-0.1732101366251016	0.8221597293944068	-0.28250938660242725	3.0	0.26594113941289	0.7006390956901467	0.15450563269235942	0.0169584754615376
Diamide2	SPAC8C9.16c	1.0174102373663572	0.02490151604540744	0.9602604845773871	-0.05850228401935825	1.0234305263943988	0.03341317111742488	0.9645197013069756	-0.052117387781893336	3.0	0.5047196474309245	0.8154536221138983	0.08860073386683365	0.009627518196152018
Diamide2	SPAC8F11.03	0.9890564490746621	-0.015875231662300773	1.014305308534721	0.020491972668135343	0.9754294534276616	-0.03589055918317046	1.009680285321927	0.01389853673920396	3.0	0.5844861634680575	0.8854207443458676	0.05285030723925432	0.02390172346923709
Diamide2	SPAC977.15	1.0249574608993857	0.03556403439117936	1.0209687524773658	0.029938712116007307	1.0193743800468622	0.027683999533270547	1.0206694825454354	0.029515762307986405	3.0	0.05956607131722912	0.4464512261949461	0.3502259798916902	0.006323912988439303
Diamide2	SPACUNK4.13c	1.0461232984123627	0.06505290084381161	1.05966031890197	0.08360187349357068	1.059812406931462	0.08380892182557231	1.0714425669237884	0.09955451857727478	3.0	0.2766178085195943	0.7006390956901467	0.15450563269235942	0.054728807273397
Diamide2	SPACUNK4.16c	1.0342621255812208	0.04860187167829353	0.9933957064869098	-0.00955958350926094	1.0113097611123938	0.01622495804515166	0.9815854847726552	-0.026814179628741008	3.0	0.17252398799993202	0.6111808671404244	0.21383024969642986	0.027456788106066925
Diamide2	SPACUNK4.17	0.9987309818770698	-0.0018319687995607108	1.0149071723803766	0.02134777857219559	0.9900098953087972	-0.014485149653110615	1.0064273582915415	0.009243045468816269	3.0	0.9486871686582564	0.985809710040536	0.0062069084411288935	0.020507098423114076
Diamide2	SPAP14E8.05c	1.0018636962417902	0.0026862429321267115	0.9882622404363292	-0.01703417577348456	1.001207562635701	0.0017410935977474865	0.9823324371377772	-0.0257167564494103	3.0	0.9307004326821684	0.985809710040536	0.0062069084411288935	0.013891645188067944
Diamide2	SPAP27G11.12	0.9988569435544108	-0.001650025081170048	1.0087365341376515	0.012549414754605328	1.0030012217189022	0.004323363244937137	1.0156247312044662	0.02236743120442006	3.0	0.9165512426669687	0.985809710040536	0.0062069084411288935	0.0155370633090834
Diamide2	SPAP8A3.04c	0.987867760216296	-0.017610164867868334	1.0075508459567193	0.010852646057108908	0.9930788168883043	-0.01001987137191969	1.0110648702383729	0.015875563975666352	3.0	0.2576597090116603	0.6997803460657592	0.15503825921671927	0.012897468336608386
Diamide2	SPAPB1A11.02	1.0175330702153098	0.025075683396013456	1.0537088290078511	0.07547626262967452	1.0387937222821062	0.054909200549982363	1.0614529346455763	0.08604040284123354	3.0	0.42338949004700577	0.7912405691278398	0.1016914533412837	0.0212781719917617
Diamide2	SPAPB1E7.11c	0.937872599862763	-0.09253613379836692	1.0214815407644755	0.030663133304450405	0.9154027653143204	-0.12752144474556415	1.0010276286612645	0.0014817935370606895	3.0	0.06431587792211257	0.4521027889230854	0.34476281388990265	0.036320802036571835
Diamide2	SPAPB24D3.08c	1.0720841955990486	0.10041821158239264	0.9413976877240324	-0.08712378542634032	1.0607200562414651	0.08504395242389354	0.9551858249694848	-0.06614666783025744	3.0	0.16880440985896916	0.6111808671404244	0.21383024969642986	0.0427474143371451
Diamide2	SPAPB2B4.07	1.0465759321334471	0.06567698711994635	1.0733059288398292	0.10206135206133687	1.0252024256824352	0.03590879723791436	1.0701998505710155	0.09788023261249057	3.0	0.28881574436718604	0.7052732006870852	0.15164261837408974	0.0537636045006528
Diamide2	SPBC106.10	1.1432994014460125	0.193203258686844	0.9593460305260908	-0.05987681407470233	1.158614477714782	0.2124005977391535	0.9605222663499904	-0.05810903676920873	3.0	0.02081918654858076	0.3024491010427442	0.519347701990672	0.009232945722411396
Diamide2	SPBC1105.05	0.9913849632215316	-0.012482717913138968	0.8844706784791305	-0.17711377866911804	0.9936334542623678	-0.009214346967142805	0.8764045701165195	-0.19033108743365848	3.0	0.5972997567580743	0.8925479895871165	0.0493684238963648	0.014569542729726513
Diamide2	SPBC1105.14	1.0155977229225457	0.022329065426892288	1.0224456768845898	0.032024194002097835	1.0371820695914666	0.05266917075711371	1.02825185247951	0.04019367097332558	3.0	0.4943735266057422	0.8105621572460683	0.09121367604813167	0.01571796336433061
Diamide2	SPBC119.03	1.0068440789494304	0.009840283202424652	0.9987591312593804	-0.0017913067967811945	1.0163474180587568	0.02339364289254768	1.0	0.0	3.0	0.5990397916001217	0.8925479895871165	0.0493684238963648	0.007891880923441227
Diamide2	SPBC119.16c	1.000696925063318	0.001005100133650568	0.9963078465342506	-0.005336509174149614	0.9978789868133736	-0.0030632249258328477	0.9978789868133736	-0.0030632249258328477	3.0	0.9790445498164492	0.9926880539224109	0.0031872044192598273	0.0046798899579017
Diamide2	SPBC1198.07c	0.974986626119083	-0.03654566532153091	1.0311795567975144	0.04429556757170765	0.9879941744132859	-0.017425559727045768	1.0303975093325115	0.0432010113000502	3.0	0.2646859615165514	0.7006390956901467	0.15450563269235942	0.010112510182793966
Diamide2	SPBC1198.11c	0.9580805995493272	-0.0617810655659258	0.905116560639077	-0.14382450089306248	0.9740792487499436	-0.0378889435987031	0.920662113558445	-0.1192563159147233	3.0	0.2921424555147341	0.7052732006870852	0.15164261837408974	0.048651417345959146
Diamide2	SPBC1198.14c	0.9948018550253706	-0.007518897109977873	1.0058109124007908	0.008359110926533781	0.9980078536517212	-0.002876926238845068	1.0043385627878632	0.006245684147969091	3.0	0.749612811522277	0.9347355767984674	0.02931122739349525	0.006670098270371515
Diamide2	SPBC11B10.10c	1.054682226321726	0.07680838322823894	0.8575990970255182	-0.22162470811860416	1.093757700483651	0.12929317412025162	0.8666218669864207	-0.2065254550986559	3.0	0.18026113526191345	0.6111808671404244	0.21383024969642986	0.016696084124268356
Diamide2	SPBC14C8.15	1.0088112308391484	0.012656242025552659	1.0191959402103603	0.02743143599369805	1.0104823146655395	0.015044072071337044	1.0230146735613164	0.03282683845794435	3.0	0.4951551253469706	0.8105621572460683	0.09121367604813167	0.017600075791915352
Diamide2	SPBC14C8.16c	1.0868339235407811	0.12013150247252485	0.9038821015911936	-0.1457934887759059	1.0948291184392798	0.1307057107227954	0.9075072829116856	-0.14001887384133044	3.0	0.02695374805063853	0.3067593230525052	0.5132022292896986	0.028257429154869864
Diamide2	SPBC14F5.10c	0.9857637866403692	-0.02068611224906837	1.0354720172379541	0.050288566462799465	0.9646806512423879	-0.05187666454764479	1.0190061860462691	0.027162809650131167	3.0	0.635705179582367	0.8937266936481514	0.04879527045181624	0.045972424904843115
Diamide2	SPBC1539.02	1.023384882053474	0.03334882641488244	1.0100605278110917	0.014441748973533262	0.9919926441317904	-0.011598672172322284	0.9915906633519844	-0.012183407568420705	3.0	0.4678745437232094	0.8105621572460683	0.09121367604813167	0.03347866610494861
Diamide2	SPBC15C4.06c	0.9783688431781556	-0.031549633896230236	1.0254758842168457	0.03629356482619642	0.9591719827428048	-0.060138576406644786	1.0276076163447183	0.03928948824941581	3.0	0.5336960321075026	0.8336820370829616	0.07899955592145219	0.014686105101673385
Diamide2	SPBC15D4.05	1.0374572786824672	0.05305192913239788	0.9931127664112416	-0.00997055205267742	1.0540500005044324	0.07594330508597208	1.0151190646478596	0.02164895293047196	3.0	0.2841728292985305	0.7052732006870852	0.15164261837408974	0.040752834039106435
Diamide2	SPBC1604.16c	1.0197828267691482	0.028261948174621312	1.0142494016205883	0.020412451393814448	1.0195703529801752	0.0279613284626231	1.0014068570731998	0.002028239335614213	3.0	0.4285546422270381	0.7912405691278398	0.1016914533412837	0.027484554818460603
Diamide2	SPBC16A3.02c	0.9934631533779938	-0.009461634633985166	1.0324990821559088	0.046140499155900086	0.9957461719848928	-0.006150066538450522	1.035414718494295	0.05020873147045477	3.0	0.723188577420633	0.922554686261744	0.0350078807376989	0.02553441406182361
Diamide2	SPBC16A3.08c	0.9791879537258942	-0.030342285229770213	0.9082448568818609	-0.13884680377266048	0.9999774739782132	-3.2498545955569286e-05	0.9227297366482452	-0.11601994397494705	3.0	0.5383419795338666	0.8354787864194424	0.07806457276991857	0.03724431661264712
Diamide2	SPBC16C6.01c	1.0481778850791477	0.0678835757911807	0.9991445112986012	-0.001234737534386488	1.0481175713579929	0.06780055857510646	0.9970272499331913	-0.004295159164357918	3.0	0.010098104602581415	0.3024491010427442	0.519347701990672	0.011715907663035376
Diamide2	SPBC16D10.08c	1.0720638757764822	0.10039086710218584	0.9428251318704091	-0.08493787942448047	1.1205959835337642	0.16426622674882493	0.9401798160606372	-0.0889913860444928	3.0	0.2784967116759997	0.7006390956901467	0.15450563269235942	0.02338263068154364
Diamide2	SPBC16E9.13	1.0053350100740903	0.007676334075962834	1.1230096452226583	0.1673703187048015	0.9898909075842359	-0.014658555310714054	1.0938999420943238	0.1294807823297091	3.0	0.9048833432750316	0.985809710040536	0.0062069084411288935	0.07328025145289614
Diamide2	SPBC16E9.16c	1.0117729284822037	0.016885543282361873	1.000777769030152	0.0011216473879774973	1.006262318757556	0.009006444943180921	1.0025927039518243	0.0037356405187308	3.0	0.450207996898468	0.8077513419708121	0.09272231178752736	0.003160742140665065
Diamide2	SPBC16H5.13	0.8973936587611211	-0.1561871053306555	1.0520286464335136	0.07317398933067963	0.9031634770372412	-0.1469409486376421	1.0515030878669582	0.07245308672571366	3.0	0.0037392184368334243	0.3024491010427442	0.519347701990672	0.014685042011988062
Diamide2	SPBC16H5.14c	0.9582765939694188	-0.061485963817827685	1.01441315218984	0.020645355712249257	0.9653521611628508	-0.05087276029790972	1.0170766049914433	0.024428345349916333	3.0	0.015960914854439158	0.3024491010427442	0.519347701990672	0.01296771339369109
Diamide2	SPBC1709.09	0.9537428928246628	-0.0683276936870539	0.9992768130258004	-0.001043715707620365	0.9777511564835826	-0.03246075750915434	0.9971129041791896	-0.004171223085187049	3.0	0.23222865902976714	0.6607458274775518	0.17996557069976538	0.02231394614879066
Diamide2	SPBC1778.07	0.99814662975361	-0.002676328944421305	1.0033241061553648	0.004787718424842083	0.9923733354787668	-0.011045123551983694	0.9898213966463312	-0.014759866077162075	3.0	0.9313837692211828	0.985809710040536	0.0062069084411288935	0.030771020994711438
Diamide2	SPBC17G9.07	1.0686174388194367	0.09574546587526704	0.802776730055068	-0.31692929672285003	1.072217211355062	0.100597198707229	0.7611653691108197	-0.3937181703598021	3.0	0.7295516138220485	0.922554686261744	0.0350078807376989	0.17111816665283613
Diamide2	SPBC17G9.09	1.0190342094003055	0.0272024841865047	1.0302622412970577	0.043011605432186066	1.01542458628516	0.022083097307659862	1.0298155147202634	0.04238591038238134	3.0	0.10059746984046232	0.52266946286675	0.2817728729573051	0.0016467275126347614
Diamide2	SPBC1861.02	0.9774211398643976	-0.032947787061813366	1.1006956500011629	0.13841560883566606	0.9757557139154964	-0.03540808893882643	1.0961466798759598	0.1324408641474578	3.0	0.6798855984636751	0.906687293804116	0.0425424703728856	0.08122362243476833
Diamide2	SPBC18A7.01	1.0111943980372475	0.016060376196612294	1.0082579438151418	0.011864772426222449	1.0076259301499593	0.010960153839623031	1.0076259301499593	0.010960153839623031	3.0	0.6124597083359293	0.8925479895871165	0.0493684238963648	0.008591403300072336
Diamide2	SPBC18E5.10	1.0441666657860045	0.062352007609194036	1.0352346313391585	0.04995778521891371	1.0691430382294975	0.0964548808783125	1.057852697322198	0.08113875066747549	3.0	0.28927791010977505	0.7052732006870852	0.15164261837408974	0.05340214758099257
Diamide2	SPBC18H10.02	1.1076445107812516	0.14749493479536868	0.8728867189841473	-0.19613365817365605	1.083833344657628	0.1161429381308293	0.8813292309760703	-0.18224703922833568	3.0	0.20120320599453745	0.6411675497692594	0.193028465907368	0.049711487846929116
Diamide2	SPBC18H10.04c	1.0200627138921312	0.02865785243190085	0.9854523686073552	-0.021141953942953123	1.0018492891362265	0.0026654963881832462	0.9716013970953078	-0.04156353041685417	3.0	0.6945303069196346	0.9120480404054542	0.03998228542870008	0.032140752805276146
Diamide2	SPBC18H10.05	1.027921654421282	0.03973031016878915	0.9716619279118848	-0.04147365324189695	1.0134157389735785	0.019226140093879858	0.9678570326235908	-0.047134139906055146	3.0	0.33387682258486345	0.7392540460064391	0.13120628986107827	0.011791247405973471
Diamide2	SPBC19C7.01	1.010995646672389	0.015776785037487882	1.0271748563673395	0.03868179308870437	1.0239064146129553	0.03408385855684165	1.032816515663818	0.046583975931810004	3.0	0.4877500901248065	0.8105621572460683	0.09121367604813167	0.014137702419436585
Diamide2	SPBC1D7.03	1.0182055742458611	0.026028868882556854	0.7354645725636141	-0.44327224656534997	0.9932670375618448	-0.009746459737673085	0.7157870728321203	-0.4823976060777447	3.0	0.7493793315057659	0.9347355767984674	0.02931122739349525	0.06191060298441025
Diamide2	SPBC20F10.02c	0.9887912356989316	-0.016262139134683353	1.0208611018273943	0.029786586747991083	0.9918352215360584	-0.011827636391036615	1.0242128511032145	0.034515566236705326	3.0	0.8119503280418294	0.93746921933332	0.028042982899598227	0.015474819191473187
Diamide2	SPBC20F10.03	0.9979520426064836	-0.002957607537465485	0.9993657142625406	-0.0009153712220935393	1.0008022238525252	0.0011569003891972651	1.0008022238525252	0.0011569003891972651	3.0	0.9218382912205082	0.985809710040536	0.0062069084411288935	0.0100812330333065
Diamide2	SPBC21.03c	1.0436441736459188	0.06162991457192753	0.9977862663461712	-0.003197282837706083	1.0215440112764211	0.030751361175828537	0.9818803856103344	-0.02638081128178827	3.0	0.17508514569587197	0.6111808671404244	0.21383024969642986	0.03602179239961952
Diamide2	SPBC215.05	0.9973741753823682	-0.003793246536558104	1.0019370663758516	0.002791892885537003	0.998112556369384	-0.002725578563705032	1.001239300256689	0.0017868253564882093	3.0	0.9431306782846376	0.985809710040536	0.0062069084411288935	0.0023644709744769805
Diamide2	SPBC215.06c	1.0219320748309744	0.031299307272423464	1.0063015053895257	0.009062626375979002	1.0165161770403752	0.023633174700813192	0.9955411310733494	-0.006447172342172711	3.0	0.1864516206025892	0.6142691154420171	0.21164131982661166	0.018673420498988662
Diamide2	SPBC21C3.03	1.0068156472160494	0.009799543130780646	1.0173442824036725	0.02480798840195331	0.996978156624066	-0.0043661987647494425	1.0084654898939531	0.012161715174751394	3.0	0.7597768032298147	0.9347355767984674	0.02931122739349525	0.033689169113388234
Diamide2	SPBC21C3.08c	0.9888211604828431	-0.0162184780639547	1.0026872402692566	0.00387166848513773	0.9880305323523338	-0.017372469886430267	1.007617076859198	0.010947477851037692	3.0	0.6291338697220343	0.8937266936481514	0.04879527045181624	0.033756570666218656
Diamide2	SPBC21C3.14c	1.0196827348068809	0.02812034031378548	1.0356627373581573	0.05055426715830688	1.0354501384375725	0.05025808300235116	1.0469447230060414	0.06618527230663811	3.0	0.4690855744808984	0.8105621572460683	0.09121367604813167	0.032511197804451
Diamide2	SPBC21C3.18	1.0260756481041684	0.03713709850981449	1.0450661237972978	0.06359422791037117	1.0102898905028523	0.014769316326592506	1.030962437789146	0.04399177033695314	3.0	0.23627358766972054	0.6626770426247318	0.1786980745788102	0.027679436514167908
Diamide2	SPBC25B2.04c	0.9648422362838498	-0.05163503182066263	0.9946081070557692	-0.00779990428410268	0.9579240485609865	-0.06201682212867825	0.9792720299249252	-0.030218416152550363	3.0	0.4286496214522733	0.7912405691278398	0.1016914533412837	0.06268493458823003
Diamide2	SPBC25H2.14	0.9677461194918748	-0.04729947733598889	0.9801853515800492	-0.028873508393449487	0.9683930544788072	-0.0463353628294418	0.983151282731888	-0.024514666058854467	3.0	0.052627099804877515	0.4453163157351647	0.3513313926658995	0.015648501757673718
Diamide2	SPBC28F2.03	0.9725453859000932	-0.04016251678325592	0.9581066076728932	-0.06174190259609464	0.973516939976238	-0.03872201167155172	0.9584535651850546	-0.061219556473336274	3.0	0.4293588494177756	0.7912405691278398	0.1016914533412837	0.01772228422134817
Diamide2	SPBC2D10.03c	1.0124733826809578	0.017883980906946397	1.05749774351256	0.08065458492752962	1.0054925016585028	0.00790232295561778	1.0530154985174949	0.07452667042800129	3.0	0.4841540734264302	0.8105621572460683	0.09121367604813167	0.01768119350002156
Diamide2	SPBC2D10.05	1.0096726295212906	0.013887597605651569	1.0335610531362136	0.04762361223243805	1.0281760542077794	0.040087317825298514	1.0352571580451368	0.049989177922010096	3.0	0.6772187270243916	0.906687293804116	0.0425424703728856	0.007658449292299669
Diamide2	SPBC2G2.06c	1.0616597178726441	0.08632142903814201	0.9859001210153314	-0.02048659657480944	1.0650422963844453	0.09091072582426016	0.9813335493752752	-0.027184511714881367	3.0	0.107470235313336	0.5241915559160675	0.2805099792852476	0.01085678766105321
Diamide2	SPBC30D10.10c	1.1675249376770809	0.22345336542001126	0.9805788642607394	-0.028294429281341738	1.2111595307903371	0.27638890559521523	1.0033013993552728	0.004755067601059982	3.0	0.05297198614098191	0.4453163157351647	0.3513313926658995	0.04840196301695684
Diamide2	SPBC30D10.13c	0.985849625732124	-0.020560489618090004	1.0834307635320437	0.11560696118374493	0.9730410134197855	-0.039427479387326866	1.0738366290405097	0.1027745218138544	3.0	0.5699373789726653	0.8731732921440192	0.05889955657703639	0.018839664316010852
Diamide2	SPBC31E1.01c	0.9754373013163652	-0.0358789519218475	0.9923150570177872	-0.011129850249623608	0.9909652443997374	-0.013093635468968072	1.0030951130871195	0.004458408216664746	3.0	0.14349059684092574	0.5797854952705018	0.2367326537667721	0.019515583063639538
Diamide2	SPBC32F12.03c	1.0098767999413318	0.014179301932563403	1.0077046842411321	0.011072907683613685	1.012299939104874	0.017636816263863066	1.005892580790002	0.00847624804994792	3.0	0.4669817946849332	0.8105621572460683	0.09121367604813167	0.0032367541358611354
Diamide2	SPBC32H8.03	0.9424775816822888	-0.08546979287788647	1.0237224184382192	0.03382458269076244	0.9620895412300916	-0.055756923680996925	1.0405115042707684	0.057292916118547275	3.0	0.1345681468268328	0.5548424071859731	0.2558303527483201	0.04696263303879837
Diamide2	SPBC36.07	1.1935680622806766	0.25528083731626083	0.8947190380354474	-0.16049338018601278	1.2237073342415907	0.2912585597259061	0.9018136487392572	-0.14909874989370855	3.0	0.06660126385703598	0.4547914874809028	0.34218767277645185	0.07454608712905668
Diamide2	SPBC365.12c	0.9825492957112943	-0.025398303908855474	1.030466441392088	0.043297522222580064	0.9869244521562522	-0.018988442496508724	1.034668510482974	0.04916862774035944	3.0	0.34753713558929805	0.7483006793319119	0.12592386051000426	0.02601491008708352
Diamide2	SPBC365.20c	0.9965843539116944	-0.004936170586164043	0.994798248445162	-0.007524127503133035	1.0107468573366576	0.015421717918914815	1.0033387735202222	0.004808808698407501	3.0	0.8974332623088671	0.985809710040536	0.0062069084411288935	0.023391130465419525
Diamide2	SPBC3B8.02	1.2468621073799473	0.31830192386917744	0.9882797728807432	-0.017008581609089482	1.1650787916600505	0.2204275244018124	0.9822837799234518	-0.025788218265937503	3.0	0.0540341973067773	0.4453163157351647	0.3513313926658995	0.07678669585527144
Diamide2	SPBC3B8.08	0.9731938988166962	-0.03920081917995498	1.0130700308805218	0.018733907319581168	0.9386999367642568	-0.09126403277486084	0.9737428294784444	-0.03838729550147963	3.0	0.6479778435465371	0.9003878174861766	0.045570389764722975	0.0709181744462661
Diamide2	SPBC3E7.07c	0.9694444569953536	-0.04476985144217617	1.0092084107666082	0.013224134931322198	0.9506461371057092	-0.07301967414509211	0.9950233976448012	-0.007197644337363893	3.0	0.4782600905687867	0.8105621572460683	0.09121367604813167	0.03902336597700291
Diamide2	SPBC3H7.03c	1.076261592369396	0.10602877691482217	0.9000607525985491	-0.15190571065110314	1.0603832041926518	0.08458572411083873	0.8915761688745252	-0.16557003987115315	3.0	0.1327879031840159	0.5548424071859731	0.2558303527483201	0.02016275255367136
Diamide2	SPBC3H7.10	1.0585700544517265	0.0821167477260333	0.9231992169540264	-0.11528609457925088	1.084535204239136	0.11707688395246495	0.9325860646227521	-0.1006912228439704	3.0	0.058618165508264826	0.4464512261949461	0.3502259798916902	0.019344310416574983
Diamide2	SPBC409.07c	1.1233203035548711	0.16776935646717095	0.9096344189914785	-0.13664125054192472	1.1145001449230445	0.15639680419725624	0.8960192095936265	-0.15839843259512246	3.0	0.13062038685665445	0.5548424071859731	0.2558303527483201	0.07184634479203014
Diamide2	SPBC428.08c	0.964132206847779	-0.05269710498209244	0.9780394323869658	-0.03203546226374592	1.0044950183883632	0.006470409303434621	1.0	0.0	3.0	0.3632992502216055	0.7508199239944299	0.1244642113223621	0.04558767645691659
Diamide2	SPBC428.15	1.0287932708738028	0.04095311143640672	0.9948806930012508	-0.007404568161364085	1.0373944672820457	0.05296458053401888	0.9976390113850102	-0.003410213890519313	3.0	0.04476936107202225	0.4279950918485328	0.3685612113497271	0.011984178137257636
Diamide2	SPBC4F6.08c	0.9311480545381984	-0.10291751725806708	0.9586850667468338	-0.060871134975592336	0.9360041154816774	-0.09541322173257794	0.9800363263527592	-0.02909286925371664	3.0	0.2172293963765757	0.6490238518900612	0.18773934240781232	0.06980406636182815
Diamide2	SPBC543.07	1.0884528817873829	0.12227895581918775	0.8602220017633408	-0.2172190635479163	1.1352430941795149	0.18300126070122946	0.8372987829002805	-0.2561855668660188	3.0	0.3857843599276796	0.7673896434620813	0.11498406625005612	0.04516287120238454
Diamide2	SPBC646.09c	1.2547388509701598	0.3273871270326508	0.7949654295101042	-0.3310359712938444	1.225106487351907	0.2929071550217602	0.8247498559604652	-0.2779714740585272	3.0	0.1698467917760631	0.6111808671404244	0.21383024969642986	0.12415432013119178
Diamide2	SPBC646.13	0.9369966594747178	-0.09388419040508747	1.010192281713225	0.01462992413715516	0.9279343759230334	-0.10790531418761723	1.0015779503167392	0.0022747068811229568	3.0	0.008336405880532877	0.3024491010427442	0.519347701990672	0.016306103283564747
Diamide2	SPBC649.04	0.9797430438616532	-0.02952467010343195	1.0291666201801657	0.04147657081096469	0.9792719876016764	-0.03021847850452265	1.0318489243339024	0.04523175751576188	3.0	0.1455528440009628	0.5797854952705018	0.2367326537667721	0.013956764227293509
Diamide2	SPBC660.10	0.9555747741068432	-0.06555932580567647	0.9958757510374012	-0.005962337075784977	0.9474932206044694	-0.07781247417387327	1.0	0.0	3.0	0.0888105467190274	0.4936214108336639	0.30660601103873963	0.018370454064633914
Diamide2	SPBC685.04c	1.0353471064401436	0.050114521142556434	1.000441171715618	0.0006363358899229238	1.0220041540603282	0.031401060297114806	0.978185572395547	-0.031819908873381895	3.0	0.3299310248078794	0.7392540460064391	0.13120628986107827	0.045300138381423834
Diamide2	SPBC691.03c	1.0323262178318449	0.04589893828035504	0.9341196482732838	-0.09832074311608346	0.9978260188049194	-0.003139806066758474	0.9329171294640864	-0.1001791619573055	3.0	0.585340910488063	0.8854207443458676	0.05285030723925432	0.06598477258979141
Diamide2	SPBC725.11c	0.966818976233532	-0.048682305017897165	0.9900163275756679	-0.014475776242385928	0.9742095739396016	-0.037695933709293104	0.9960919563798054	-0.005649160938076041	3.0	0.11826795649612087	0.5542361098543704	0.25630518227155386	0.01997863326700698
Diamide2	SPBC776.01	0.9936799426022896	-0.009146850318066294	0.9671370641021316	-0.048207729810226856	0.9846627054811308	-0.02229847840405701	0.971553258941258	-0.04163501075520379	3.0	0.9005762211177889	0.985809710040536	0.0062069084411288935	0.014650385972003719
Diamide2	SPBC947.05c	0.9919817575247571	-0.01161450509230965	1.0330001540869986	0.0468404694019388	0.9784347716688094	-0.031452419535183664	1.0309221840051834	0.043935439411455834	3.0	0.7830080664988369	0.9356946394661102	0.02886585856098049	0.03226020424129112
Diamide2	SPBC947.09	0.9734472740027859	-0.03882525625482591	0.994437826814278	-0.008046919656022852	0.9834102989148326	-0.024134630805148348	0.9869766687354652	-0.018912113850556845	3.0	0.3542132540795566	0.748340618335212	0.12590068155753634	0.015975158516039718
Diamide2	SPBC9B6.03	1.0513247982971583	0.07220844713300043	1.0425901751780478	0.060172169910659434	1.0632276760168968	0.08845056383945718	1.0632276760168968	0.08845056383945718	3.0	0.1815641906567788	0.6111808671404244	0.21383024969642986	0.03689003505835397
Diamide2	SPBP22H7.04	0.9996112643279668	-0.0005609360612527316	0.9947992239151224	-0.007522712839419331	0.9864134426529396	-0.0197356342417183	0.9854699128476908	-0.021116269532393633	3.0	0.9859526005495568	0.9926880539224109	0.0031872044192598273	0.03194959185100208
Diamide2	SPBP35G2.11c	1.015718280157794	0.02250031138308696	1.016767069389101	0.02398921083082784	1.0023399284614307	0.0033718597687088904	1.0215874887154337	0.03081276171286073	3.0	0.5235348842403363	0.8251807734776812	0.08345089954259027	0.01850922796984836
Diamide2	SPBP8B7.27	1.0015600756377687	0.002248959568281998	1.0368103301560347	0.052151997554541744	0.994793592003532	-0.0075308804713661685	1.0156179262575429	0.02235776474419315	3.0	0.9601713075776344	0.9895717153918812	0.004552726500176396	0.0417184650091817
Diamide2	SPBP8B7.31	0.997156704552398	-0.0041078509303384934	1.0538491147481936	0.0756683233441124	0.9867378306763449	-0.01926127325051341	1.0560703961192428	0.07870600585842012	3.0	0.8897258975713431	0.985809710040536	0.0062069084411288935	0.006599957540605861
Diamide2	SPBPB21E7.04c	1.0111506287330938	0.0159979281403017	1.026328267071442	0.03749224510690072	1.011390646304977	0.016340341090367434	1.0463711312206194	0.06539464336895284	3.0	0.7782944760790587	0.9347355767984674	0.02931122739349525	0.045776546512814514
Diamide2	SPBPJ4664.05	0.9783999537805996	-0.03150375917466013	0.990510174881102	-0.013756299807823237	0.9655712728475616	-0.050545340435762726	0.9913920782241252	-0.012472363971426823	3.0	0.3816182958061867	0.7664434680477196	0.11551987266916182	0.007854218419699023
Diamide2	SPCC1020.08	1.0345285178615793	0.04897341514514614	1.0519862203889077	0.07311580738041781	1.0573329967525589	0.08042981106774802	1.0605565043807903	0.08482148689236275	3.0	0.3322654222576998	0.7392540460064391	0.13120628986107827	0.022391977539760174
Diamide2	SPCC1235.03	0.9930289411827444	-0.010092330112182071	0.9897928653965984	-0.014801451847978084	0.9869959404085332	-0.018883944110979937	0.9869959404085332	-0.018883944110979937	3.0	0.7583229541878369	0.9347355767984674	0.02931122739349525	0.022257014710236167
Diamide2	SPCC1259.02c	1.2451888071550663	0.31636451377448904	0.8961844851723111	-0.15813234424911507	1.2149587391657417	0.2809073197473184	0.8964016791054581	-0.15778274363516415	3.0	0.049176915581713256	0.4453163157351647	0.3513313926658995	0.011239111964788615
Diamide2	SPCC126.12	1.026025858647943	0.0370670912500734	1.0174520506290832	0.02496080633462511	1.0219688668734277	0.03135124687097635	1.013001188959906	0.018635867431798948	3.0	0.09536390086006333	0.5179993705807985	0.28567076796413393	0.011284495688361894
Diamide2	SPCC1393.13	1.0592980810083592	0.08310861339195914	0.8400051630556619	-0.2515298995055981	1.0549693857000229	0.07720113377644497	0.8189809494636128	-0.28809820154858434	3.0	0.2759874538647827	0.7006390956901467	0.15450563269235942	0.04350254125479356
Diamide2	SPCC13B11.01	1.2679431306655955	0.34249003968345176	0.8857084289358955	-0.17509624639866034	1.267098637206089	0.34152883534622724	0.8857493334492375	-0.17502962021110802	3.0	0.013352907716702715	0.3024491010427442	0.519347701990672	0.011599147492563648
Diamide2	SPCC1494.08c	1.1368233280435498	0.1850080646435696	0.9276127788729464	-0.10840540007632292	1.1956162567040591	0.2577544184776574	0.9623405231504408	-0.05538061447590253	3.0	0.16344586635952607	0.6111808671404244	0.21383024969642986	0.06473708067041661
Diamide2	SPCC162.12	0.9812479320744714	-0.027310386392218142	1.0012487010472129	0.0018003709795934657	0.9759630667888752	-0.03510154173928053	1.0106749598657094	0.015319091021401002	3.0	0.5519346369265873	0.8510476014545443	0.07004614794023249	0.017022122342542044
Diamide2	SPCC1620.03	1.0225658025962885	0.032193684267056155	1.0499522102280645	0.07032366347612921	1.028263232247136	0.04020963733743601	1.0466501009899771	0.0657792245657413	3.0	0.22643816253604304	0.6599844005623693	0.180466329351688	0.013369331879639576
Diamide2	SPCC16A11.08	0.9949249817019886	-0.0073403457202032545	1.0162684234882229	0.023281506528268308	0.9985545366191726	-0.0020868714630622245	1.0165433333104883	0.023671715841418303	3.0	0.8050091779911696	0.93746921933332	0.028042982899598227	0.031572944463815165
Diamide2	SPCC16C4.11	1.219208300412384	0.2859446298951693	0.9728049393751762	-0.03977754086534092	1.2666976980958935	0.3410722612619204	1.0	0.0	3.0	0.008704207512819263	0.3024491010427442	0.519347701990672	0.04710322671711067
Diamide2	SPCC1753.02c	1.0624050371150655	0.08733389197414927	0.8367577943313823	-0.25711801032499304	1.0778661162917178	0.10817798944713188	0.8399052818159062	-0.2517014540904073	3.0	0.10724396767703907	0.5241915559160675	0.2805099792852476	0.005524132358946107
Diamide2	SPCC188.02	1.3134893729692376	0.3934045281254454	0.918431136978317	-0.12275654128542207	1.2503073728324643	0.32228280748642313	0.9750961119080848	-0.03638366747197674	3.0	0.1974699619368355	0.6377746067959957	0.19533277632529267	0.1233257788094462
Diamide2	SPCC18B5.03	1.0142501532601431	0.02041352054530197	1.0092308127002407	0.013256158841860205	1.004460926774164	0.006421444762560296	1.004460926774164	0.006421444762560296	3.0	0.3718090970733557	0.759507471799419	0.11946794932549235	0.015025730146301963
Diamide2	SPCC24B10.18	1.1094778099522933	0.14988081328352887	0.9424838226440118	-0.08546023957402857	1.1254793481500365	0.170539584473206	0.947116423801065	-0.07838631574431656	3.0	0.07793137751089882	0.4901473480290742	0.30967334279539743	0.05324605835587007
Diamide2	SPCC320.03	0.9250522926610036	-0.11239317225267363	1.0049417708641766	0.007111910041778443	0.9138148796728536	-0.13002616070665834	1.0061690723348768	0.008872749799812134	3.0	0.22327706977195405	0.6588051811789756	0.1812429939761894	0.05068046675499382
Diamide2	SPCC320.07c	1.0093347953951364	0.013404794405445827	1.0591136780360315	0.08285744668346809	1.025548913161742	0.036396302244898204	1.0719976196937928	0.1003017023817176	3.0	0.6638672158573136	0.9048370649942886	0.043429617639638866	0.025472924759645188
Diamide2	SPCC338.04	1.077963687890922	0.10830858051895632	0.9737413143786314	-0.0383895402714753	1.0487478889992417	0.06866790670000628	0.9637299480308152	-0.053299157164444735	3.0	0.2384528270532508	0.6626770426247318	0.1786980745788102	0.04939766149481869
Diamide2	SPCC4B3.03c	0.9655029389673404	-0.05064744417632119	0.9746647563670956	-0.037022017046146265	0.9817285919876546	-0.026603861705384143	0.9770718129879202	-0.033463493354817776	3.0	0.5105897046001511	0.8154536221138983	0.08860073386683365	0.02202585932953418
Diamide2	SPCC4B3.12	0.9421216863009301	-0.08601468166839825	1.0422847891353462	0.059749526884046736	0.95801801949035	-0.06187530282478058	1.0438295852165298	0.06188619789334581	3.0	0.1321970914641187	0.5548424071859731	0.2558303527483201	0.034544898698130565
Diamide2	SPCC4G3.09c	1.0078750842628548	0.01131684272477069	1.1426871709641304	0.19243049657890302	1.0008423097757682	0.001214684637807123	1.1395091881123285	0.18841255741641735	3.0	0.8282277098196987	0.9475769026415656	0.0233855338268243	0.0586862264837444
Diamide2	SPCC4G3.12c	1.0209358385065457	0.029892201791585363	1.0708314364672054	0.09873139800393092	0.9840702485462696	-0.02316678784736436	1.0400857677434514	0.05670250105502725	3.0	0.6308605402373336	0.8937266936481514	0.04879527045181624	0.06323473444187222
Diamide2	SPCC4G3.17	0.9779027991250714	-0.03223702254144775	1.0581750942919312	0.08157836730660856	0.9684003515620508	-0.04632449180336769	1.062076228660146	0.08688731676659643	3.0	0.4758479963587495	0.8105621572460683	0.09121367604813167	0.011057169549523458
Diamide2	SPCC553.01c	1.095857836186194	0.13206065200995953	0.9405099400329788	-0.08848490354664948	1.0880273087178751	0.12171476767043506	0.952369856323676	-0.07040613662746263	3.0	0.0764548984469802	0.4901473480290742	0.30967334279539743	0.04740149091951134
Diamide2	SPCC5E4.10c	1.002874544048128	0.004141141343881254	0.9835660776252264	-0.023906116445635152	0.9762537754000024	-0.03467187238528946	0.9836238219040834	-0.023821419604938332	3.0	0.9304639166427524	0.985809710040536	0.0062069084411288935	0.02050684181133017
Diamide2	SPCC613.03	1.002834455114516	0.0040834698613792285	1.0662427958495062	0.0925359938977948	0.9862945746600172	-0.019909497036021573	1.0480282229628686	0.0676775685741391	3.0	0.9424910693710132	0.985809710040536	0.0062069084411288935	0.033353321329271074
Diamide2	SPCC622.11	0.975313966101492	-0.03606137918058985	1.016230463964334	0.02322761816728233	0.9904313603758949	-0.013871099052373315	1.0340607844226537	0.048320993010360073	3.0	0.31174832894260185	0.7233771904590469	0.1406351895389387	0.03332873920785308
Diamide2	SPCC63.03	0.963596066284928	-0.05349959085312317	0.9614283818884272	-0.05674870164111585	0.9756194396904604	-0.035609590068547116	0.961313188819638	-0.056921567794131774	3.0	0.1876219473944236	0.6142691154420171	0.21164131982661166	0.015908141656858055
Diamide2	SPCC63.06	1.052767320022592	0.07418661077668581	0.8742439394092473	-0.1938922052392128	1.0509450637061266	0.07168725694025142	0.8883884170890579	-0.1707375119046661	3.0	0.4094230831810249	0.7912405691278398	0.1016914533412837	0.027724194290697637
Diamide2	SPCC663.06c	0.9618294642095988	-0.05614697318821504	0.9831055766339634	-0.024581737622279214	0.9598311749011824	-0.0591474229616891	0.9821518602650916	-0.025981983674490058	3.0	0.08793833998335246	0.4936214108336639	0.30660601103873963	0.003672514756686178
Diamide2	SPCC736.13	1.0258691383124436	0.03684670994244715	1.0089556420393972	0.012862748858035636	1.005566048007217	0.008007844450882541	1.005566048007217	0.008007844450882541	3.0	0.29852099806307725	0.7064011736344106	0.1509485878810472	0.010892798971173656
Diamide2	SPCC794.03	1.0023181981280116	0.0033405823714848584	1.0340706854785155	0.04833480664300331	1.0036304816150825	0.005228193124680036	1.027102795736296	0.0385805784208759	3.0	0.9416686663300404	0.985809710040536	0.0062069084411288935	0.03753194278137368
Diamide2	SPCC962.05	1.04623884704492	0.06521224366092693	1.050986634021283	0.07174432186543142	1.041576710337853	0.05876909530615599	1.0446143771413774	0.06297046492833214	3.0	0.01990171464810771	0.3024491010427442	0.519347701990672	0.01590207365154668
Diamide2	SPCC965.12	1.0130965741867417	0.018771706675427456	1.0226913786976637	0.03237084342395124	1.0072624387184728	0.010439621487158568	1.0264267653933026	0.037630696152783784	3.0	0.35201867222672384	0.748340618335212	0.12590068155753634	0.007691454586601809
Diamide2	SPCP31B10.02	1.0253014538193723	0.036048145818141086	1.0435624892134885	0.061516992619595576	1.0305570741697132	0.04342440622746283	1.0452085253990278	0.06379079737556301	3.0	0.2315776429941353	0.6607458274775518	0.17996557069976538	0.02187458399992348
EMM	972	1.0069564891172802	0.010001345419252015	1.0193680375898562	0.027675023184723	1.0079240217061156	0.011386891180007144	1.0162594594852201	0.023268781170070432	110.0	0.2773298073094185	0.6032280361022931	0.21951848205610952	0.030143241273852383
EMM	SPAC105.02c	1.001228192570886	0.0017708200996922664	1.009944752677394	0.014276374939078743	0.9794857058181472	-0.029903656295211783	1.0003887197295491	0.0005606950565600243	10.0	0.9483429088443625	0.9932734174507216	0.002931187209178763	0.05147514787035454
EMM	SPAC1071.07c	0.9493150884556304	-0.07504108129274542	0.8698523825024903	-0.20115750438722688	1.0139804196787214	0.020029793657674103	0.8783564371528321	-0.1871215904782768	10.0	0.3726508437734469	0.6722606236905772	0.17246232592319702	0.08950291675927888
EMM	SPAC1071.09c	1.0367734487316451	0.05210067708356307	1.0541213366484516	0.07604094069977464	1.0275488661671377	0.039207004418533614	1.052150174823563	0.07334063714984378	10.0	0.08117107004535458	0.444451586744366	0.35217553897919124	0.02555745047313332
EMM	SPAC10F6.14c	1.0045638004508393	0.006569193410245835	0.9823766889536848	-0.025651767821299343	1.0150219282569837	0.02151089533742469	0.9957817641760158	-0.006098499420861374	10.0	0.7319000456537983	0.8471714791406856	0.07202867360444072	0.022896884190795438
EMM	SPAC11E3.12	0.978957467769992	-0.030681913679690143	1.0688050198494488	0.09599868883674607	0.9962828490334928	-0.005372707045052214	1.073158330085707	0.10186294205747716	10.0	0.4756136908508018	0.7286645648291129	0.1374723498293562	0.02491545598059064
EMM	SPAC12G12.11c	0.9748184520346672	-0.03679453524285042	0.9945901131123828	-0.00782600502421677	0.9686465892774084	-0.04595770055505049	0.9873431836471208	-0.018376466852028487	10.0	0.16232876103913646	0.5387206407256239	0.2686363844289644	0.039116528344188516
EMM	SPAC13A11.06	1.0167852072144503	0.02401494643741661	1.0514335094525438	0.0723576198118816	1.0177517523205009	0.02538570544935071	1.046654155789886	0.06578481366221545	10.0	0.15831020471085308	0.5387206407256239	0.2686363844289644	0.02996899261435526
EMM	SPAC13F5.03c	1.0275844280516009	0.039256933009062966	0.986048338058998	-0.02026972275816216	1.0326022435488935	0.04628463777838948	0.9904787204224614	-0.013802114493211986	10.0	0.23256105253136375	0.6032280361022931	0.21951848205610952	0.021740760047858868
EMM	SPAC13F5.04c	1.0319861322364112	0.04542358404781124	1.0281839146257907	0.0400983472036722	1.031106959274037	0.04419399479185503	1.0285564207236662	0.040620934033662716	10.0	0.018345438472569597	0.228526496613077	0.6410634381949577	0.02586667056260063
EMM	SPAC140.01	0.9613838864964878	-0.056815471842617565	0.9903618998125364	-0.013972281151837964	0.9887440801898923	-0.0163309429820865	1.004668673531521	0.00671979805706369	10.0	0.06562929461808205	0.43864694426272494	0.3578848917116855	0.035772730347842764
EMM	SPAC1556.02c	0.9503085512004475	-0.07353208353550099	0.9512999134287352	-0.07202784801420496	0.9537532047377256	-0.06831209528467001	0.9518952757924604	-0.07112523291454483	10.0	0.0008932118108284248	0.054857851081045184	1.2607612087971662	0.015833120598715073
EMM	SPAC15A10.10	0.9848517033222636	-0.022021591626525085	1.0086806116586435	0.012469432205306451	0.9816406291981682	-0.026733132836753996	1.0010718298959551	0.0015454955692717402	10.0	0.2578241786398365	0.6032280361022931	0.21951848205610952	0.02719103311754387
EMM	SPAC16.01	1.0038998641233563	0.005615372139878221	0.9949771953812788	-0.007264635047524455	0.9955585907509824	-0.006421870756258793	0.9955585907509824	-0.006421870756258793	10.0	0.7557089925596532	0.8559926503400811	0.06752996421355904	0.02450818092542269
EMM	SPAC1610.02c	0.9895583050261186	-0.015143381152813875	0.9556165226561658	-0.06549629661002929	1.0212685894863984	0.030362339047339818	0.9682221772681759	-0.04658995517280163	10.0	0.7611110999888739	0.8580450608365136	0.06648990427392712	0.028001453858444717
EMM	SPAC1687.14c	1.0191449831302262	0.02735930328421731	1.034356134240998	0.04873299865323007	1.0162908462380875	0.02331333752135792	1.0361966653071797	0.05129784582036048	10.0	0.2684379899012453	0.6032280361022931	0.21951848205610952	0.03933809305850346
EMM	SPAC1687.15	0.9892917170331204	-0.015532096996357875	1.0141051300175898	0.020207221072101215	0.9962892198744424	-0.005363481601428024	1.010257910401823	0.014723647985417553	10.0	0.5268600891785762	0.7772812426770352	0.10942181254686062	0.022501299166889043
EMM	SPAC16E8.01	0.9554537583507214	-0.06574204294306565	0.8773744863489013	-0.188735340836004	0.9731476489514268	-0.03926938314947492	0.8678067844736801	-0.20455422976488905	10.0	0.18076625102839008	0.5401294415678395	0.2675021493954135	0.03962052779549135
EMM	SPAC1705.02	0.9788905355403228	-0.03078055544932053	1.0443261035901814	0.06257228141931774	0.9737619440061314	-0.038358975741056664	1.0478784550905265	0.06747138633392516	10.0	0.17166330665663945	0.5398359248807477	0.267738217485464	0.028657209745629412
EMM	SPAC17A2.02c	0.9918001607013682	-0.01187863577610018	0.9175575154511724	-0.12412950133970127	0.9727714532242754	-0.039827202553292716	0.9120411355963204	-0.1328291994639487	8.0	0.7546852814886279	0.8559926503400811	0.06752996421355904	0.043378291635810036
EMM	SPAC17A5.16	0.9682726142862365	-0.04651480368138862	0.98752360488992	-0.018112861393177217	0.9508907035369536	-0.07264856928724414	0.9755996782879708	-0.03563881249375918	10.0	0.049542896573967474	0.4228840100420795	0.3737787359497605	0.030792703067084114
EMM	SPAC17H9.04c	1.021619606025287	0.030858117353779038	0.9004153648109806	-0.1513374195396776	1.016632603618998	0.023798404170872627	0.8966895020769134	-0.1573195872920884	10.0	0.18942553988646987	0.5589222720106951	0.25264858421371483	0.02447919188450655
EMM	SPAC17H9.06c	0.9933427079753231	-0.009636554578328032	0.9949745882022398	-0.0072684154047184925	0.9821259967447888	-0.026019975420260362	0.9887044899843938	-0.016388710950376424	10.0	0.6872367282231968	0.8471714791406856	0.07202867360444072	0.044457822092328486
EMM	SPAC1805.07c	0.9625568668371604	-0.055056318784198886	0.922813482608848	-0.1158890124628825	0.9746561899738138	-0.03703469704440869	0.9365290697533946	-0.09460431863776253	10.0	0.116990058184291	0.4873254771247715	0.3121808833335159	0.04137675481639185
EMM	SPAC1834.04	0.9798639043851376	-0.029346711071140383	1.0249157845678862	0.035505371020731535	0.9762209045006434	-0.034720449387580406	1.014892843690263	0.021327410131948728	10.0	0.12886087925444584	0.4873254771247715	0.3121808833335159	0.027482166969346328
EMM	SPAC1834.09	1.0098896275354734	0.0141976271272028	1.014169800596092	0.02029922035831221	1.0172303085180885	0.02464635307982893	1.0104144579401568	0.014947187794451278	10.0	0.5656044935255082	0.7791822564608253	0.1083609457712427	0.027326840456432258
EMM	SPAC186.06	1.0269917947819702	0.038424655195884484	1.0155620695345888	0.022278417549564045	1.0222072775020552	0.03168776760978094	1.0123685280229164	0.01773456351835336	10.0	0.006506175002203747	0.1295813187938913	0.8874576044030765	0.01508540529482887
EMM	SPAC18B11.04	0.9917268315156078	-0.011985306018665352	1.0261963044285585	0.03730673517111094	1.0010495572991809	0.001513397051049922	1.0263872931241635	0.03757521480345236	10.0	0.5334811011068596	0.7782546205491523	0.10887829220273168	0.02149371472265344
EMM	SPAC19B12.07c	1.0477131245202076	0.0672437450351893	1.0274086520892831	0.03901012817822135	1.023994216970521	0.03420756770948547	1.0204584464566189	0.0292174363524758	10.0	0.020982924036973803	0.23880565927793995	0.6219553853983723	0.020680076068183357
EMM	SPAC19G12.15c	0.8032220281214013	-0.3161292595805932	0.7299048217841286	-0.4542197433499633	0.7928018033421034	-0.3349678507411769	0.7392722945831689	-0.4358222478510969	10.0	0.0002064766603937882	0.04934792183411538	1.3067311318490544	0.08047527402768691
EMM	SPAC1A6.04c	0.9828406882910076	-0.024970510304322784	0.9214165640768116	-0.1180745617415515	0.991001874574954	-0.013040308477180842	0.9276969048837028	-0.10827456673925358	10.0	0.4237751647388259	0.7082675830250308	0.1498026351400924	0.03618929219430728
EMM	SPAC1B9.02c	0.98717175024408	-0.01862698521153659	0.9796724958683942	-0.0296285574494286	0.9887404294711604	-0.016336269824127395	0.985975400034114	-0.020376442900326582	10.0	0.3964560997261321	0.6722606236905772	0.17246232592319702	0.020612031360926368
EMM	SPAC1D4.03c	1.02806310989084	0.03992883022428991	1.0077344644810833	0.011115542366506186	1.027923551704886	0.039732973016788416	1.0049991920100318	0.0071943415200360315	10.0	0.08523152125416439	0.444451586744366	0.35217553897919124	0.028631394538746836
EMM	SPAC1F3.09	0.9494512574331944	-0.07483415713968529	0.9888932623118396	-0.01611328496834951	0.9672932932443624	-0.04797469892506461	0.9856337708245058	-0.020876406867569048	10.0	0.08036558691893513	0.444451586744366	0.35217553897919124	0.02634474638220001
EMM	SPAC1F8.06	1.0169354290352386	0.02422807726022064	1.0206594624260017	0.0295015990084827	0.9963902525089924	-0.0052171868430603814	1.015027840906031	0.02151929921952512	10.0	0.5234100899166385	0.7769876490066869	0.10958588468798468	0.03227233780334774
EMM	SPAC20G4.05c	1.000008186752409	1.1810938755365872e-05	1.0391251375269737	0.05536940247946818	1.0022880230070708	0.0032971489062148533	1.0496842514545637	0.06995542563796399	10.0	0.9996820513766612	0.9996820513766612	0.00013810528900159936	0.02331662117222574
EMM	SPAC20H4.03c	0.9992443875786416	-0.0010905303541748502	0.9941965981821994	-0.008396928032175647	1.0153320251434692	0.02195158228568522	1.0115103675233494	0.01651110694302746	10.0	0.9660717015013938	0.9932734174507216	0.002931187209178763	0.033726074909082734
EMM	SPAC21E11.04	1.021358958813023	0.030489993625937174	1.0212840540118762	0.030384184843371444	1.0236305022615257	0.03369504272621518	1.0251736693650342	0.03586832993378252	10.0	0.127491541472445	0.4873254771247715	0.3121808833335159	0.01479048115999122
EMM	SPAC227.17c	0.971959769640098	-0.04103149437099336	0.9290533696510612	-0.10616662000241713	0.9569822743146011	-0.06343589221917045	0.9247462380688962	-0.11287056850850208	10.0	0.34951465545357263	0.6629682750270147	0.17850725336047446	0.04910189419956777
EMM	SPAC22A12.06c	1.0393427727568585	0.05567153008651109	1.0545237211823055	0.07659154847172946	1.0318943744812163	0.04529530292103175	1.0660838764248566	0.09232094967474158	10.0	0.1407668520315679	0.5097466308415869	0.2926456359995389	0.029306824242813338
EMM	SPAC22A12.14c	0.9880370985302444	-0.01736288216568506	1.01169905793564	0.01678020683890437	0.9546388708482014	-0.06697301385214177	1.0058670382364685	0.00843961333974892	10.0	0.7204561430313876	0.8471714791406856	0.07202867360444072	0.03518353680253654
EMM	SPAC22E12.14c	0.9803365902750134	-0.028650923467476355	0.8760957325681851	-0.19083957054587505	0.9957797951504492	-0.006101352160619287	0.8801554923037137	-0.1841696755023218	10.0	0.3875050427614109	0.6722606236905772	0.17246232592319702	0.047667483819421284
EMM	SPAC22F3.04	1.0370205066730127	0.05244442316072784	1.0364153884140728	0.05160234153362977	1.0093939200673665	0.013489301918309058	1.0196704933299914	0.028103020393176827	10.0	0.08947710810046887	0.44552143408358463	0.3511313971707641	0.03243852599400937
EMM	SPAC23A1.06c	0.9893300233377056	-0.015476235570660322	0.9813821036293696	-0.027113132061386297	0.984234876577324	-0.022925455300376943	0.9824763425542644	-0.025505426336026826	10.0	0.5663060905317935	0.7791822564608253	0.1083609457712427	0.0303881586563782
EMM	SPAC23C11.08	0.9624433858800528	-0.05522641581562858	0.9158907145316088	-0.12675263085484226	0.9779141741240834	-0.0322202411606852	0.9281066284127324	-0.1076375315116929	10.0	0.0752490573839821	0.43864694426272494	0.3578848917116855	0.04945576438504062
EMM	SPAC23C4.09c	1.0336752527683977	0.047783008855572316	1.0682119222755186	0.09519789130091497	1.0058980536674995	0.008484097468361245	1.0602954809739071	0.08446636812012585	10.0	0.12494663087688695	0.4873254771247715	0.3121808833335159	0.04358400785190058
EMM	SPAC23D3.03c	0.9627370103069812	-0.05478634224253655	1.0315083057784749	0.044755437954570654	0.9890712746825268	-0.015853606333775822	1.0416580629338743	0.05888177294423034	10.0	0.15932025763743096	0.5387206407256239	0.2686363844289644	0.04157454127718495
EMM	SPAC23D3.04c	0.9906700511261788	-0.01352345610849575	0.9341435179882864	-0.09828387816034752	0.9978552436394942	-0.0030975523013819085	0.9325964674561612	-0.10067512992447046	10.0	0.7277072141581635	0.8471714791406856	0.07202867360444072	0.05511033825691135
EMM	SPAC23G3.05c	1.0769707293621436	0.10697903987475492	1.018321177208477	0.026192657372875263	1.0360919460633522	0.051152038008596336	0.9963253807413094	-0.005311119139271181	10.0	0.017805943081625284	0.228526496613077	0.6410634381949577	0.05615288477348545
EMM	SPAC23H4.09	0.9826679760426263	-0.02522405393850056	1.0315812095693957	0.04485739953877225	0.9856406762964508	-0.02086629920331676	1.0271549476370525	0.03865383046420201	10.0	0.1145816288129271	0.4873254771247715	0.3121808833335159	0.02640144174016327
EMM	SPAC24H6.04	0.9967061444254476	-0.00475987257984294	1.0300488657767466	0.04271278084686633	1.0206913392553536	0.029546655981141624	1.0272989778461774	0.03885611455167267	10.0	0.92391807416924	0.9781258417771768	0.00960526701854319	0.028064061352512142
EMM	SPAC25A8.03c	1.0092869653190892	0.013336426754928313	1.0243828592348874	0.03475501796239293	1.0131379470290929	0.0188306222588615	1.026594410124657	0.03786631011135125	10.0	0.5509926913091188	0.7791822564608253	0.1083609457712427	0.020601367719105042
EMM	SPAC25B8.08	0.9992163162176322	-0.0011310599610320168	1.009407026943694	0.0135080350435416	1.013614345889588	0.019508848491619143	1.012536216355255	0.017973511179179752	10.0	0.9569650497839636	0.9932734174507216	0.002931187209178763	0.02199235118568716
EMM	SPAC26F1.10c	1.015723953343184	0.022508369378823303	0.8346968187928766	-0.26067582239161324	1.0007411021317079	0.0010687883784343349	0.8295213167007025	-0.2696490394407111	10.0	0.5714935891654829	0.7791822564608253	0.1083609457712427	0.04575424129244357
EMM	SPAC26F1.12c	1.0016211735170937	0.002336965191912059	1.0034298676650386	0.0049397864986120725	1.0043485552537972	0.0062600378827244035	1.003444362590496	0.0049606266257713316	10.0	0.8297523602690638	0.9181056208532696	0.03710735374960288	0.01593760525222606
EMM	SPAC27E2.03c	0.9795185298625476	-0.029855310216913275	0.9630722269130684	-0.05428409588213588	0.9968429134295796	-0.0045619181191382035	0.9757288423178491	-0.03544782025060705	10.0	0.3681818666175619	0.6722606236905772	0.17246232592319702	0.041086966841716886
EMM	SPAC29A4.20	0.9883065413657278	-0.016969505389383382	0.9558209648822028	-0.06518768302606469	0.9878250695978308	-0.017672512154483466	0.9539757373497963	-0.06797552053314845	10.0	0.6382670176886673	0.8201388022988789	0.08611264033441421	0.06121804504450976
EMM	SPAC2F3.18c	0.9648692668223746	-0.051594614562619566	0.9984452234285809	-0.0022448139939356283	0.9660097136671718	-0.04989039879836408	1.0	0.0	10.0	0.019123556201931128	0.228526496613077	0.6410634381949577	0.023031157246423226
EMM	SPAC32A11.03c	0.9926047333604436	-0.010708760563273393	1.0113119890743496	0.016228136365235138	0.9939512276340716	-0.008753033217278066	1.0105993713908688	0.015211187689165984	10.0	0.3945547440616615	0.6722606236905772	0.17246232592319702	0.02086261871034841
EMM	SPAC3A11.02	0.9942137097992896	-0.008372097296769644	0.9582803169594508	-0.06148035882981397	0.985849781156356	-0.02056026216986132	0.9508533585368476	-0.07270523037801511	10.0	0.7277992453173799	0.8471714791406856	0.07202867360444072	0.024895026175487462
EMM	SPAC3A11.10c	1.046821534817425	0.06601550838160218	1.0179591191187545	0.025679624450046956	1.0137296996428815	0.019673024166064708	1.0157188417415621	0.02250110903919781	10.0	0.04372717729437515	0.3870664953094689	0.41221441982536017	0.02314548440632789
EMM	SPAC3A11.11c	0.999564122582019	-0.0006289752773770065	1.0289534082665086	0.04117765746544512	1.0166231665984915	0.023785012109839444	1.0267890688393757	0.03813984222662236	10.0	0.9752734444324692	0.9961126205955559	0.001691557421500888	0.01820134675329247
EMM	SPAC3A12.03c	0.9910758406754268	-0.012932633056006	1.032965771694232	0.04679244991921265	0.9869204761536572	-0.018994254664571514	1.0328040884099208	0.04656661675410397	10.0	0.31529328936786954	0.6206806144161517	0.20713181862872834	0.017194692915504708
EMM	SPAC3A12.13c	0.9549984895517653	-0.06642964353782545	0.9388349615560678	-0.09105652707357867	0.9605051486693412	-0.05813474758706741	0.9505883821081846	-0.07310732545554224	10.0	0.06765570726687764	0.43864694426272494	0.3578848917116855	0.05783525763883541
EMM	SPAC3G6.03c	1.0051113183985705	0.007355292058852304	0.985937696821804	-0.02043161190094692	0.9970794228149876	-0.004219667156952117	0.9882539102291528	-0.017046336512549748	10.0	0.5918370115478966	0.790646113342437	0.10201785962859804	0.0220726378998306
EMM	SPAC3G6.05	0.990629751728058	-0.0135821445934431	0.986605552411681	-0.01945468834326361	0.9889335680688462	-0.016054484152355143	0.9872510965239164	-0.018511029822667238	10.0	0.4353212300322245	0.7175294757082872	0.144160253653867	0.023810868009359182
EMM	SPAC3G9.11c	0.9645505027922056	-0.05207131672662251	0.9801760564754382	-0.028887189545579738	0.9702036091465808	-0.04364054853522428	0.9827085295390198	-0.025164516920550575	10.0	0.0015592629025380411	0.054857851081045184	1.2607612087971662	0.018212915583864123
EMM	SPAC3H1.03	0.9464192902262788	-0.07944861542968533	1.0062325698527803	0.008963792812596823	0.9616245845459191	-0.056454314947774004	1.0040197503452617	0.005787649213892947	8.0	0.06677572086887258	0.43864694426272494	0.3578848917116855	0.03927005903528196
EMM	SPAC3H1.08c	1.0197352402673827	0.028194625593632786	0.9556562972025272	-0.06543625019467603	1.0166082378767745	0.02376382653033189	0.9547596707856776	-0.06679046686976067	10.0	0.2546244744888536	0.6032280361022931	0.21951848205610952	0.03373974448820466
EMM	SPAC3H1.11	1.0307425294332728	0.043684004967305214	1.006207970790126	0.008928523253087309	1.00054323849674	0.0007835146868598053	0.9967423152636466	-0.0047075175880229286	10.0	0.08606770163722863	0.444451586744366	0.35217553897919124	0.02811890426995894
EMM	SPAC3H5.08c	0.9675361796991129	-0.047612485003363805	0.9315160480950098	-0.10234747085448033	0.9688486347641369	-0.045656806886589706	0.9440898673188404	-0.08300389953294869	10.0	0.04142935359480185	0.3808313657368324	0.4192672897900559	0.034897233600330695
EMM	SPAC3H5.09c	1.024806397555552	0.03535138712793063	1.0378121952097603	0.05354539402964558	1.025695346152809	0.03660228273643102	1.0318652653164062	0.045254604724488966	10.0	0.09412794929296617	0.459113875122835	0.3380795819927981	0.02521014421019034
EMM	SPAC3H5.10	1.0374236858542338	0.05300521396412148	0.9477848126619726	-0.07736855152900769	1.0830045160773671	0.11503925892854595	0.9639567358421564	-0.0529596977958629	10.0	0.3153659209919399	0.6206806144161517	0.20713181862872834	0.06477094476223358
EMM	SPAC3H8.03	0.977585231545628	-0.03270560446969479	0.9264193398013416	-0.11026272374474227	0.9866004275225212	-0.019462182393303176	0.9346720307762616	-0.09746787168063896	10.0	0.3537938978216293	0.6658011147981843	0.17665548200858766	0.06485647019098788
EMM	SPAC3H8.04	1.0149727257321026	0.02144095994274814	1.0224436211210768	0.03202129326822602	1.020018412580877	0.02859519484320808	1.0213875616916113	0.030530395340670726	10.0	0.1922101732142876	0.5602223341245699	0.2516395813501661	0.018500339470883653
EMM	SPAC4G9.11c	0.9857691831191946	-0.02067821436112139	0.9957413444620401	-0.0061570609516436855	0.992701524790862	-0.010568086532551443	0.9976386806844809	-0.0034106921197055245	10.0	0.2604728949678994	0.6032280361022931	0.21951848205610952	0.03175214386574973
EMM	SPAC4G9.14	0.9657997322018514	-0.05020403140901019	0.9914483002634518	-0.01239055077231428	0.9733404040863604	-0.03898365123578619	0.9986904420010916	-0.0018905309811222317	10.0	0.0037185258666751608	0.09762748504528766	1.0104278982852462	0.02635449167855791
EMM	SPAC4H3.04c	0.9554834182215056	-0.06569725847916844	1.0338126876723934	0.04797481326792552	0.9341695403029714	-0.098243689751682	1.0153197240063632	0.02193410337576595	10.0	0.03555783396459609	0.3399328927015386	0.4686068100341216	0.04483554998946653
EMM	SPAC4H3.06	0.9662243415488724	-0.049569896651117815	1.0157410494904635	0.02253265188121916	0.9628276941348974	-0.0546504557583085	1.0147070392826172	0.021063260433790813	10.0	0.007642062683199928	0.1404963831757525	0.8523348557377682	0.013446596002493124
EMM	SPAC4H3.07c	0.9328592020057032	-0.1002687457466999	0.8725539102438509	-0.19668382472411752	0.9473183951099928	-0.07807869575761921	0.8808824884320374	-0.18297852144416624	10.0	0.058334115490164686	0.43864694426272494	0.3578848917116855	0.040658367293113264
EMM	SPAC521.03	0.976869792699268	-0.03376181718270282	0.9858038642688024	-0.02062745862308474	0.9713611839196808	-0.041920258191629776	0.9849875180938694	-0.021822652245426927	10.0	0.08740261329282513	0.444451586744366	0.35217553897919124	0.02029440534188713
EMM	SPAC56F8.02	1.0234119325841224	0.033386959820351184	1.03632579064231	0.05147761562729524	1.007389051746487	0.010620957056841988	1.040977433800918	0.05793879438528497	10.0	0.26799360541379885	0.6032280361022931	0.21951848205610952	0.02027913441380554
EMM	SPAC57A7.09	0.9900632115319818	-0.01440745651083181	1.0149206660121304	0.02136695970199072	0.9960957263902568	-0.005643700633879295	1.020251809582189	0.02892526945211254	10.0	0.5621936682499069	0.7791822564608253	0.1083609457712427	0.05045183021683757
EMM	SPAC589.07c	1.0325618470071167	0.04622819684881455	1.0256302925598544	0.03651077849721316	1.0138022541885956	0.019776276874997088	1.001050548663995	0.001514825787901107	10.0	0.11562722885558133	0.4873254771247715	0.3121808833335159	0.0508343424132255
EMM	SPAC5H10.06c	1.0164476798587738	0.02353595649999448	1.0354334208238536	0.050234790124969966	1.0007515133823677	0.0010837974367535461	1.026090143975459	0.037157480022561126	10.0	0.11422473426107126	0.4873254771247715	0.3121808833335159	0.026548853737777843
EMM	SPAC637.07	1.0088491236842505	0.012710431343985348	0.9984141551120704	-0.002289706595431455	1.009562597650593	0.013730367351131466	1.0	0.0	10.0	0.6686744083841543	0.8367182387634181	0.07742076417076221	0.02091049465921687
EMM	SPAC652.01	1.035667259532418	0.05056056660686403	1.0021381000058418	0.003081333348526514	0.9975049612848588	-0.0036040780102613718	0.9915222360427941	-0.01228296795119036	10.0	0.2556923783022875	0.6032280361022931	0.21951848205610952	0.04611158594335035
EMM	SPAC683.02c	1.027914391854207	0.03972011707044162	1.0389630674768489	0.05514437097454675	1.0312515980991792	0.0443963550607312	1.0430358942500215	0.06078880653021618	10.0	0.004106707834415639	0.09762748504528766	1.0104278982852462	0.022356372996095355
EMM	SPAC688.03c	0.9845784932585708	-0.022421868627683042	1.0128503536305544	0.01842103492559249	0.9783541546489224	-0.031571293649099566	1.014154161482357	0.020276972953803315	10.0	0.2594976699409757	0.6032280361022931	0.21951848205610952	0.017674459681135058
EMM	SPAC688.13	0.9879340551975022	-0.017513350055864747	1.0004923183630914	0.0007100904800180833	0.99180142951322	-0.011876790134742105	1.004987995432573	0.00717826853521665	10.0	0.2775117914381955	0.6032280361022931	0.21951848205610952	0.014681068504342185
EMM	SPAC694.02	1.0295032083193958	0.041948325957801534	0.97029425185535	-0.04350576891071934	1.0146796291790998	0.021024288638980374	0.9728466756192518	-0.03971564625697596	10.0	0.22432860172615965	0.6032280361022931	0.21951848205610952	0.02221021088946107
EMM	SPAC694.04c	0.9648061301242944	-0.05168902111555093	0.9981208290904302	-0.0027136210303673274	0.9693744864157954	-0.04487398309255406	1.0	0.0	10.0	0.02205572160525459	0.23960533925708394	0.6205035085529551	0.02388740913768624
EMM	SPAC694.06c	1.008544873705475	0.012275275950972869	1.0057181870869705	0.008226103305075791	1.00006675275459	9.630065388131801e-05	1.00006675275459	9.630065388131801e-05	10.0	0.5480968456304396	0.7791822564608253	0.1083609457712427	0.024999033730008672
EMM	SPAC6F12.02	0.9859787103020392	-0.020371599271263557	0.9765258553305708	-0.034269852246489006	1.0060699293166415	0.008730586626605677	0.9815366984647348	-0.0268858855725846	10.0	0.6020819775243662	0.790646113342437	0.10201785962859804	0.0363077376011273
EMM	SPAC6F6.13c	0.9912813287876788	-0.012633537932144293	0.9936282847846756	-0.009221852752298232	1.0022630385398792	0.003261185774509363	0.9951654875599844	-0.006991641361598654	10.0	0.6598782360446347	0.8300573600771984	0.08089189520915317	0.017723905641869788
EMM	SPAC6G10.10c	1.0054213925313913	0.007800290953765413	0.9898206284074778	-0.014760985809285384	1.0031607683084365	0.0045528333227684145	0.995066884313413	-0.0071345939303248535	10.0	0.7473231022493596	0.8559926503400811	0.06752996421355904	0.03763786816068719
EMM	SPAC7D4.05	1.007199434353205	0.010349377947113485	1.032966349165942	0.04679325644674941	1.007380534288075	0.010608759041647514	1.0373923927377575	0.05296169548128026	10.0	0.558118913362702	0.7791822564608253	0.1083609457712427	0.030120810046376706
EMM	SPAC806.04c	1.0148089068467392	0.021208086918145328	1.0130077383969447	0.01864519497247145	1.008037312118628	0.011549040635695076	1.009684218093644	0.01390415612118617	10.0	0.3963940797740718	0.6722606236905772	0.17246232592319702	0.024008548759679383
EMM	SPAC806.07	0.9818661612875236	-0.02640171149420313	0.9893090344402428	-0.015506843051256937	1.0012726056203571	0.0018348145673009234	1.0	0.0	10.0	0.20862778425779224	0.5800774994594434	0.2365139799902908	0.018055331950507653
EMM	SPAC821.05	1.005667394026981	0.008153239209337538	0.9369895070549136	-0.09389520303769516	1.0090768630107227	0.013036071035905155	0.9314094492361572	-0.10251257637847397	10.0	0.8470767007923289	0.9329554446514592	0.030139096450775126	0.0473485627646728
EMM	SPAC821.07c	1.026765696070791	0.038107001829174564	1.1472376569663862	0.19816428499888708	1.0312864520046847	0.04444511397369378	1.150280399862451	0.2019855848056485	10.0	0.27763633460774995	0.6032280361022931	0.21951848205610952	0.0323766936195067
EMM	SPAC823.09c	0.9961471419750316	-0.0055692348040618294	1.0122011847285788	0.017496068059396155	0.999133558395806	-0.0012505528493676715	1.016656738846319	0.02383265386868136	10.0	0.7215078327717355	0.8471714791406856	0.07202867360444072	0.027876223995538258
EMM	SPAC823.16c	1.0149702579447224	0.0214374521943591	1.0549435957081517	0.07716586493483191	1.0201375828788648	0.02876373724732448	1.046771625311555	0.06594672310087367	10.0	0.2490715252652761	0.6032280361022931	0.21951848205610952	0.02361052397524748
EMM	SPAC890.03	1.0006921967015483	0.000998283284290817	1.0327383244824735	0.04647475004496537	0.997615141256082	-0.003444733118645082	1.030889208913225	0.04388929260888382	10.0	0.9665227961008448	0.9932734174507216	0.002931187209178763	0.04311565206466271
EMM	SPAC8C9.06c	0.5859272867976446	-0.7712064566653891	0.2978404875038085	-1.7473882121873965	0.4825855143157562	-1.0511434838062872	0.22721583455492886	-2.1378647158641177	10.0	0.06984425452599273	0.43864694426272494	0.3578848917116855	0.243771124462366
EMM	SPAC8C9.16c	0.9977388889535403	-0.0032657872403990236	0.987781579144614	-0.01773603032621249	0.999750643876826	-0.00035978970206540376	0.9941029553825876	-0.008532821039315717	10.0	0.8689858523811841	0.948345290954808	0.023033507964372302	0.024402653665851416
EMM	SPAC8F11.03	0.9858989049772998	-0.020488376038146832	1.0049236008815512	0.007085824967428786	0.9914738274607968	-0.012353405631307695	1.0033771453298717	0.0048639822473667705	10.0	0.16487552423453258	0.5387206407256239	0.2686363844289644	0.015833694900958775
EMM	SPAC977.15	0.9861878348264064	-0.020065638381592598	1.0008415994832736	0.0012136607644025374	0.9986635200383124	-0.0019294226176904915	1.0	0.0	10.0	0.2930456124210234	0.6130348911666577	0.21251480670521106	0.024378769409532833
EMM	SPACUNK4.13c	1.005447856901726	0.007838264597109061	1.0372588679865673	0.05277599150269728	0.9989892323171576	-0.0014589669861430836	1.0249801664356295	0.035595993572867864	10.0	0.5340324592889579	0.7782546205491523	0.10887829220273168	0.02133955106041879
EMM	SPACUNK4.16c	1.0176643785598458	0.02526184508550093	0.9890255627592766	-0.015920284934889964	0.987200715012408	-0.018584655480580702	0.9818308742881886	-0.026453561018881945	10.0	0.41221005146519785	0.6937901570435372	0.1587718658834093	0.028544934203986325
EMM	SPACUNK4.17	0.9947140035187798	-0.00764630793953337	1.0194580427833948	0.027802400451187058	0.9878971508028112	-0.01756724310811754	1.004996668252207	0.007190718614167656	10.0	0.7013379405332576	0.8471714791406856	0.07202867360444072	0.03067353757960385
EMM	SPAP14E8.05c	1.0048983101106694	0.007049516407417831	1.039021924910807	0.05522609757837178	1.0287855161751316	0.040942236844010056	1.0445224890837406	0.06284355467434329	10.0	0.8258205580703004	0.9180051785060548	0.03715486891829919	0.02087891019141299
EMM	SPAP27G11.12	0.9886176773306046	-0.016515391556358405	0.9875454723329264	-0.01808091511651517	1.0212412818969387	0.030323762466196762	0.993529876468719	-0.009364743431356608	10.0	0.6769559097973572	0.8426690752165019	0.07434294379000181	0.030577796432983095
EMM	SPAP8A3.04c	1.0126992717358998	0.018205819166016997	1.0237944526314515	0.03392609430696702	1.0058387490679432	0.008399038178706462	1.0227130357972765	0.03240139443869576	10.0	0.3608838079385824	0.6722606236905772	0.17246232592319702	0.015916705220459442
EMM	SPAPB1A11.02	1.0799526003531044	0.1109679931885762	1.0596246228871524	0.08355327364505932	1.0224972387294966	0.032096947150749525	1.057347639040179	0.08044978983464075	10.0	0.2087308157050717	0.5800774994594434	0.2365139799902908	0.0349284332427882
EMM	SPAPB1E7.11c	1.077877954279982	0.10819383419159516	1.0650821892728672	0.09096476329736317	1.0047232557608872	0.006798175510957578	1.063497403213542	0.08881651061356502	10.0	0.3859969381047527	0.6722606236905772	0.17246232592319702	0.02534365612915925
EMM	SPAPB24D3.08c	0.9757720486849709	-0.035383937511040374	0.9918747002493332	-0.011770212930838016	0.976591947704982	-0.034172212318480534	0.9902409683803391	-0.014148456982477119	10.0	0.009223332932169693	0.15745546934203974	0.8028422491982029	0.016569234658466853
EMM	SPAPB2B4.07	0.9853414757472008	-0.021304309412087614	1.0040336135033852	0.00580756931147251	0.9816968062168888	-0.026650573104656475	1.0048089425782247	0.006921209067344354	10.0	0.5118539815881684	0.7682291702310554	0.11450920637435145	0.037662360556551935
EMM	SPBC106.10	1.0194824159145026	0.027836891890338063	0.9827634521796004	-0.02508388832654793	1.0188856763826228	0.02699218362474744	0.9841814444011228	-0.02300377850347834	10.0	0.24431521757677505	0.6032280361022931	0.21951848205610952	0.020684992743511658
EMM	SPBC1105.05	1.014229421693712	0.020384031140083702	0.9464089663715194	-0.07946435291037064	1.0416231277277141	0.05883338691846389	0.9317498633739792	-0.10198539248107427	10.0	0.7298282183724281	0.8471714791406856	0.07202867360444072	0.06693558570541205
EMM	SPBC1105.14	0.9497400011276744	-0.07439547662507531	1.1240306002360263	0.16868131154446245	0.9352584385554504	-0.0965630170493222	1.1135637524696578	0.1551841560053034	10.0	0.13449446811830687	0.4945258135426976	0.30581103392209785	0.04871389880954235
EMM	SPBC119.03	0.9884696721042922	-0.016731392540317438	1.0179943707238863	0.0257295836619509	0.990174593522943	-0.014245162622932803	1.0138175179125386	0.019797997810195568	10.0	0.4286407174049305	0.7114245240262388	0.1478711680148795	0.025205443636199584
EMM	SPBC119.16c	0.9733788424653624	-0.03892667860465645	0.9657456201657176	-0.05028486530308096	0.9889196251924842	-0.016074824710139806	0.9691688894008584	-0.04518000027915233	10.0	0.12705566697559867	0.4873254771247715	0.3121808833335159	0.029282908392626424
EMM	SPBC1198.07c	0.9861830749760108	-0.020072601587678228	1.033501548183063	0.04754054991900089	1.0072002508145792	0.010350547431783716	1.0300337070443135	0.04269154924343843	10.0	0.6331006344075656	0.8178975763427471	0.08730107874217616	0.05209753856817805
EMM	SPBC1198.11c	0.906014133755252	-0.14239453850154316	0.7946511285166203	-0.3316064742723959	0.962699082323413	-0.05484317977043118	0.8148295760782102	-0.29542974776107145	10.0	0.030614836648721545	0.3181280851758456	0.4973979885522554	0.07878646531456739
EMM	SPBC1198.14c	0.9882218622031942	-0.017093122340911173	1.0300727539707135	0.042746238462808415	0.9941653606918116	-0.008442257980553385	1.0323663124864284	0.045954970215853146	10.0	0.4621643397215554	0.7213987165681464	0.14182463466510198	0.03187488677884984
EMM	SPBC11B10.10c	0.9992895046737872	-0.0010253923951046174	0.9039388332333778	-0.14570294168986353	1.0199666378434642	0.028521963760549163	0.9126836289364256	-0.1318132413184832	10.0	0.9822666047488159	0.9989860363190086	0.00044058223646485184	0.03817063345157748
EMM	SPBC14C8.15	0.9794073403424604	-0.03001908626565562	0.9505782715693368	-0.07312267016425382	0.9935227316570224	-0.00937511838002263	0.9494855638462594	-0.07478202934749091	10.0	0.38306528572314025	0.6722606236905772	0.17246232592319702	0.03299274294711837
EMM	SPBC14C8.16c	0.9615160611468908	-0.05661713836905136	0.9771336477920116	-0.033372194085588266	0.9661366806996688	-0.049700791314234084	0.9770188920433402	-0.0335416358731019	10.0	0.1758338522059555	0.5401294415678395	0.2675021493954135	0.02306422482984006
EMM	SPBC14F5.10c	0.9970868931268418	-0.004208858247203688	1.0505265271697906	0.07111259240896939	0.9863526040964	-0.019824617407245844	1.0463466541644877	0.06536089497942317	10.0	0.8193542190473219	0.9150731698706072	0.038544178064102166	0.02279695857286743
EMM	SPBC1539.02	0.9944569489737558	-0.008019178173681684	0.9957934697373428	-0.006081540427809111	0.9844940253118628	-0.022545644148143244	0.9889622813879632	-0.01601259664537455	10.0	0.7017000910551197	0.8471714791406856	0.07202867360444072	0.030292497043864032
EMM	SPBC15C4.06c	1.017741247760523	0.025370814829155684	1.0128699040915574	0.018448882159710297	0.9951713190016664	-0.006983187524069292	1.002449353041741	0.003529348938247809	10.0	0.3966056399178719	0.6722606236905772	0.17246232592319702	0.018860600824060592
EMM	SPBC15D4.05	0.9989617239632844	-0.0014986938529052405	1.0042881324474418	0.006173241018318197	1.0048168923202958	0.006932623185598114	1.0065624514155336	0.00943668597250318	10.0	0.9420914721687776	0.9918936645301228	0.00353488367556986	0.030074122928312186
EMM	SPBC1604.16c	0.991842100110146	-0.011817631049324798	1.010797802083065	0.0154944323481256	0.9888711582564926	-0.016145532905163556	1.0113148089433557	0.016232159065848708	10.0	0.593788654337972	0.790646113342437	0.10201785962859804	0.03862750049085402
EMM	SPBC16A3.02c	1.0130290764516559	0.01867558366579613	1.0225406758546869	0.032158233569612164	1.0007451420589109	0.0010746124333914089	1.0273666079626091	0.038951088287836784	10.0	0.5967108780188161	0.790646113342437	0.10201785962859804	0.02410312855239433
EMM	SPBC16A3.08c	1.106340685811681	0.1457957165366991	0.9346262411558116	-0.09753855110013326	1.1035973875792875	0.14221394667980472	0.9234077266468734	-0.11496029064770096	10.0	0.011076806430563642	0.1654597960565444	0.7813075153136841	0.06314883175959027
EMM	SPBC16C6.01c	1.0057536255707948	0.008276938643213366	1.0620940222155053	0.08691148683871447	0.9925060839547102	-0.010852149040444596	1.059306656192232	0.0831202921869989	10.0	0.7210823156758375	0.8471714791406856	0.07202867360444072	0.03179345759067328
EMM	SPBC16D10.08c	1.0110523474894542	0.015857695073107015	0.9590551149437048	-0.06031436851657085	1.0231176882243933	0.03297210642443682	0.9512427905516214	-0.07211448038401798	10.0	0.6587323336636868	0.8300573600771984	0.08089189520915317	0.024628485100108576
EMM	SPBC16E9.13	0.9902869550560705	-0.014081459947746091	0.9948204901411184	-0.007491872092750955	1.005298892039886	0.007624502353853312	1.0043555974773382	0.006270153639159344	10.0	0.6550842135555536	0.8300573600771984	0.08089189520915317	0.052288478627683765
EMM	SPBC16E9.16c	0.9818811231488648	-0.02637972760316881	1.0152036400652191	0.02176914715870247	0.998315926592153	-0.0024316524698105627	1.0290561437381238	0.04132169562639671	10.0	0.2745353687881289	0.6032280361022931	0.21951848205610952	0.043644266381789566
EMM	SPBC16H5.13	0.9996922072304864	-0.0004441194540839331	1.0406522984747053	0.05748811757251024	1.0013975963425092	0.0020148976334629825	1.044940724272704	0.06342110572883819	10.0	0.9866147201265768	0.9991564326705588	0.0003665112464903672	0.038881957300412634
EMM	SPBC16H5.14c	0.9937257799718391	-0.009080301907747454	1.0440559579630642	0.062199037685894874	0.9874813226608296	-0.01817463375777696	1.0415540931971878	0.05873776780946429	10.0	0.7307502320549859	0.8471714791406856	0.07202867360444072	0.03560728734777604
EMM	SPBC1709.09	1.0238857895932685	0.03405479739178762	0.9823847921824976	-0.025639867661268623	1.0301839129724786	0.042901916678367694	1.0014558578620063	0.0020988314880349608	10.0	0.3124752848266429	0.6206806144161517	0.20713181862872834	0.04909326450857211
EMM	SPBC1778.07	0.9777464931354491	-0.032467638406431326	1.0156016044765654	0.02233457931089179	0.9877407872987096	-0.01779560970106869	1.0083544834310154	0.012002902315034859	10.0	0.2492910391626944	0.6032280361022931	0.21951848205610952	0.03895136549149136
EMM	SPBC17G9.07	1.0497532117596	0.07005020215964984	0.8873307539109352	-0.17245612330152912	1.004955610292693	0.007131777797294056	0.8990001505414333	-0.15360673756214346	10.0	0.3386827273900781	0.6527836439211989	0.18523073575505095	0.09920166132096547
EMM	SPBC17G9.09	1.005158875049924	0.0074235512861991395	1.0243329417333924	0.03468471467109155	1.0051825603511295	0.00745754617481978	1.021775798687781	0.031078670242879664	10.0	0.7548398818874918	0.8559926503400811	0.06752996421355904	0.042773436617520574
EMM	SPBC1861.02	1.029099538175391	0.04138253158745301	1.0684165263156018	0.09547419693100308	1.0363183445021964	0.051467249632251945	1.070237082736979	0.09793042298284582	10.0	0.23588637923844424	0.6032280361022931	0.21951848205610952	0.044574523949796115
EMM	SPBC18A7.01	1.019419061224964	0.027747234300240103	1.0302569191748043	0.0430041527479022	1.0019171275625909	0.0027631825860551	1.0177423668963614	0.02537240125482139	10.0	0.2668152560037333	0.6032280361022931	0.21951848205610952	0.047390578450592594
EMM	SPBC18E5.10	1.0337496735116354	0.04788687375135636	0.9838916565936444	-0.023428636132566613	1.0355404361989975	0.0503838895939306	0.9999366458539918	-9.140360769514307e-05	10.0	0.17803012616388986	0.5401294415678395	0.2675021493954135	0.04958581267493006
EMM	SPBC18H10.02	0.9246704802341136	-0.11298876301980795	0.7804436206666439	-0.3576336793690091	0.9747294634337684	-0.036926241072989655	0.7631476412534319	-0.3899659019182072	10.0	0.34816409411263005	0.6629682750270147	0.17850725336047446	0.11468278358751305
EMM	SPBC18H10.04c	0.9120482320324704	-0.13281797414415544	1.0291512054754464	0.04145496217717785	0.9093792283532336	-0.13704604384430547	1.0396307370503963	0.05607119334238024	10.0	0.001574667766825534	0.054857851081045184	1.2607612087971662	0.054462979861872936
EMM	SPBC18H10.05	1.0114207799946189	0.016383324557879574	1.0365293594049294	0.05176098096061184	1.0226376118536695	0.032294993367974416	1.0369878983176144	0.05239905795148822	10.0	0.4579743646554662	0.7213987165681464	0.14182463466510198	0.03223585045507911
EMM	SPBC19C7.01	1.0016309208042142	0.002351004725758965	1.028102984533169	0.039984785770788484	1.0022133694990547	0.0031896885210515717	1.0187970498368155	0.026866687072646302	10.0	0.9185243534231959	0.9781258417771768	0.00960526701854319	0.043470924577317764
EMM	SPBC1D7.03	0.974988131258684	-0.03654343815686658	0.8671513889553479	-0.20564421098008595	0.9737350332087958	-0.0383988464821351	0.861672277829103	-0.21478882539967412	10.0	0.3660625488217816	0.6722606236905772	0.17246232592319702	0.05560957984544727
EMM	SPBC20F10.02c	1.0095702622317642	0.013741320224481957	1.0282001531639695	0.04012113210934189	1.0128279853475295	0.018389173390250663	1.017897206768422	0.025591876960515497	10.0	0.7337426618498825	0.8471714791406856	0.07202867360444072	0.025550622959801428
EMM	SPBC20F10.03	0.9832939498336261	-0.02430532880691593	0.9837443292360616	-0.023644680614472908	0.9787655754654524	-0.030964734151142863	0.9787655754654524	-0.030964734151142863	10.0	0.032796176784978016	0.3265952604837395	0.4859901219897181	0.015926035863861456
EMM	SPBC21.03c	1.02979240346435	0.04235353286625111	1.0000598678351147	8.636844350865082e-05	1.027039561276902	0.038491754936273256	1.0012271965462451	0.0017693849018669925	10.0	0.01262028329184727	0.17742633569126454	0.7509819166547343	0.0167418923819538
EMM	SPBC215.05	1.0129454489632674	0.018556481513883238	1.00005901753201	8.514178835207529e-05	1.021272790367521	0.03036827340972053	0.9983421749057424	-0.002393720776025718	10.0	0.4410570481440596	0.7213987165681464	0.14182463466510198	0.03518348862920768
EMM	SPBC215.06c	0.979452384724948	-0.02995273612693526	0.9877510288475738	-0.017780650963566538	0.9818160536571696	-0.026475338509091832	0.9866224210360542	-0.019430021876886756	10.0	0.11354026267697838	0.4873254771247715	0.3121808833335159	0.0328471303845927
EMM	SPBC21C3.03	1.0493096334705692	0.06944045556839233	1.0310770363540571	0.044152126899990214	1.0469488171884416	0.06619091409933855	1.0337990218065425	0.047955742301358135	10.0	0.0018715850233638426	0.0559136025729948	1.2524825247835822	0.019542026092099117
EMM	SPBC21C3.08c	1.0189979564101816	0.02715115819670724	1.021459904976601	0.03063257555749358	1.0345928870485028	0.049063177985132767	1.0268546557755591	0.03823199253144588	10.0	0.07408099793832293	0.43864694426272494	0.3578848917116855	0.022751821588706624
EMM	SPBC21C3.14c	0.9696721445813776	-0.044431054123364656	1.0009899108006342	0.0014274330038304035	0.9737676422361072	-0.038350533447613584	1.0035545610066132	0.005119054920611839	10.0	0.0010006068652652076	0.054857851081045184	1.2607612087971662	0.008708957821769225
EMM	SPBC21C3.18	1.007799519754818	0.01120867393517966	1.04586499602981	0.06469663540079525	1.0036105439449414	0.005199532911507744	1.041474710686528	0.058627807971842874	10.0	0.6119762212751627	0.7992476332500759	0.09731864109687996	0.03732208272237483
EMM	SPBC25B2.04c	0.9629306725165138	-0.054496161841490066	0.8474964707585005	-0.2387207344611665	1.0123623911835815	0.017725818072140284	0.8745904744002815	-0.19332045949169646	10.0	0.2594817672963173	0.6032280361022931	0.21951848205610952	0.06580691678079706
EMM	SPBC25H2.14	0.9517889202768262	-0.07128643462589286	1.0073006659980033	0.010494373116911787	0.9329682170364504	-0.10010016054657324	1.0087707690140253	0.012598376645644982	10.0	0.1677052442845631	0.5387206407256239	0.2686363844289644	0.03741311462584231
EMM	SPBC28F2.03	1.0012749323302157	0.001838167029812715	1.0309240059229965	0.04393798904081874	0.9969176823534414	-0.004453711791912381	1.0251409499053763	0.035822284120375136	10.0	0.9211145079269604	0.9781258417771768	0.00960526701854319	0.03145004740489946
EMM	SPBC2D10.03c	0.9891723304518864	-0.015706210272889563	1.0208075045793108	0.02971084038661735	1.0239309473756208	0.034118425066561514	1.0299322727448668	0.04254947043015488	8.0	0.7027905781850201	0.8471714791406856	0.07202867360444072	0.024738191348522117
EMM	SPBC2D10.05	1.0082082537244013	0.011793670170608495	1.0100077816302009	0.014366408299895031	0.9910538345033706	-0.012964667484119771	1.0029967648232991	0.00431695252944519	10.0	0.5737911177284739	0.7791822564608253	0.1083609457712427	0.030709758072186587
EMM	SPBC2G2.06c	0.988678865405972	-0.016426102235293748	0.9959797818327828	-0.005811638684002912	0.9964225601939528	-0.005170408604199381	0.9997616201680154	-0.0003439503985001749	10.0	0.16010629672719298	0.5387206407256239	0.2686363844289644	0.012097063356076259
EMM	SPBC30D10.10c	0.9956077760714219	-0.006350596533190937	0.9418347801212594	-0.08645409535251274	1.01061375198334	0.015231716755798074	0.956519474377075	-0.06413375328803876	10.0	0.8648625605429563	0.9481750090356263	0.02311149552724484	0.04734016409656195
EMM	SPBC30D10.13c	1.008670637896797	0.012455166869253784	0.6446187460775692	-0.6334819510448265	1.0135360279111123	0.0193973728352735	0.6498520211177218	-0.6218168578303828	10.0	0.9146256514617828	0.9781258417771768	0.00960526701854319	0.034238562143666045
EMM	SPBC31E1.01c	0.9798529537588276	-0.029362834231183837	1.0318344079852904	0.045211461122582966	1.0083060330788365	0.01193358069916606	1.0300029316936756	0.04264844375209365	10.0	0.44457585071308015	0.7213987165681464	0.14182463466510198	0.01955049362706964
EMM	SPBC32F12.03c	1.0088259864814646	0.012677343829001162	1.0144348820165514	0.020676259469168245	1.025365928794734	0.0361388652863833	1.0141364605420229	0.020251792086167772	10.0	0.6567176298785563	0.8300573600771984	0.08089189520915317	0.017074676876661345
EMM	SPBC32H8.03	0.9847363572784844	-0.022190570276289897	1.0039398660637993	0.0056728574064985075	0.9918507245173532	-0.011805086375719935	1.0011659213921034	0.0016810891918530994	10.0	0.3018797908266767	0.6206806144161517	0.20713181862872834	0.02462333484194701
EMM	SPBC36.07	0.9634897184238742	-0.05365882354854835	0.9521956352401956	-0.07067007913295263	0.9761409800879984	-0.034838569449996505	0.9547605887443272	-0.06678907978377911	10.0	0.283098531196817	0.6041120442503506	0.2188825056058712	0.04513305049302439
EMM	SPBC365.12c	1.0055967468866618	0.008051887748870803	1.052788819648129	0.07421607320949382	0.9931433118086698	-0.009926179432370813	1.043752513649289	0.06177967200584826	10.0	0.6929625007715753	0.8471714791406856	0.07202867360444072	0.02961684712185706
EMM	SPBC365.20c	1.0283846042863978	0.04037991718431907	1.0409897819117473	0.0579559075829601	1.0217763743471866	0.03107948304421757	1.0325799423826272	0.046253479479427866	10.0	0.06145533744691833	0.43864694426272494	0.3578848917116855	0.02723423784168353
EMM	SPBC3B8.02	1.0446808440084403	0.06306225800626297	0.9887178296251716	-0.01636924618212021	1.0359196175854732	0.05091206112296995	0.9853826285712356	-0.021244056457316	10.0	0.12026390490037753	0.4873254771247715	0.3121808833335159	0.051027956628669234
EMM	SPBC3B8.08	0.9951989741495706	-0.0069430965471527035	1.0026042054714126	0.0037521906991095063	0.9882450454296572	-0.017059277781488153	0.9954318832786097	-0.0066054981966381385	10.0	0.6273245003484091	0.8148399759960314	0.08892767269027728	0.023477624175527047
EMM	SPBC3E7.07c	0.9828612765836288	-0.024940289418149138	0.9978291796616456	-0.0031352359863884524	0.9938520002070932	-0.008897066504814291	0.9985883814080676	-0.002037973901788212	10.0	0.0551827363842034	0.43864694426272494	0.3578848917116855	0.014317551007874752
EMM	SPBC3H7.03c	0.9634727429703732	-0.053684242209341176	0.904574815805033	-0.1446882643159563	0.9852020919455023	-0.021508403676353368	0.9138137113645848	-0.1300280051870452	10.0	0.21960370058558046	0.6032280361022931	0.21951848205610952	0.06683241996909223
EMM	SPBC3H7.10	0.9431095288438978	-0.0845027656159768	0.890023649378044	-0.16808442354189593	0.9501147647941434	-0.07382630712872143	0.8976165397641305	-0.15582883514403856	10.0	0.06359027090385995	0.43864694426272494	0.3578848917116855	0.06838335419593382
EMM	SPBC409.07c	1.003959392284455	0.005700916963362286	0.952950707789906	-0.06952650348691206	0.98161848296526	-0.026765681021753557	0.9479037596586232	-0.0771875046577788	10.0	0.8789344854178475	0.9505219095695272	0.022037868177304173	0.0213268106114073
EMM	SPBC428.08c	0.9596451375327372	-0.059427077561204376	0.9875764206381832	-0.0180357037635546	0.9748859615106475	-0.03669462718953514	0.9825909526386194	-0.02533713957971409	10.0	0.13049719889533629	0.4873254771247715	0.3121808833335159	0.03189084362021385
EMM	SPBC428.15	1.014537972034067	0.020822863162624286	1.0268445867616132	0.03821784584805097	1.0087185877859008	0.012523747653124464	1.0229757953738992	0.03277200988562798	10.0	0.268095275399602	0.6032280361022931	0.21951848205610952	0.017461855604485002
EMM	SPBC4F6.08c	0.9640445323018584	-0.05282830419234188	0.8821486956206049	-0.18090623688982208	0.9670237516959016	-0.048376769783936575	0.897802682838255	-0.155529687527129	10.0	0.19762400769388255	0.5625894683971421	0.2498084020318509	0.05721844182575934
EMM	SPBC543.07	0.9587712827183346	-0.06074139710213512	1.0166039632569128	0.02375776029398664	0.9437510695778772	-0.08352172051717109	1.0111256752656756	0.015962324455851856	10.0	0.16530928707480874	0.5387206407256239	0.2686363844289644	0.045406591123246284
EMM	SPBC646.09c	0.9752411566879732	-0.03616908367828405	0.9915855153726504	-0.012190897537628195	0.966501505880448	-0.049156114624092986	0.9961406687932994	-0.005578609782047804	10.0	0.19773018972953946	0.5625894683971421	0.2498084020318509	0.024070874144033187
EMM	SPBC646.13	1.0122759129883825	0.017602574663005834	1.0046824514456936	0.006739582880337171	1.0084255255197758	0.012104541629919844	1.0019246109608138	0.002773958149112113	10.0	0.2878914869064079	0.6089032333684202	0.21545171976985825	0.021859688737214663
EMM	SPBC649.04	0.9896934385076972	-0.014946381044392963	1.0091820429152278	0.01318644076926543	1.0037255709114483	0.0053648752606058935	1.0134671666197577	0.019299350450451284	10.0	0.33738903975995105	0.6527836439211989	0.18523073575505095	0.013319498358475743
EMM	SPBC660.10	0.985981050652724	-0.020368174848114963	0.928755175369984	-0.10662974997926984	1.0165722048352583	0.02371269020301257	0.9529515989956424	-0.06952515426970181	10.0	0.5944091027160857	0.790646113342437	0.10201785962859804	0.059775827980409826
EMM	SPBC685.04c	1.010927327602859	0.015679290143665786	0.9902474420358856	-0.01413902545972331	1.009200573263565	0.01321293093167402	0.9845777131548348	-0.02242301170794034	10.0	0.3131756489872612	0.6206806144161517	0.20713181862872834	0.021427914217617475
EMM	SPBC691.03c	1.0417709965037132	0.059038177310942665	0.9854193656581914	-0.0211902708275784	1.0395142217991196	0.05590949612673808	1.0	0.0	10.0	0.22790351278850735	0.6032280361022931	0.21951848205610952	0.05315312348685952
EMM	SPBC725.11c	0.9069553850672638	-0.14089651141616807	0.965232818444996	-0.05105112607745686	0.9915135656293084	-0.01229558372194703	0.9640657489614016	-0.05279655375793402	10.0	0.3168327822542699	0.6206806144161517	0.20713181862872834	0.023869485777600827
EMM	SPBC776.01	0.9888192251415596	-0.016221301739373188	0.9887771752508732	-0.01628265416574344	0.9875826109939808	-0.01802666064807116	0.9909798894068292	-0.013072314718211691	10.0	0.2828266858770489	0.6041120442503506	0.2188825056058712	0.021545177947569282
EMM	SPBC947.05c	0.9882062798906368	-0.017115870979805384	1.0118281545294447	0.016964288391930392	0.9937974336452656	-0.008976278569906017	1.0128325649647518	0.018395696685631523	10.0	0.4567650444245405	0.7213987165681464	0.14182463466510198	0.01682967897173561
EMM	SPBC947.09	0.9842688516624348	-0.022875655357298325	1.006482329962538	0.009321844192493342	0.9863617196382376	-0.01981128456239771	1.0163956387565127	0.02346209006918463	10.0	0.5662598370722274	0.7791822564608253	0.1083609457712427	0.023384267867751937
EMM	SPBC9B6.03	1.0594726695678542	0.08334637205412779	1.0528064939741602	0.07424029311761372	1.0612462388807289	0.08575944079104793	1.0575471087524742	0.08072193005900799	10.0	0.0016067153036289385	0.054857851081045184	1.2607612087971662	0.03613743209204536
EMM	SPBP22H7.04	0.9623380518642776	-0.05538431931507808	0.9688114720516432	-0.045712146273346674	0.9660583710835844	-0.049817732815286536	0.9678430591025498	-0.047154969092969165	10.0	0.004493315211289391	0.09762748504528766	1.0104278982852462	0.02335716678037343
EMM	SPBP35G2.11c	1.016794224697193	0.024027741096361504	1.0254552903617276	0.03626459198398608	1.0225428466249515	0.03216129628999657	1.0255186216450625	0.036353688903156586	10.0	0.08213953159719828	0.444451586744366	0.35217553897919124	0.01926606101425695
EMM	SPBP8B7.27	1.0215520200792996	0.030762671716320918	1.0338484276978803	0.04802468793757361	1.0225744901246792	0.032205941083052095	1.0354892340898092	0.05031255403550368	10.0	0.0747478585953603	0.43864694426272494	0.3578848917116855	0.015279372493265088
EMM	SPBP8B7.31	1.0203152952202916	0.0290150390216329	1.0411857536706552	0.058227476891823914	1.0068791052113415	0.009890471048264224	1.0338174835932017	0.047981506003659816	10.0	0.239541066249666	0.6032280361022931	0.21951848205610952	0.02726106081242248
EMM	SPBPB21E7.04c	1.0015237300459126	0.002196604689283886	1.0432405782731071	0.0610718913752899	1.0085677236054975	0.01230796171922697	1.0460154207653227	0.06490412051187787	10.0	0.9249223441072884	0.9781258417771768	0.00960526701854319	0.021848282444422985
EMM	SPBPJ4664.05	1.0110841470053125	0.015903069857608573	1.0036844808655987	0.005305813679905655	1.009379952095864	0.013469337797021504	0.9999690195820392	-4.4695987710305355e-05	10.0	0.10230533396333892	0.4873254771247715	0.3121808833335159	0.014965120812004669
EMM	SPCC1020.08	1.0115050300313584	0.016503494175239733	1.0180084348328635	0.025749515088587985	1.0111280270964198	0.01596568009273128	1.014645019628102	0.020975079137064496	10.0	0.3043447128144849	0.6206806144161517	0.20713181862872834	0.012219640957130837
EMM	SPCC1235.03	0.9929963752900618	-0.010139643357879109	1.0066833100844348	0.0096099009925629	1.002377364020857	0.0034257407784114907	1.005393020491707	0.007759578891339288	10.0	0.382752554864684	0.6722606236905772	0.17246232592319702	0.016889966585833832
EMM	SPCC1259.02c	1.009014739593628	0.012947249353402385	1.0209632772805777	0.029930975287220555	1.018085885553186	0.025859272057170132	1.028377737228166	0.040370283527910035	10.0	0.5526211802299528	0.7791822564608253	0.1083609457712427	0.027659469482767
EMM	SPCC126.12	1.006385384201468	0.009182875130736463	1.0195338828590106	0.0279097222111862	0.9979777845539292	-0.002920394024826725	1.019162040626153	0.027383449562964717	10.0	0.5079893299538579	0.7682291702310554	0.11450920637435145	0.015993519827442383
EMM	SPCC1393.13	0.9776310895028848	-0.03263793006781947	0.9707136126989396	-0.04288237131419002	1.029381472413237	0.04177772117360792	0.9787096141029964	-0.031047223247861844	10.0	0.5992839422953111	0.790646113342437	0.10201785962859804	0.04130641085872583
EMM	SPCC13B11.01	0.9591538008010736	-0.060165924208978615	0.9697589062841684	-0.04430197433124456	0.9742281175950076	-0.037668472898191765	0.9678125021107992	-0.04720051895354378	10.0	0.11695629413954615	0.4873254771247715	0.3121808833335159	0.055090448007202315
EMM	SPCC1494.08c	0.9765875805812824	-0.034178663776334994	0.9508884145915872	-0.07265204208815718	0.9923806140031856	-0.011034542198978524	0.953716480104862	-0.06836764787996251	10.0	0.29497494763249216	0.6130348911666577	0.21251480670521106	0.028583614916843882
EMM	SPCC162.12	1.0071674617095336	0.010303580158674159	1.0189315537286374	0.02705714236453749	1.0007767697487446	0.0011202068493331829	1.0090501308604476	0.01299785110152675	10.0	0.5723802074643644	0.7791822564608253	0.1083609457712427	0.029873277186190095
EMM	SPCC1620.03	1.019103974373731	0.02730125038599874	1.0283547351851778	0.040338013960724464	1.0203708626364032	0.02909360753190612	1.028059048646482	0.0399231310132088	10.0	0.16905459436996564	0.5387206407256239	0.2686363844289644	0.024376960974709854
EMM	SPCC16A11.08	1.026710334302399	0.03802921163581327	1.0497422341580165	0.0700351153621084	1.0406593375258888	0.057497876038334735	1.0522845014480446	0.07352481236558872	10.0	0.1498247872055085	0.5344496140614406	0.2720932322073872	0.02787164610938252
EMM	SPCC16C4.11	0.9593160981043451	-0.05992182810377344	0.9526619784354322	-0.06996368404732371	0.9692000634853136	-0.04513359559754136	0.9621141150888076	-0.05572007458345925	10.0	0.06444951594213008	0.43864694426272494	0.3578848917116855	0.037026743758812576
EMM	SPCC1753.02c	0.9733004094634742	-0.03904293289032317	0.8900441385126051	-0.16805121180352753	0.9737186367136432	-0.03842313988906989	0.8929745428132294	-0.1633090477386419	10.0	0.3834270202931696	0.6722606236905772	0.17246232592319702	0.025259310093477302
EMM	SPCC188.02	1.0147108576903685	0.02106868937766201	1.0195286612825911	0.027902333382013058	1.004259506857985	0.006132118771430435	1.023300341622948	0.03322964242065342	10.0	0.5100608069581284	0.7682291702310554	0.11450920637435145	0.04312287558898587
EMM	SPCC18B5.03	0.9907637358657664	-0.013387031151782056	1.0194927608386422	0.027851531176705812	0.9944971621833936	-0.007960840580265192	1.0258853706022932	0.03686953747270676	10.0	0.4563817044737725	0.7213987165681464	0.14182463466510198	0.0274696932427038
EMM	SPCC24B10.18	1.0243051117365145	0.034645517704679184	0.9998999760562751	-0.00014431126499344954	1.0018423473851208	0.0026555000097856912	1.0018423473851208	0.0026555000097856912	10.0	0.2656514667656173	0.6032280361022931	0.21951848205610952	0.008928171868421809
EMM	SPCC320.03	1.0002026568638192	0.0002923424308343373	1.0612254832751162	0.0857312246230996	1.0137789543651317	0.019743119594169384	1.0652306522100106	0.09116584807641387	10.0	0.9914904352850766	0.9996820513766612	0.00013810528900159936	0.051327582201406034
EMM	SPCC320.07c	1.0103109099802672	0.014799331850512234	1.0470173270250858	0.06628531753741428	1.0211987386206751	0.030263660849423363	1.0444857872124014	0.06279286113867982	10.0	0.4750640143517877	0.7286645648291129	0.1374723498293562	0.024085167536770532
EMM	SPCC338.04	1.0538566236958211	0.07567860288295589	1.0295933750627009	0.04207467565363675	1.0471459819610736	0.06646258149536112	1.0287952171063917	0.04095584067028489	10.0	0.00121235560787574	0.054857851081045184	1.2607612087971662	0.012818471481965152
EMM	SPCC4B3.03c	1.0145509736381249	0.020841351607636102	1.0491315066825873	0.06919552838947786	1.0120288853282493	0.017250468021454985	1.0351931614858318	0.04989999199187524	10.0	0.4600934400429827	0.7213987165681464	0.14182463466510198	0.035122534603498005
EMM	SPCC4B3.12	1.039265026212264	0.055563607317780685	1.024969311700675	0.0355807150770258	1.0267286637924038	0.03805496732113599	1.0256354733840751	0.03651806604574516	10.0	0.11121996137365216	0.4873254771247715	0.3121808833335159	0.0423225182071462
EMM	SPCC4G3.09c	1.0139108897094211	0.01993086277170666	0.9962115260992466	-0.0054759918973125215	0.9969310518787052	-0.0044343641378339115	0.9945325052997922	-0.007909570013921235	10.0	0.4484620597916801	0.7213987165681464	0.14182463466510198	0.03390415702757877
EMM	SPCC4G3.12c	0.99998759686126	-1.7894057723225236e-05	0.9627618972223592	-0.05474904881249576	0.9819755749346092	-0.02624095462331311	0.965769487887833	-0.05024921055288889	8.0	0.9995844557303892	0.9996820513766612	0.00013810528900159936	0.040569561407547576
EMM	SPCC4G3.17	1.0371337208334748	0.05260191724275238	1.0335450570837246	0.04760128398766523	1.0240299949046872	0.03425797399657992	1.031064998409918	0.0441352831695206	10.0	0.010484454453017777	0.1654597960565444	0.7813075153136841	0.018015280648898173
EMM	SPCC553.01c	0.9596533132436642	-0.05941478655184557	0.9699810687691444	-0.04397150455604796	1.003991099796117	0.0057464801084875965	0.9910379864615004	-0.01298773795055582	10.0	0.3800793613346085	0.6722606236905772	0.17246232592319702	0.07557153999849403
EMM	SPCC5E4.10c	0.9954275115418876	-0.0066118342371495175	0.999171485215298	-0.001195789604307102	0.9997404749935512	-0.0003744640332825337	1.0015698546405585	0.002263045642896012	10.0	0.8154700819748562	0.9150110309483128	0.038573670249283806	0.026890102233348187
EMM	SPCC613.03	1.0025573404443162	0.003684752798823503	1.0095489692714232	0.013710891859666705	0.9910382370366784	-0.012987373177937958	1.0032107515005788	0.004624714828994785	10.0	0.8781377011730112	0.9505219095695272	0.022037868177304173	0.01946758499890021
EMM	SPCC622.11	0.9993375114749286	-0.0009560856426297416	1.0153495822725536	0.021976529163591017	1.0118493933530377	0.016994571028118882	1.0143642431730109	0.020575795792852937	8.0	0.9634280882556672	0.9932734174507216	0.002931187209178763	0.01818937297110968
EMM	SPCC63.03	0.9912796394447224	-0.012635996577043118	1.002911089258589	0.004193712858035671	0.9915548033057208	-0.012235582370305972	1.0020361823941402	0.002934603561202954	10.0	0.4648343194623202	0.7213987165681464	0.14182463466510198	0.029234317016822813
EMM	SPCC63.06	1.0071616480455343	0.010295252478574	0.970170874012758	-0.04368922657716233	1.0224843617453414	0.0320787782232851	0.9736804987915338	-0.03847964745354505	10.0	0.709416821782102	0.8471714791406856	0.07202867360444072	0.032776969227891306
EMM	SPCC663.06c	1.0110937181968571	0.015916726728069788	1.0101740864122208	0.01460393848332461	1.0149078890784633	0.021348797361340537	1.005333056415366	0.007673530496594855	10.0	0.5142956788157693	0.7682291702310554	0.11450920637435145	0.04315015211487376
EMM	SPCC736.13	1.0008305561877109	0.0011977419660132158	1.0048792283191588	0.007022121130619135	1.0115914687149103	0.01662677515590926	1.0060674364318405	0.008727011848261197	10.0	0.9683376831214148	0.9932734174507216	0.002931187209178763	0.016024300473495377
EMM	SPCC794.03	1.0212760624578516	0.0303728957016054	1.044049205226057	0.062189706603950935	1.0089345100851874	0.012832532182948707	1.038224178668516	0.054117991415852995	10.0	0.12414058087906407	0.4873254771247715	0.3121808833335159	0.02844474775215561
EMM	SPCC962.05	1.0164106745000214	0.023483431986961067	1.0536928937605534	0.07545444457571376	1.0110493229822854	0.015853379324243192	1.0482340506428696	0.06796087909106084	10.0	0.18079646579676634	0.5401294415678395	0.2675021493954135	0.026906392207410708
EMM	SPCC965.12	1.0260593814702643	0.03711422692317196	1.0615177608128463	0.08612850993594731	1.0249966843964815	0.03561924298682875	1.0586688659164496	0.0822514087780961	10.0	0.06993241484322933	0.43864694426272494	0.3578848917116855	0.026912799406914
EMM	SPCP31B10.02	1.007689808229388	0.011051610068231849	1.0225677519179306	0.032196434480273546	1.0112995108380127	0.01621033532961039	1.0184255634056931	0.02634053776093733	10.0	0.5434509036640081	0.7791822564608253	0.1083609457712427	0.027168954927341
EtOH10	972	0.9872816516086916	-0.018466379594076137	1.0249594130483173	0.035566782166582864	0.9978230187364804	-0.0031441436870292398	1.0336305895202356	0.047720671251406166	44.0	0.3373508998552204	0.601693022876102	0.2206250244797199	0.06757652379932408
EtOH10	SPAC105.02c	0.9905266328458424	-0.01373232869933888	1.0848250662781964	0.11746241929619396	0.998430971292148	-0.0022654076457691323	1.0923812213635538	0.12747641870454418	4.0	0.7806619860870496	0.9104694065013548	0.04073464274206343	0.06671967684940333
EtOH10	SPAC1071.07c	1.5995187811025617	0.6776379322750651	0.7341739896348575	-0.44580609144079625	1.5265896465102242	0.6103123119673827	0.7246211695920269	-0.4647011405737996	4.0	0.05079419900660615	0.263908990490845	0.5785458145770103	0.17760207065270986
EtOH10	SPAC1071.09c	1.0044422615415738	0.006394635866390172	0.9545447896672948	-0.06711520075228332	0.9959454179147856	-0.005861416310282472	0.9587147646087936	-0.06082644428825919	4.0	0.9033180684946348	0.9764370013817038	0.010355771664289944	0.058347808474506935
EtOH10	SPAC10F6.14c	1.3099789061266187	0.3895435810210965	0.8586609692444321	-0.2198394798657612	1.2482659981293835	0.31992539677337056	0.8099020223787896	-0.3041807058751471	4.0	0.03791505790513442	0.24148779955499464	0.617104805781156	0.11686779698362855
EtOH10	SPAC11E3.12	0.9748976128513104	-0.036677384935968935	1.053445278385292	0.07511537476026048	0.973202717529953	-0.03918774608501027	1.053933558377275	0.07578392008615696	4.0	0.200354846849909	0.4788480839712825	0.3198022459956019	0.03312003040119408
EtOH10	SPAC12G12.11c	0.9547893019544852	-0.0667456932180677	1.0023734826005737	0.003420154342766148	0.9673273467240012	-0.047923909860593764	0.9982370434147164	-0.0025456533209434274	4.0	0.111391819018347	0.3645724145810047	0.43821619538614603	0.013452037249542696
EtOH10	SPAC13A11.06	0.9791883189980666	-0.03034174705295605	1.0157466496179834	0.02254060593007205	0.9872187101086932	-0.01855835768808412	1.0159881019015369	0.02288350700362301	4.0	0.1265747525942858	0.3840103432186434	0.4156570778660996	0.015227192909354028
EtOH10	SPAC13F5.03c	1.0508092663971154	0.07150082782078378	0.9694942717301704	-0.0446957207129948	1.0308617830529765	0.043850910522269464	0.9662008100466082	-0.0496050325854592	4.0	0.1632739243611908	0.4285987205765635	0.3679491297182868	0.0076382921687575545
EtOH10	SPAC13F5.04c	0.9763609625982236	-0.034513481242923555	0.9646512691779912	-0.05192060655487644	0.9852378617021568	-0.021456024662774083	0.9707374934340832	-0.04284687969860688	4.0	0.3262427027102974	0.5997846611366238	0.22200464506015916	0.03917344736623619
EtOH10	SPAC140.01	0.8200734152310624	-0.28617502534115163	1.0146303678215012	0.02095424599745787	0.8302236191902171	-0.26842811885540063	1.0105620057338638	0.015157844845119115	4.0	0.048704867814026914	0.25867696461227624	0.5872422438277244	0.02169801736124513
EtOH10	SPAC1556.02c	0.8887424652944172	-0.1701626711859226	0.9786574653257808	-0.03112409670004738	0.8765565238766815	-0.19008097014636624	0.978712301198982	-0.03104326226221757	4.0	0.018435102470034485	0.2117467841109738	0.6741831767633198	0.02037397033186344
EtOH10	SPAC15A10.10	1.0397652645101316	0.05625786495197101	1.0460465206528986	0.06494701374815637	1.0330525316909576	0.04691361846538868	1.0440523016344194	0.06219398529727529	4.0	0.06826641810272119	0.2776469813177252	0.5565070439784896	0.0185944302344516
EtOH10	SPAC16.01	1.0221099227481238	0.03155035916769307	0.9693472008329884	-0.044914592093077466	0.999360443088164	-0.0009229807659073016	0.9560242231224608	-0.06488092214585893	4.0	0.4747690156427671	0.7263030404872607	0.1388821377688323	0.0483807333972427
EtOH10	SPAC1610.02c	1.795682256983076	0.8445320901517108	0.7458549074321217	-0.4230330873116171	1.6308070858932484	0.7055861304949238	0.6959695460691171	-0.522903916250581	4.0	0.030215541978501983	0.22513092644205526	0.6475648414696699	0.18185511766750345
EtOH10	SPAC1687.14c	0.9574403863378071	-0.06274543240561932	1.0043296418573715	0.006232869505759151	0.9768104975097612	-0.03384939023782852	1.0211950860699166	0.030258500711548	4.0	0.1341292361542666	0.39576404247987307	0.4025636665772294	0.03703288718552072
EtOH10	SPAC1687.15	0.9753731316210622	-0.035973863554120376	0.951183649185664	-0.07220417946895842	0.9975477925013152	-0.0035421323965735565	0.9887976047239146	-0.016252846443937496	4.0	0.6514709025126312	0.8504278728731296	0.07036251419898727	0.0870133398803054
EtOH10	SPAC16E8.01	0.9405306423994146	-0.08845314750515637	0.8791063432950306	-0.18589039975244376	0.9623245965817528	-0.055404491026092316	0.9009094242405186	-0.15054602743637174	4.0	0.2947871055260798	0.5892559139956038	0.22969605003780424	0.08681382027972688
EtOH10	SPAC1705.02	1.0743319309749946	0.10343980448355478	1.0941367326302294	0.1297930408372197	1.0609041666615016	0.08529434095901857	1.0839723949836624	0.11632801672196914	4.0	0.07912452214938095	0.3001708062492388	0.5226315482732544	0.05933550336413095
EtOH10	SPAC17A2.02c	0.9011409289166517	-0.1501753489484462	0.9507600703858252	-0.07284678002308423	0.8662117749932634	-0.20720831083454286	0.930526627405128	-0.10388066069569132	3.0	0.0812947475283325	0.30358507280111674	0.5177195863980377	0.05971323328246601
EtOH10	SPAC17A5.16	1.1089326111198579	0.14917169682769454	0.8928285261007181	-0.16354497250679073	1.1051011954827308	0.14417848503431446	0.905193220311759	-0.1437023156948778	4.0	0.05980150517173479	0.26479265134596136	0.5770940718161132	0.03624115796335086
EtOH10	SPAC17H9.04c	1.0144433478034325	0.020688299175219704	0.9280099163793502	-0.10778787333314023	1.04295732390948	0.060680126367953925	0.9350095564899078	-0.09694698440030636	4.0	0.6536993082850224	0.8504278728731296	0.07036251419898727	0.034135805706983005
EtOH10	SPAC17H9.06c	1.009986978940134	0.014336693432922737	1.0150164973765086	0.02150317616892997	1.0109710389627402	0.015741669304936996	1.0109710389627402	0.015741669304936996	4.0	0.5807530183620105	0.7977009849914972	0.09815987168688277	0.03157971585240067
EtOH10	SPAC1805.07c	2.135931931306404	1.0948656714021294	0.720899239965265	-0.4721304667123278	1.9106455027949176	0.9340601284975756	0.6568597180968796	-0.6063427998579269	4.0	0.027971836148078445	0.2228422946463583	0.6520023781827955	0.1938592439474993
EtOH10	SPAC1834.04	0.966735543968394	-0.048806808686122624	1.0146147774062897	0.02093207793682276	0.9836605686857596	-0.02376752358466527	1.0158928937193148	0.022748305805580318	4.0	0.3335751223519826	0.6005239351868856	0.22146967816543994	0.03957640373046383
EtOH10	SPAC1834.09	0.9184728532680256	-0.12269101376235413	1.0077506361161672	0.011138693852699015	1.0033715596836272	0.004855950963612231	1.01002490874914	0.01439087246790222	4.0	0.4332766191323115	0.7044429385892684	0.1521541799278812	0.029204629992317262
EtOH10	SPAC186.06	0.9793001519092416	-0.030176986535922087	0.9767689524599806	-0.03391075128183598	0.9873110355644246	-0.018423442042958614	0.9873110355644246	-0.018423442042958614	4.0	0.2784201200207377	0.5852370019912339	0.2326682231267148	0.03118556859270744
EtOH10	SPAC18B11.04	0.9813612050995216	-0.027143854576389268	0.9984788249870412	-0.002196262521184591	0.9816598122469574	-0.026704940219084275	1.0011773991681605	0.0016976287437153895	4.0	0.2442654577992192	0.5307222219455763	0.2751327275839333	0.026108608764644044
EtOH10	SPAC19B12.07c	0.9530385105097944	-0.06939358295679246	1.001095456400054	0.0015795445126665026	0.9534026095453224	-0.06884252069338502	1.0027133604722225	0.003909250489724517	4.0	0.006371777072941647	0.2117467841109738	0.6741831767633198	0.017165996595396117
EtOH10	SPAC19G12.15c	1.5888824889388518	0.6680124293471075	0.5548495684946658	-0.8498314156847392	1.2324256468709447	0.3015006103952336	0.4225860643723173	-1.2426829026084631	4.0	0.3203622645666189	0.5950692928103815	0.22543245993027544	0.3458541376923253
EtOH10	SPAC1A6.04c	1.0131419072044907	0.01883626148524533	0.9843097588356704	-0.022815696790586613	1.014467536769076	0.02072269920830636	0.982530816587062	-0.02542543739895996	4.0	0.4573861232205424	0.7127941457204681	0.14703587587878142	0.028627523205726063
EtOH10	SPAC1B9.02c	1.2154366275397688	0.28147467368951035	0.7928108331487025	-0.3349514189129976	1.1837088590859068	0.24331428434271934	0.7681853746957452	-0.3804735978952084	4.0	0.08655656713904364	0.3134396900944156	0.5038460107468368	0.11296381015070522
EtOH10	SPAC1D4.03c	1.0700814569797432	0.0977206219607756	1.0584107141063004	0.08189957095238654	1.0662511917269226	0.09254735401490012	1.038733008605686	0.05482487786126974	4.0	0.08467674789486235	0.3113498884134169	0.5067512855919981	0.053303926013190256
EtOH10	SPAC1F3.09	1.039944993505561	0.05650722096688311	1.0231346811496544	0.032996067896024515	1.0361563233190516	0.051241676638239066	1.0244304947317897	0.03482210410767825	4.0	0.1421542270752396	0.39970423848214426	0.3982612464367999	0.019890056191520983
EtOH10	SPAC1F8.06	0.9575262191632636	-0.0626161031615908	1.0299095694186955	0.042517668011726566	0.9705425020672208	-0.04313670195978166	1.0431432270839878	0.060937258353782775	4.0	0.21614376995784265	0.4938715333747568	0.3063860057367142	0.057002690814998015
EtOH10	SPAC20G4.05c	0.992054096763393	-0.01150930189181078	1.0143779752198483	0.020595326274048902	0.9772428219357072	-0.03321101224748635	1.0084784964435267	0.012180322022235773	4.0	0.7601821479669363	0.9005607807239743	0.045486970415549687	0.041641536802059786
EtOH10	SPAC20H4.03c	1.0681224558228213	0.09507705552817157	0.8826248291995785	-0.1801277624168179	1.0382588147950609	0.05416612026464601	0.8578940877016545	-0.2211285457396988	4.0	0.3211880283369841	0.5950692928103815	0.22543245993027544	0.09394016709699883
EtOH10	SPAC21E11.04	0.9913714041776446	-0.01250244960150681	1.0242284475211147	0.034537535013429266	0.987789777184269	-0.017724056806635666	1.0140207859852897	0.020087225842773438	4.0	0.7608929925893622	0.9005607807239743	0.045486970415549687	0.05237833776040037
EtOH10	SPAC227.17c	1.5561385848907718	0.6379705480050594	0.7802810613851793	-0.3579342108756413	1.4192218725943304	0.5051001492782556	0.7389021512803877	-0.4365447659814789	4.0	0.02392118481588407	0.2117467841109738	0.6741831767633198	0.13968542340777118
EtOH10	SPAC22A12.06c	0.9610038677125052	-0.057385857521612	1.0121597288550228	0.01743697960061199	0.9699386643472236	-0.04403457587614643	1.0223953223832674	0.03195314085969217	4.0	0.12853902701879275	0.3840103432186434	0.4156570778660996	0.033457183319066074
EtOH10	SPAC22A12.14c	0.9151522910061148	-0.12791625182151187	0.9259285619345898	-0.11102720520143287	0.9638261878118104	-0.053155094273292895	0.9873044197616044	-0.01843310932870233	4.0	0.3100427761283379	0.5892559139956038	0.22969605003780424	0.13568725759695313
EtOH10	SPAC22E12.14c	1.062857937991636	0.08794877857047753	0.9587485877762842	-0.06077554734052858	1.0196906189895012	0.02813149518265377	0.9308945929281442	-0.10331027712383796	4.0	0.223235199817188	0.4956115180310405	0.3048586091579657	0.07298132448289496
EtOH10	SPAC22F3.04	1.0260486695019373	0.03709916523713968	1.0711427395161601	0.09915074513998706	1.029069026688632	0.04133975688824555	1.0632484277746306	0.08847872165220642	4.0	0.34264059479407205	0.6054488943917185	0.21792250953228087	0.04002826643242829
EtOH10	SPAC23A1.06c	1.0215012972942934	0.030691036277557537	1.0543877364732042	0.07640549564811089	1.0196161099207852	0.028026073215019633	1.055872045051939	0.07843501352793128	4.0	0.3855772583968311	0.656461597820941	0.18279067451321568	0.03635006686820858
EtOH10	SPAC23C11.08	1.024169837203444	0.034454976054752014	1.0401739578914908	0.05682482375131405	1.0376410621578491	0.05330747703006242	1.0376410621578491	0.05330747703006242	4.0	0.4420160281989741	0.7090055754332537	0.14935034962599447	0.044733353534845775
EtOH10	SPAC23C4.09c	0.8975599891646804	-0.15591972901224393	1.1007388028210705	0.1384721686475732	0.9890890705721008	-0.01582764884079621	1.1361530749448514	0.18415722356278366	4.0	0.2986198419604308	0.5892559139956038	0.22969605003780424	0.09149989185169316
EtOH10	SPAC23D3.03c	1.0100999369744843	0.014498036981927375	1.0367165497596444	0.05202149863098534	1.0037971234971397	0.005467716997708338	1.0252116263399222	0.035921744615948964	4.0	0.7611434213650327	0.9005607807239743	0.045486970415549687	0.05481000986170962
EtOH10	SPAC23D3.04c	1.9279191604892667	0.947044559240932	0.8153122180187464	-0.29457545992303913	1.938801051432243	0.9551647700058876	0.8367335806946357	-0.2571597588445015	4.0	0.02572468073572023	0.21957852485132626	0.6584101368750775	0.19251337687090586
EtOH10	SPAC23G3.05c	1.0613339242464688	0.08587863840212619	1.0560257074552462	0.07864495549822824	1.0549366739201471	0.07715639896714484	1.0549366739201471	0.07715639896714484	4.0	0.12772088064429074	0.3840103432186434	0.4156570778660996	0.058904945721344325
EtOH10	SPAC23H4.09	0.9418641549631358	-0.08640909990455016	0.9890887964200514	-0.01582804872172574	0.9509943792040332	-0.07249128073993717	0.9951269644914956	-0.007047489475596341	4.0	0.023493288909307703	0.2117467841109738	0.6741831767633198	0.03059851670326493
EtOH10	SPAC24H6.04	1.00191981609314	0.0027670538887600376	1.054249872427505	0.07621684703965294	1.0084272492986732	0.012107007736814307	1.05877746785562	0.08239939786921055	4.0	0.9579435069321318	0.9843490613411464	0.0068508685072750574	0.0699151673450684
EtOH10	SPAC25A8.03c	0.9899577477125084	-0.014561143903665703	1.026936972020698	0.038347639354719576	0.9873526660234332	-0.018362611374200064	1.0191978641349388	0.02743415935013937	4.0	0.7866490772454123	0.912665676998318	0.039688281857851636	0.0697001528808789
EtOH10	SPAC25B8.08	0.9918564884806286	-0.011796702435611504	1.028441532887503	0.040459778684555546	1.0077208052904258	0.011095987433266143	1.0362599169258926	0.05138590826514823	4.0	0.8387975943993836	0.9501072277793966	0.022227378074335856	0.07245158041198448
EtOH10	SPAC26F1.10c	0.9365299877735114	-0.09460290445590357	0.8962742742930471	-0.15798780723409508	0.9596176277905426	-0.059468435283929866	0.9125230247547284	-0.132067133508291	4.0	0.3495897381843395	0.6054488943917185	0.21792250953228087	0.10878711586147097
EtOH10	SPAC26F1.12c	0.9999203093674296	-0.00011497386164551985	0.9828013477758644	-0.025028258729589737	0.9839490636053054	-0.02334446182901773	0.9628242622284824	-0.054655598114744484	4.0	0.9974668054286364	0.9998955993628352	4.534298758742744e-05	0.043865783142031635
EtOH10	SPAC27E2.03c	1.5326130665178272	0.6159935107757054	0.7976386866166159	-0.3261927106823296	1.5268032183843054	0.6105141327600199	0.7445542959941132	-0.42555103492456775	4.0	0.03815779304932138	0.24148779955499464	0.617104805781156	0.16715093250693455
EtOH10	SPAC29A4.20	1.626566395622295	0.7018297136670705	0.7400389042654498	-0.4343269788545666	1.5153790635298918	0.5996787208734372	0.6629833334226233	-0.5929554916547112	4.0	0.052562268158907854	0.26479265134596136	0.5770940718161132	0.18674552398318175
EtOH10	SPAC2F3.18c	0.9869042123763268	-0.01901802949223221	1.0422306628825038	0.05967460522635445	0.9677701421853392	-0.04726366526722186	1.0336355153784926	0.04772754652620777	4.0	0.6672144669886939	0.8573347183349346	0.06684958887564245	0.05224732330492235
EtOH10	SPAC32A11.03c	1.052963009537551	0.07445475555252436	1.0163485716265352	0.02339528036959461	1.051189962049943	0.07202340435553663	1.0187610368395776	0.02681568899522433	4.0	0.053415703879866334	0.26479265134596136	0.5770940718161132	0.0261020001570898
EtOH10	SPAC3A11.02	0.9987489187881632	-0.0018060586588122813	1.0105917762405876	0.015200345087110944	0.9818877726940012	-0.026369957343732844	0.9989652829894788	-0.0014935539359579408	4.0	0.9637106555810656	0.9843490613411464	0.0068508685072750574	0.04433708053466777
EtOH10	SPAC3A11.10c	1.0385415747797695	0.054558971144556365	1.0696717597666323	0.09716815811567618	1.0001780256862776	0.00025681391568490843	1.0355392927055904	0.05038229650000479	4.0	0.4257825848213786	0.6970002587144485	0.1567670606993557	0.08325724180336876
EtOH10	SPAC3A11.11c	0.9859814487324852	-0.02036759237487053	1.0227837302405185	0.03250111644697988	0.9803241815958004	-0.028669184596807392	1.0225588006981154	0.032183805549882136	4.0	0.2169728493905835	0.4938715333747568	0.3063860057367142	0.014619058788606837
EtOH10	SPAC3A12.03c	0.9944515475805308	-0.008027014193521866	1.042974530489139	0.0607039275742037	0.9938814242921724	-0.008854354558528071	1.0412222069112471	0.05827798660022601	4.0	0.7321432454403392	0.8793077168856335	0.05585911541674346	0.030796378509346745
EtOH10	SPAC3A12.13c	1.5382457305892143	0.6212859883352381	0.7587088419568582	-0.3983817439675058	1.4208688435801853	0.5067733895917395	0.7092760531293455	-0.4955808553374212	4.0	0.030955806176221724	0.22513092644205526	0.6475648414696699	0.13966727960053862
EtOH10	SPAC3G6.03c	0.9711958042848442	-0.042165905944635804	0.96920513184033	-0.04512605115774634	0.974220555352912	-0.037679671560308166	0.9660023378970608	-0.04990141424410451	4.0	0.15324104020554374	0.4188798546809706	0.3779105257960293	0.02665335295018665
EtOH10	SPAC3G6.05	1.0518141905339533	0.07287986615910036	1.0015852361514357	0.0022852015204574173	1.0425119072314355	0.06006386175688251	1.0002085650580477	0.00030086440113795507	4.0	0.09553682679851758	0.3407955463409806	0.4675060894105453	0.04154211428135153
EtOH10	SPAC3G9.11c	0.9763569036874492	-0.03451947880206615	0.9667110227325127	-0.04884340309324328	0.9594404645979244	-0.059734808106261986	0.9560762979482378	-0.0648023404059407	4.0	0.4097775742375295	0.680116946130344	0.1674164039228109	0.034823928238974816
EtOH10	SPAC3H1.03	0.9903334799197566	-0.014013682004082295	1.002090539526974	0.0030128628500373142	0.9866011176719623	-0.019461173195658054	0.9944542914635816	-0.008023033525968462	3.0	0.4462430519031141	0.7110139293656285	0.14812189098982362	0.015936604180812903
EtOH10	SPAC3H1.08c	0.9979533063148924	-0.002955780651380432	0.9926821810816028	-0.01059619905643176	1.019365548916876	0.027671501001941875	1.0035517102341671	0.005114956686921562	4.0	0.9310481118953916	0.9827132093621092	0.007573206241130032	0.03144175245875416
EtOH10	SPAC3H1.11	1.005418725289392	0.007796463681004052	1.009515834026407	0.013663539190658965	1.0107581706496234	0.015437865947523163	1.0107581706496234	0.015437865947523163	4.0	0.7010825593772979	0.8629364522398716	0.06402118511645745	0.02487406963864805
EtOH10	SPAC3H5.08c	1.311318378168456	0.3910180035155952	0.8548978917427044	-0.2261759788343673	1.2430205423789975	0.31385013882275403	0.8081465269610513	-0.30731119973856114	4.0	0.039405958923199966	0.24148779955499464	0.617104805781156	0.12398879328527665
EtOH10	SPAC3H5.09c	0.9889658318055476	-0.01600741731675497	1.0255743519475615	0.036432087914900636	1.0187784116643392	0.02684029374438774	1.0529942152701173	0.07449751079474252	4.0	0.7809465620618313	0.9104694065013548	0.04073464274206343	0.07501531708547503
EtOH10	SPAC3H5.10	1.7686124852808898	0.8226179786069217	0.8833255269349792	-0.17898289082112046	1.8166730290566209	0.8612987818137445	0.9318222965632076	-0.10187324334599422	4.0	0.017324629757908157	0.2117467841109738	0.6741831767633198	0.16610546191564332
EtOH10	SPAC3H8.03	1.001876393447883	0.002704526936482039	1.0119385677325454	0.017121710271604373	1.0149043462803542	0.02134376125290268	1.0149043462803542	0.02134376125290268	4.0	0.9374837311069494	0.9827132093621092	0.007573206241130032	0.038318004043254666
EtOH10	SPAC3H8.04	1.0284080284393056	0.04041277796833867	1.0395967714875398	0.05602405857824543	1.027338932743037	0.03891222442024686	1.04605248688593	0.06495524228301651	4.0	0.18985525437731846	0.4726604770435324	0.32545071104491313	0.032661070334486425
EtOH10	SPAC4G9.11c	1.0098698604390246	0.014169388228274332	1.0161902721871434	0.023170558645487883	1.0136675416342968	0.01958456093948141	1.0143279072279796	0.020524115514306784	4.0	0.6928793147694718	0.8629364522398716	0.06402118511645745	0.03013499196019178
EtOH10	SPAC4G9.14	0.9658939072523024	-0.050063361195479925	1.0025422521465532	0.00366304034878965	0.9946899442591844	-0.0076812029889235705	1.0029328905663246	0.004225073860060317	4.0	0.4592899516357827	0.7127941457204681	0.14703587587878142	0.009296857565884132
EtOH10	SPAC4H3.04c	0.9955887225045328	-0.00637820655207426	1.0429415050862385	0.06065824444585258	1.0079715245059837	0.011454882851439896	1.0529516916334347	0.07443924848176504	4.0	0.9194333040382257	0.9789348732409184	0.009246200058885122	0.06605527115616151
EtOH10	SPAC4H3.06	0.9781563498872016	-0.03186300887281992	1.021876496568766	0.031220843482407893	1.00182188910256	0.002626038923183169	1.0407007846406895	0.0575553341844318	4.0	0.6348736212860693	0.8504278728731296	0.07036251419898727	0.08485939889148149
EtOH10	SPAC4H3.07c	0.8407184609554069	-0.2503053419522672	0.8933551706518661	-0.16269423413575912	0.8521143770504521	-0.23088100231362516	0.8828889343018198	-0.1796961338087651	4.0	0.16677690800677994	0.4285987205765635	0.3679491297182868	0.07539495657351808
EtOH10	SPAC521.03	0.9987337559155752	-0.0018279616283507828	0.9943217283647794	-0.008215360991327277	0.9978103214750784	-0.003162502045439533	0.99785721324434	-0.0030947046575405227	4.0	0.949941817408555	0.9843490613411464	0.0068508685072750574	0.033780203350876344
EtOH10	SPAC56F8.02	1.0912444110636088	0.12597426494157582	1.0208110913519126	0.029715909520544474	1.0699062008358802	0.0974843204388688	1.013493770628736	0.019337221404072114	4.0	0.0078039680088731736	0.2117467841109738	0.6741831767633198	0.02728478423644369
EtOH10	SPAC57A7.09	1.0606714435056062	0.08497783228249725	1.0408889834863169	0.0578162055109392	1.0450586901722512	0.06358396588781734	1.0356817102311524	0.050580696436946765	4.0	0.11288016183679644	0.3645724145810047	0.43821619538614603	0.040446409657386884
EtOH10	SPAC589.07c	0.9872782848872956	-0.01847129932547785	0.998873037377878	-0.0016267802187239356	1.0029123616627291	0.004195543219668282	1.002343835952784	0.003377483916016215	4.0	0.6991618989051329	0.8629364522398716	0.06402118511645745	0.027246255082692933
EtOH10	SPAC5H10.06c	1.0047237681843215	0.006798911306168306	1.0066553846501531	0.009569880020770371	1.0167685071014974	0.02399125080550834	1.009477396799017	0.013608607656960677	4.0	0.83116621105627	0.9459463068688024	0.024133514012985673	0.024398623322366333
EtOH10	SPAC637.07	1.6872551245948282	0.7546781355455932	0.6917740915558945	-0.5316271122313967	1.4215181334225302	0.5074325026959878	0.5937214818819281	-0.7521417816058594	4.0	0.06854046819140497	0.2776469813177252	0.5565070439784896	0.20582532006687612
EtOH10	SPAC652.01	0.93952328599594	-0.08999917573852732	0.9752932298603012	-0.03609205278047817	0.9352394886136444	-0.09659224882410518	0.9710530012037618	-0.042378053118252566	4.0	0.04586453757502288	0.25081872518632703	0.6006400438320492	0.0382816286223688
EtOH10	SPAC683.02c	0.9824183719903858	-0.0255905544036332	1.0116407325293957	0.016697031709579768	0.990038929125238	-0.014442840652965413	1.0200871163882257	0.028692364956010567	4.0	0.3301353009132081	0.6005239351868856	0.22146967816543994	0.030931460746324586
EtOH10	SPAC688.03c	0.9600257459473096	-0.058854998373938636	1.0240452099185475	0.0342794093667188	0.966784207094628	-0.04873418873913928	1.0313827219100775	0.044579782312130826	4.0	0.18137788250918085	0.4566740377354937	0.340393677661032	0.049243190697047516
EtOH10	SPAC688.13	1.0161910329186934	0.02317163866293524	1.0191527348472924	0.02737027652298538	1.0190274002131825	0.02719284406527521	1.0243891918828398	0.034763936553206164	4.0	0.30626490473526924	0.5892559139956038	0.22969605003780424	0.02015136512846073
EtOH10	SPAC694.02	1.0989283000644483	0.13609726024901458	0.9201921552636112	-0.11999293752306472	1.1158856040342398	0.15818913563328155	0.9175180225773806	-0.1241915981547894	4.0	0.11474527842233645	0.3656549539058455	0.4369285383633533	0.07489679121098272
EtOH10	SPAC694.04c	1.0397497107474432	0.05623628363462998	0.9793631265731296	-0.030084215883281237	1.0122308714567905	0.0175383800702571	0.969655585959354	-0.044455690538862516	4.0	0.24190363544551366	0.5304125584539243	0.2753862017928144	0.04073527808431904
EtOH10	SPAC694.06c	0.9628716929314368	-0.054584529740977016	0.9573063293603886	-0.06294744694388556	0.9511731992040804	-0.0722200294254176	0.9511731992040804	-0.0722200294254176	4.0	0.09720560040607423	0.3416490955448786	0.4664197246570507	0.03153485682518487
EtOH10	SPAC6F12.02	0.9685384392409028	-0.046118787409639816	1.0133095517180757	0.019074964374345197	0.9293667684465944	-0.10568003585155304	0.9941023202684018	-0.008533742751070163	4.0	0.515855426751561	0.7517649206928237	0.12391794345989808	0.0729392888859933
EtOH10	SPAC6F6.13c	1.0103735505829472	0.014888778064047741	1.0368818260535002	0.05225147883622508	1.0220894547872843	0.031521468614329425	1.0480120836141098	0.06765535129296865	4.0	0.6661262687667058	0.8573347183349346	0.06684958887564245	0.04125880126448797
EtOH10	SPAC6G10.10c	0.9774797201763908	-0.03286132382742708	0.9851860898766333	-0.021531836729408657	0.9859479897095872	-0.02041655068491111	0.9961425581495498	-0.005575873459364386	4.0	0.3106537454537493	0.5892559139956038	0.22969605003780424	0.035518337977166116
EtOH10	SPAC7D4.05	0.9917477494262672	-0.011954876421769942	1.0227424149247843	0.0324428376503279	0.9923810334533664	-0.011033932414225085	1.0210783269496806	0.030093539641347786	4.0	0.6421094818236784	0.8504278728731296	0.07036251419898727	0.009869144440128005
EtOH10	SPAC806.04c	1.0029876871865906	0.004303895338050656	0.9925969251507898	-0.01072010940060444	1.0021925004067678	0.0031596469646951266	0.9865350228538782	-0.01955782609695143	4.0	0.8620905969647246	0.9600017322989058	0.01772798328628879	0.028942813416256607
EtOH10	SPAC806.07	0.9164769651214482	-0.1258294745943058	0.9896326722948798	-0.015034963833690934	0.9455252523136488	-0.08081210588083132	0.9851141736917906	-0.021637153797265336	4.0	0.15047722207814174	0.4181866985659986	0.3786297850794631	0.0290101745989676
EtOH10	SPAC821.05	2.0386239722330437	1.0275956922630545	0.8400416225895853	-0.25146728221512504	1.9566767856833607	0.9684054635770952	0.8051685286843996	-0.3126373115976455	4.0	0.00660566528208145	0.2117467841109738	0.6741831767633198	0.13544767878091082
EtOH10	SPAC821.07c	0.9726910514061564	-0.03994644957457291	1.0773367299137802	0.10746924584198156	0.9897789995108356	-0.014821662525834715	1.0922944919514177	0.127361871641938	4.0	0.5223763648364009	0.7538255156942143	0.12272916651807315	0.08353163340782149
EtOH10	SPAC823.09c	1.032890129633242	0.04668680031775545	0.983667465021962	-0.023757409043654025	1.0332656578153994	0.04721122607051737	0.9819248987487356	-0.026315408785371686	4.0	0.015525980277051215	0.2117467841109738	0.6741831767633198	0.014289388669164203
EtOH10	SPAC823.16c	0.9356873899387624	-0.09590148421934384	1.0468223056086194	0.06601657066030715	0.9602713016072252	-0.05848603260876741	1.0441860628488644	0.06237880772395714	4.0	0.21457983600459204	0.4938715333747568	0.3063860057367142	0.03998046325836201
EtOH10	SPAC890.03	1.0534777826321904	0.07515988869309423	1.0448226454257603	0.06325807122495995	1.0672472091342369	0.0938943899236066	1.0599966478007246	0.08405970232723119	4.0	0.11022098234393254	0.3645724145810047	0.43821619538614603	0.047658834279098165
EtOH10	SPAC8C9.06c	1.124132055806344	0.16881152405188404	0.4122754461528098	-1.2783195535459793	0.6244255583620993	-0.6793985054132752	0.3106754221666469	-1.6865199819143424	4.0	0.8745838901822789	0.9677108784887252	0.014254376815927531	0.40227130589304905
EtOH10	SPAC8C9.16c	1.013332628729013	0.01910781979358075	0.9992972140906056	-0.001014262192639393	1.0062268768119778	0.008955630340804032	1.0019082278903513	0.0027503675840180423	4.0	0.5965901857265085	0.8147717393636316	0.08896404306323533	0.021878978514444914
EtOH10	SPAC8F11.03	0.9727876301669302	-0.039803211099993206	1.0332006603559272	0.047120470647448266	0.9841326219685186	-0.02307534826220765	1.01752685900953	0.025066876897838482	4.0	0.552158206578838	0.767243089374083	0.11506701460707945	0.04609584139395212
EtOH10	SPAC977.15	1.0063946693443868	0.00919618570545061	1.0101795449840971	0.014611734202305257	1.011665868987066	0.016732878222215412	1.011665868987066	0.016732878222215412	4.0	0.6055117432225597	0.8222574240351805	0.08499219664986005	0.01950143426548189
EtOH10	SPACUNK4.13c	0.9747809450641136	-0.03685004523172675	1.0345056623827569	0.04894154183317244	0.9679320703830114	-0.0470222923878708	1.031358707725269	0.04454619095178066	4.0	0.22395834287595134	0.4956115180310405	0.3048586091579657	0.031215858440968757
EtOH10	SPACUNK4.16c	1.0880988425156115	0.121809616450437	0.9144380652263476	-0.1290426351557674	1.0629371311139213	0.08805626919975502	0.8944609530617942	-0.16090959087029566	4.0	0.060455415944393236	0.26479265134596136	0.5770940718161132	0.05191808695892891
EtOH10	SPACUNK4.17	0.9444615470391104	-0.08243603519832822	0.9909658918589024	-0.013092692866968072	0.9762931549049286	-0.034613679042434835	1.0057965401858886	0.008338495847642844	4.0	0.28351727334515275	0.5852370019912339	0.2326682231267148	0.0654089942118778
EtOH10	SPAP14E8.05c	0.9676991010922832	-0.04736957305475495	0.9865442931662964	-0.019544269385221875	0.9670189349326642	-0.04838395589258206	0.9868097949458149	-0.01915605917472051	4.0	0.21107577657583085	0.4938715333747568	0.3063860057367142	0.041297669565559816
EtOH10	SPAP27G11.12	1.0166166154911949	0.023775715370623385	1.0262077984039384	0.03732289407593674	1.0128533880062958	0.01842535705695313	1.0214636358936642	0.030637845040601668	4.0	0.1575601506425441	0.4231109663322252	0.3735457183324916	0.016520807996300655
EtOH10	SPAP8A3.04c	1.009576742956932	0.013750581273862729	1.028413736338598	0.040420785232890506	1.0221030269532756	0.031540625808913536	1.0394951784583462	0.05588306648837943	4.0	0.7963344758262271	0.9170271146946388	0.03761782290340829	0.06893877987136335
EtOH10	SPAPB1A11.02	0.9571243150267787	-0.06322177516573131	1.0527401925271564	0.07414943522361322	0.9865583547519564	-0.019523706258493086	1.0668338161095563	0.093335460747957	4.0	0.32098604240755346	0.5950692928103815	0.22543245993027544	0.06364673993895223
EtOH10	SPAPB1E7.11c	0.9646948538244432	-0.051855424519827234	1.0704807810194628	0.0982588943905767	0.9525164807757928	-0.07018404004748316	1.0676206908041916	0.09439917071928873	4.0	0.1663814397437139	0.4285987205765635	0.3679491297182868	0.03941428808385849
EtOH10	SPAPB24D3.08c	0.9913668499860128	-0.01250907711239352	0.9879490825653492	-0.017491405530243406	0.9961423719336642	-0.005576143152449581	0.9903815264318092	-0.013943690647969373	4.0	0.6386953694107735	0.8504278728731296	0.07036251419898727	0.02470188614653123
EtOH10	SPAPB2B4.07	0.9348590903070122	-0.09717916842748428	1.0090032356703478	0.012930800884388999	0.9259567239280736	-0.11098332649182377	0.9938141968075904	-0.00895194370409457	4.0	0.15423191302060846	0.4188798546809706	0.3779105257960293	0.04817704534678845
EtOH10	SPBC106.10	1.4287923802739162	0.5147962917235466	0.8055772276737555	-0.3119051935517204	1.3887484930782288	0.4737853461564045	0.7669740314680984	-0.3827503637125224	4.0	0.01773442704345437	0.2117467841109738	0.6741831767633198	0.11318270160337165
EtOH10	SPBC1105.05	1.0247565790879185	0.035281252316721363	0.9726952075616356	-0.03994028517933103	1.0338478701091507	0.04802390984410189	0.9778980867354936	-0.03224397472264755	4.0	0.4379003150502503	0.7071498330879042	0.15048855679857173	0.04526711090384287
EtOH10	SPBC1105.14	1.018279703931834	0.02613389937949076	1.0810992812563645	0.1124990170588964	1.013651810528334	0.01956217158228709	1.087547068655382	0.12107784164753768	4.0	0.6879632672435281	0.8629364522398716	0.06402118511645745	0.08384428293125629
EtOH10	SPBC119.03	0.9889265283526696	-0.016064754002721112	1.0030536456984571	0.004398766781074585	0.9822918697551551	-0.025776336656713687	0.9937680428244416	-0.009018945834915049	4.0	0.5109276198107794	0.749151540704149	0.12543032297518225	0.029658076545335994
EtOH10	SPBC119.16c	1.044322570490306	0.06256740057388625	1.0351440503357727	0.0498315467045555	1.0566863964887527	0.07954727704170964	1.041022011791803	0.05800057388914445	4.0	0.18152315307477784	0.4566740377354937	0.340393677661032	0.04614991039184578
EtOH10	SPBC1198.07c	0.998169618605908	-0.0026431018410152684	1.019702607135322	0.028148456343752036	1.0090788025723056	0.013038844058744637	1.0189727880256925	0.0271155244138468	4.0	0.9459200088091504	0.9843490613411464	0.0068508685072750574	0.018095486714951703
EtOH10	SPBC1198.11c	1.0113122683429534	0.01622853475799474	0.8375974951034073	-0.2556709670972655	1.0166276592860894	0.023791387691283028	0.8097110309975843	-0.3045209628509972	4.0	0.9215914078627891	0.9789348732409184	0.009246200058885122	0.13175286412864026
EtOH10	SPBC1198.14c	1.0368895900129589	0.05226228140175535	1.0325577003707296	0.04622240315831396	1.0436248458925472	0.061603196354313564	1.0436248458925472	0.061603196354313564	4.0	0.2790876203821439	0.5852370019912339	0.2326682231267148	0.052376064746110784
EtOH10	SPBC11B10.10c	1.048281337571087	0.06802595909689663	0.8843478162917564	-0.17731419795379474	0.967001119619998	-0.0484105347930188	0.8461086783132878	-0.2410851128733572	4.0	0.5047130391315847	0.7446075083484491	0.12807258882960745	0.0930491221528173
EtOH10	SPBC14C8.15	0.9754546741843214	-0.0358532572644685	0.9962597701188356	-0.00540612749529126	0.9812076987905684	-0.027369541216674426	1.0012710073729751	0.0018325117125148024	4.0	0.20275884528700655	0.4797956834019265	0.3189436635861058	0.0224214927093308
EtOH10	SPBC14C8.16c	1.5219175994620395	0.605890249731322	0.8000692418135207	-0.321803231764642	1.3776750939389653	0.4622356880191954	0.7499590237079174	-0.4151163231566456	4.0	0.02146587083811111	0.2117467841109738	0.6741831767633198	0.13869988116088758
EtOH10	SPBC14F5.10c	0.9978826421734988	-0.0030579401565010607	1.0474531258186464	0.06688568386534682	0.9920053000211532	-0.01158026631774412	1.043970532287616	0.06208099014293717	4.0	0.9021480437124691	0.9764370013817038	0.010355771664289944	0.02641781746618399
EtOH10	SPBC1539.02	0.9928993929385264	-0.010280553026919593	1.0051761621237103	0.00744836304659028	0.9752791845274714	-0.03611282938110257	0.9910914459599628	-0.012909916843541088	4.0	0.6824976915964728	0.8629364522398716	0.06402118511645745	0.029017446769217727
EtOH10	SPBC15C4.06c	1.0201550652071731	0.02878846082644232	1.0378556262835372	0.053605767654094	1.0130343831741346	0.018683141160766817	1.030193341562248	0.042915120648342624	4.0	0.16271481813218905	0.4285987205765635	0.3679491297182868	0.022004302500393976
EtOH10	SPBC15D4.05	1.0359221197521906	0.05091554581337809	0.9913001052891176	-0.012606211170129543	1.054242099722558	0.0762062103922014	0.9946104575173838	-0.007796494905791329	4.0	0.28134184171134125	0.5852370019912339	0.2326682231267148	0.033621903938532136
EtOH10	SPBC1604.16c	1.0055414140555483	0.007972501456455665	1.0294339736888996	0.041851300697404885	0.9871056668608916	-0.018723565528386152	1.0185855045815693	0.0265670916028586	4.0	0.7980821751317358	0.9170271146946388	0.03761782290340829	0.03548491893903412
EtOH10	SPBC16A3.02c	1.0045194280182037	0.006505466942751501	1.0406760992127977	0.05752111304487751	1.0102891711746829	0.014768289124834124	1.0484981644046003	0.0683243357247313	4.0	0.8635998847040367	0.9600017322989058	0.01772798328628879	0.049686761824339336
EtOH10	SPBC16A3.08c	1.0987660692229455	0.13588426463487344	0.9768257089022157	-0.03382692402801158	1.1031720732504209	0.14165784066912765	0.9842483500947484	-0.02290570590499631	4.0	0.07118265767649448	0.2835442530780364	0.5473791506413921	0.06534461416138318
EtOH10	SPBC16C6.01c	1.0983404769291472	0.13532534781724476	1.0345609725783074	0.049018673950139584	1.0895488496299417	0.12373088074842807	1.0264028543624306	0.037597087590893315	4.0	0.031085023316267044	0.22513092644205526	0.6475648414696699	0.04942582113316021
EtOH10	SPBC16D10.08c	1.1627158568204543	0.2174985757094065	1.01413655315948	0.020251923842341688	1.162944256408688	0.21778194553844635	1.015938536641005	0.02281312301019803	4.0	0.002334610904850396	0.2117467841109738	0.6741831767633198	0.034126147937555716
EtOH10	SPBC16E9.13	1.0070263533672998	0.010101438433902704	1.0489157530548687	0.0688988080096905	1.0084314926910287	0.012113078485330678	1.0487204704471955	0.06863018826779338	4.0	0.7678141104887242	0.903978189196084	0.04384204787204555	0.04315663596125244
EtOH10	SPBC16E9.16c	0.9875284522157924	-0.018105779845151385	1.0294266752637742	0.041841072320132185	0.9866007807230398	-0.01946166591213085	1.0224096441285258	0.031973350034845985	4.0	0.6547227138437484	0.8504278728731296	0.07036251419898727	0.049919171844661665
EtOH10	SPBC16H5.13	0.9586401533445552	-0.060938725327056825	1.0464320717138278	0.06547866325887143	0.9678883872685669	-0.04708740319124244	1.0534212650296977	0.0750824880554609	4.0	0.29626265185075296	0.5892559139956038	0.22969605003780424	0.047319077192440065
EtOH10	SPBC16H5.14c	0.8857712421350743	-0.17499393611819208	1.017024517066358	0.024354458176449486	0.9221020431904764	-0.11700168147921472	1.0197875538911436	0.028268635656970645	4.0	0.1247825763552208	0.3840103432186434	0.4156570778660996	0.08096056916659304
EtOH10	SPBC1709.09	1.0168277857792545	0.02407535899822481	0.9992296581013104	-0.0011117967238301178	1.006061955975991	0.008719152884015799	1.0017580129683297	0.002534049797098364	4.0	0.5452665483874014	0.7620976904361926	0.11798935451602215	0.031277713810273645
EtOH10	SPBC1778.07	0.9471186217554284	-0.07838296771433709	1.0038657191409903	0.005566301872765365	0.942142188542594	-0.08598328640282876	0.9989429926837456	-0.0015257457176669185	4.0	0.06035262917159182	0.26479265134596136	0.5770940718161132	0.03952129883391678
EtOH10	SPBC17G9.07	1.7152874047638054	0.7784503272367284	0.8214081023447322	-0.2838289167998635	1.6555243976996905	0.7272882720946158	0.8195833557192724	-0.28703740881186063	4.0	0.02372636686463589	0.2117467841109738	0.6741831767633198	0.1682760657146569
EtOH10	SPBC17G9.09	0.9900320594790022	-0.014452851207752648	1.0128410867767104	0.018407835240962463	1.0170725068945408	0.024422532301065808	1.0317487899718285	0.04509174636271706	4.0	0.7211138850290111	0.8748539011265668	0.058064467243122524	0.049028408483531
EtOH10	SPBC1861.02	1.175316368774072	0.2330491501744733	1.055373977268131	0.07775431603700877	1.1579459532230896	0.21156791754417906	1.0486929658805906	0.06859235051853703	4.0	0.00909214382739986	0.2117467841109738	0.6741831767633198	0.05701245837223288
EtOH10	SPBC18A7.01	0.9886778756191368	-0.016427546547823534	0.9987168833808776	-0.0018523346182581953	0.9912849521355496	-0.012628264579061636	1.0	0.0	4.0	0.2954416557140626	0.5892559139956038	0.22969605003780424	0.015001319571667518
EtOH10	SPBC18E5.10	1.0971279352398535	0.13373176710327686	1.0165262386049676	0.023647454549801508	1.1116598062524932	0.1527153573759184	1.015433319266141	0.022095504899859977	4.0	0.13928386334742002	0.3994796896314577	0.3985052962128442	0.047788817254187765
EtOH10	SPBC18H10.02	1.0596548356234727	0.08359440815866857	0.8709935307703134	-0.19926609151700853	1.0643140675782072	0.08992393737857515	0.9116870202385364	-0.133389458925167	4.0	0.5411814164251432	0.7608374030918189	0.11870814544354387	0.11978680756642017
EtOH10	SPBC18H10.04c	0.98244812948716	-0.025546855767622573	0.8934087953662031	-0.1626076372366301	0.991131200205748	-0.012852049223708029	0.8979242910515997	-0.15533428636743954	4.0	0.5239690124071471	0.7538255156942143	0.12272916651807315	0.04389288617595055
EtOH10	SPBC18H10.05	0.9817769530959928	-0.026532794596498026	0.9932414406160712	-0.009783639127680476	0.9693564241043618	-0.04490086501514734	0.993639622173294	-0.009205391565279523	4.0	0.45736243793178	0.7127941457204681	0.14703587587878142	0.02163177308233626
EtOH10	SPBC19C7.01	0.9693880512671548	-0.044853795015462224	0.9982381455222404	-0.002544060508703053	0.9738675189498276	-0.03820256770681912	0.998704951310236	-0.0018695711767492203	4.0	0.042046812165716624	0.24510214896600666	0.6106528809960367	0.002066037435407249
EtOH10	SPBC1D7.03	0.9985070533101976	-0.0021554761918714965	0.8868645086588484	-0.1732143822628723	1.0008049128725474	0.0011607767101592676	0.8850520091119845	-0.17616585880667265	4.0	0.97398622262876	0.9905647115245688	0.004117147646855019	0.05166081593419361
EtOH10	SPBC20F10.02c	0.9987568725223144	-0.0017945695178384448	0.9982673169369636	-0.002501901390031989	1.0162289041149395	0.0232254037200748	1.0090877088898051	0.013051577497751002	4.0	0.9541145341642414	0.9843490613411464	0.0068508685072750574	0.030031747509306293
EtOH10	SPBC20F10.03	1.0210970668340198	0.030120017228225056	1.0215009129730601	0.030690493489757407	1.031152768853688	0.04425808880726647	1.031152768853688	0.04425808880726647	4.0	0.5267316364892627	0.7538255156942143	0.12272916651807315	0.059110927806811576
EtOH10	SPBC21.03c	0.9767502635456756	-0.03393835521198132	0.9896279796682644	-0.01504180480144345	0.9852553479673656	-0.02143041955236049	0.993585080590378	-0.009284584291804685	4.0	0.3816006646299092	0.6561335168816423	0.18300777686705846	0.03555592806514411
EtOH10	SPBC215.05	1.1083003116381882	0.14834885558090696	0.9665211915105758	-0.049126730219034624	1.1174943790746237	0.16026757476290165	0.9745909634436314	-0.037131249184037214	4.0	0.012419387105563416	0.2117467841109738	0.6741831767633198	0.04021874719641814
EtOH10	SPBC215.06c	0.9899402832222112	-0.014586595652342159	1.0134314918996643	0.019248565729120714	0.987310787228926	-0.01842380491992896	1.0110028836583655	0.015787112209958775	4.0	0.3067140709058286	0.5892559139956038	0.22969605003780424	0.016758504968690684
EtOH10	SPBC21C3.03	1.0037632945677841	0.005419095966744301	1.041767451596552	0.05903326814309269	1.0039251171658878	0.0056516625930489095	1.049686297138137	0.06995823724027901	4.0	0.9018434763064772	0.9764370013817038	0.010355771664289944	0.05512891095091866
EtOH10	SPBC21C3.08c	0.9908203753497308	-0.013304558243169812	1.025178680571759	0.035875382032014465	0.9979636393062008	-0.002940842800032325	1.0310873451881486	0.044166551069037725	4.0	0.4960476028061564	0.7383687222326107	0.131726708582209	0.024325592988936526
EtOH10	SPBC21C3.14c	1.0014824481347508	0.002137136866200145	1.039372435735944	0.055712704204690405	1.0062916748377333	0.009048532630199163	1.04733308350274	0.06672033577085011	4.0	0.934109715000926	0.9827132093621092	0.007573206241130032	0.018875290587263508
EtOH10	SPBC21C3.18	1.0324638752512585	0.04609130425236238	1.0703106753244933	0.09802962344281704	1.0160285146795764	0.022940891686404133	1.0459462049194292	0.0648086528355765	4.0	0.4536400632060746	0.7127941457204681	0.14703587587878142	0.06535799419235122
EtOH10	SPBC25B2.04c	0.9963848558846864	-0.0052250007535123676	0.9760465009504888	-0.03497821237321253	1.000387122152387	0.0005583911336504246	0.9733705634973878	-0.03893894934274355	4.0	0.9069833234591558	0.9764370013817038	0.010355771664289944	0.05284365025744808
EtOH10	SPBC25H2.14	0.9662695667932264	-0.04950237122660533	1.0396170511982497	0.056052201367364524	0.9565820927092644	-0.06403931067306756	1.03311922767161	0.04700675879617878	4.0	0.22200688718341646	0.4956115180310405	0.3048586091579657	0.045935876380972435
EtOH10	SPBC28F2.03	0.971948165374364	-0.04104871886637872	1.0147955411010772	0.02118908548660614	0.9742210008088033	-0.03767901189771432	1.0231510253631937	0.03301911425337865	4.0	0.3341827756479321	0.6005239351868856	0.22146967816543994	0.05049964122681366
EtOH10	SPBC2D10.03c	1.01957211635288	0.02796382363801664	1.0606558076628934	0.08495656469850722	1.0172035110699542	0.0246083468835482	1.0595968121844306	0.08351540845340097	3.0	0.4167149626537837	0.6868612143052022	0.16313100668195013	0.025549736435660476
EtOH10	SPBC2D10.05	0.9618339996758511	-0.05614017023666637	0.9480344237696509	-0.07698864958228291	0.9854163485061316	-0.021194688070764047	0.9867581617848143	-0.019231547738551163	4.0	0.4771112023284516	0.7263030404872607	0.1388821377688323	0.08834921748846665
EtOH10	SPBC2G2.06c	1.0346598770340991	0.049156589598948135	0.9847072983093424	-0.022233143954961586	1.0383594123522677	0.0543058971337149	0.9853115336647872	-0.021348150000571872	4.0	0.19682892433026652	0.4788480839712825	0.3198022459956019	0.03964413746144039
EtOH10	SPBC30D10.10c	1.4864568807866316	0.5718776140847441	0.7270412726970896	-0.4598908294697443	1.355927448528563	0.4392799864032573	0.6578695534486145	-0.6041265493003426	4.0	0.061392687547065825	0.26479265134596136	0.5770940718161132	0.16597665740549553
EtOH10	SPBC30D10.13c	1.0563135596159787	0.07903815264590466	1.0192383431090524	0.0274914570129399	1.0375530223326452	0.05318506475041283	1.0111531643842833	0.01600154596607932	4.0	0.1177321329510228	0.3702365759907165	0.4315206791371981	0.025841931702939268
EtOH10	SPBC31E1.01c	0.9817922638317432	-0.026510296054200945	1.0149483002676558	0.02140624086158274	0.9758120265664474	-0.035324830765816675	1.0197451917379254	0.02820870460804877	4.0	0.3927782781941195	0.656461597820941	0.18279067451321568	0.020702083179390974
EtOH10	SPBC32F12.03c	0.9834668348262012	-0.02405169315989641	1.030428556565537	0.04324448094541553	0.9717099865555028	-0.04140229894649144	1.0171256316409547	0.02449788662055456	4.0	0.644341044324884	0.8504278728731296	0.07036251419898727	0.029171411015910517
EtOH10	SPBC32H8.03	0.9213247317187656	-0.11821835413168015	1.0150357804606294	0.02153058394570368	0.9320437231642832	-0.10153046005855346	1.023228697648541	0.033128631973554486	4.0	0.041598842391154967	0.24510214896600666	0.6106528809960367	0.05067284379683205
EtOH10	SPBC36.07	1.2999032947977236	0.3784042991727951	0.8125203155113891	-0.29952420958675713	1.0908440392931265	0.12544485067867162	0.7476574303152244	-0.4195507028391861	4.0	0.13814354178117685	0.3994796896314577	0.3985052962128442	0.13918290338677647
EtOH10	SPBC365.12c	0.9732581237444341	-0.03910561315000051	1.0281407636353792	0.04003779867206781	0.9965716837761176	-0.004954512493589615	1.0460056046955173	0.06489058183797636	4.0	0.3916209966277822	0.656461597820941	0.18279067451321568	0.055105124938437465
EtOH10	SPBC365.20c	0.9757427142444874	-0.035427309616258354	1.0082879035898695	0.01190764059952483	0.977958981997064	-0.032154138616201686	1.0095012045466347	0.013642632108137737	4.0	0.003689963375070192	0.2117467841109738	0.6741831767633198	0.007047413073280709
EtOH10	SPBC3B8.02	2.022961308590159	1.0164687269951045	0.7944391293108416	-0.3319914117586807	1.948068709461861	0.9620445629704296	0.7531035062052824	-0.4090799330089992	4.0	0.01211843271850077	0.2117467841109738	0.6741831767633198	0.15393526895484705
EtOH10	SPBC3B8.08	1.004200614470711	0.006047512904290381	1.003987004830181	0.0057405957942767965	0.9890743785149484	-0.015849078978942218	0.9900957517585498	-0.014360040495881968	4.0	0.8808593653717646	0.970163079833418	0.01315525674531892	0.043218829051620236
EtOH10	SPBC3E7.07c	1.0122526371830425	0.01756940161742439	1.0544648801871892	0.07651104579682404	1.0317078860647744	0.04503454926761668	1.0539606131325452	0.07582095397693793	4.0	0.7040694903212341	0.8629364522398716	0.06402118511645745	0.04549576195109607
EtOH10	SPBC3H7.03c	1.490069466310445	0.5753795899931269	0.7463726094622909	-0.422032052049778	1.3815233103713236	0.4662599048745391	0.6781883509496385	-0.5602420910777239	4.0	0.06415228805227903	0.2689894183244682	0.5702648042120275	0.17442224359488948
EtOH10	SPBC3H7.10	1.5365430327815233	0.6196881719495103	0.7277053817222726	-0.4585736147356352	1.4463249816666537	0.532391754751621	0.680475318726383	-0.5553852596779991	4.0	0.05562074285316996	0.26479265134596136	0.5770940718161132	0.16829942318249824
EtOH10	SPBC409.07c	1.5859235861618928	0.6653232599945289	0.7269430612023041	-0.4600857273560521	1.3981610345864468	0.4835305341180009	0.6593259558584308	-0.6009362174542684	4.0	0.06055428878249601	0.26479265134596136	0.5770940718161132	0.19048291537548886
EtOH10	SPBC428.08c	1.020386583896558	0.0291158355375918	1.0364230444745948	0.05161299876612086	1.0211976698761145	0.03026215098339455	1.03711322796593	0.0525734105517832	4.0	0.34773117431731204	0.6054488943917185	0.21792250953228087	0.035431109901149616
EtOH10	SPBC428.15	0.9771633484179548	-0.03332834307845259	1.018004404743402	0.02574380373945756	0.9685590205415886	-0.04608813067599382	1.0129818275437006	0.018608293045520845	4.0	0.2002717201894405	0.4788480839712825	0.3198022459956019	0.028836184808993838
EtOH10	SPBC4F6.08c	0.9463414152075044	-0.07956733080996121	0.96712174745934	-0.04823057809140527	0.9549954907677576	-0.06643417374143969	0.9721062903321984	-0.04081402781403492	4.0	0.10008015458486126	0.3466544484895919	0.4601032222874033	0.04059563329132177
EtOH10	SPBC543.07	0.9254893468999502	-0.1117117112345893	0.9219368243069916	-0.1172602014797459	0.92020430020912	-0.11997389656848625	0.921119717432304	-0.11853942008918715	4.0	0.10658413862301884	0.36390870187002144	0.4390075593383374	0.06261397090894599
EtOH10	SPBC646.09c	1.7911681743727583	0.8409007996036729	0.6772267399569016	-0.5622891564417626	1.6185640696466852	0.6947144746802804	0.5846684614702934	-0.7743093241751398	4.0	0.07590740457493622	0.2926108015066089	0.5337096462622034	0.2309292004783288
EtOH10	SPBC646.13	1.0320633742573366	0.04553156273750715	1.0436751937629969	0.06167279499528595	1.0363192045450098	0.05146844692745914	1.042104181900605	0.059499514850609024	4.0	0.019039129610151844	0.2117467841109738	0.6741831767633198	0.010719983233378602
EtOH10	SPBC649.04	1.0112703997114958	0.016168805513860133	1.0254777247757847	0.03629615422192158	0.9993912216596168	-0.0008785489405960464	1.017345588839676	0.02480984105652271	4.0	0.3896210672391244	0.656461597820941	0.18279067451321568	0.022132857347497526
EtOH10	SPBC660.10	1.0576051112449258	0.08080105430117812	0.98110735643416	-0.02751708472119184	1.076118742742022	0.1058372787432898	0.99619043967282	-0.005506529191853828	4.0	0.14040290346879686	0.3994796896314577	0.3985052962128442	0.053023529691959184
EtOH10	SPBC685.04c	1.0341434222463826	0.048436282572350615	1.009193249278947	0.01320246094690711	1.0232381179695351	0.03314191403635517	1.0043465153624824	0.0062571076807969965	4.0	0.2496086488702575	0.5374456493692931	0.26966544838441603	0.044621393234581086
EtOH10	SPBC691.03c	0.9773158533474784	-0.03310320064073067	0.9359989610749596	-0.09542116641718212	0.9847590844110536	-0.022157274112451518	0.9422310376958279	-0.08584723879711219	4.0	0.575065541347574	0.7944547074108105	0.09993085727630836	0.05401060763015767
EtOH10	SPBC725.11c	0.9967063393291212	-0.004759590464058365	0.9830462309398266	-0.024668829309020247	1.0159613743094509	0.022845553535772525	0.9925094476667062	-0.010847259596973366	4.0	0.8517958226861297	0.958200672521403	0.01854352866444016	0.026572260753449012
EtOH10	SPBC776.01	1.074298614193117	0.10339506346830198	1.0194083522874118	0.02773207879369981	1.0787975330258701	0.10942412756174463	1.0187165600300778	0.02675270280817744	4.0	0.0008909279170800928	0.2117467841109738	0.6741831767633198	0.016074367709539038
EtOH10	SPBC947.05c	0.9992651373729636	-0.001060572403016311	1.011017459703412	0.015807911988728336	0.98956776395538	-0.015129590873809894	0.999087447648817	-0.0013171358207440208	4.0	0.9637559847440512	0.9843490613411464	0.0068508685072750574	0.02709916263495838
EtOH10	SPBC947.09	1.0135633576104508	0.01943627415603589	1.0267149199860477	0.03803565525293003	1.0091225255762215	0.013101354136458479	1.017900698460862	0.02559682582833255	4.0	0.5401787007033285	0.7608374030918189	0.11870814544354387	0.037156278832297114
EtOH10	SPBC9B6.03	1.0007261805317584	0.0010472768419367358	0.9799931604862884	-0.029156414401298507	0.991257365454552	-0.012668414206657696	0.9657288867624868	-0.05030986299036304	4.0	0.9839766442521845	0.9922802446256204	0.003365654956617427	0.06100221304551068
EtOH10	SPBP22H7.04	0.977302495636684	-0.033122919173641005	0.9648477092218736	-0.05162684834998202	0.9771279746278728	-0.03338057028831876	0.9636259640279772	-0.053454828677353385	4.0	0.11192817488249472	0.3645724145810047	0.43821619538614603	0.016493443493305032
EtOH10	SPBP35G2.11c	1.0073510555913725	0.010566541239770941	1.0160804577582034	0.023014645626745326	1.0056390478910082	0.008112574267440812	1.012514979180405	0.017943251433739614	4.0	0.4699771542884245	0.7246744508060222	0.13985704994094342	0.016307104065140517
EtOH10	SPBP8B7.27	1.000527192825713	0.0007603780599253972	1.0453206930721	0.06394561343306156	1.0138973025153926	0.019911529407219467	1.0534681346108703	0.07514667605920672	4.0	0.9819943679339664	0.9922802446256204	0.003365654956617427	0.04048278013048368
EtOH10	SPBP8B7.31	0.993957589578255	-0.00874379904592729	1.0743343525715252	0.10344305638482257	1.0161770682673734	0.02315181279261614	1.0814855372196306	0.11301437216902442	4.0	0.8539612688161458	0.958200672521403	0.01854352866444016	0.05735737452749086
EtOH10	SPBPB21E7.04c	1.0000028386700062	4.0953293279753785e-06	1.0545283762462605	0.0765979170556929	1.0011174837034114	0.0016112880706892587	1.0453001087345886	0.06391720376486829	4.0	0.9998955993628352	0.9998955993628352	4.534298758742744e-05	0.03689726311398011
EtOH10	SPBPJ4664.05	1.0702077677922377	0.0978909054728342	1.032689133263756	0.046406030200028085	1.0679210697807937	0.09480502114168456	1.030400438572298	0.043205112623732	4.0	0.018744022248783642	0.2117467841109738	0.6741831767633198	0.029206048594076363
EtOH10	SPCC1020.08	0.9514060150801834	-0.07186694839830576	1.00311597498823	0.004488412398633211	0.9453619062993108	-0.08106136293918847	0.9976456892158234	-0.003400557049673249	4.0	0.009701814663995351	0.2117467841109738	0.6741831767633198	0.019830020649246244
EtOH10	SPCC1235.03	0.9960926543755428	-0.005648149992620969	0.9997406318396916	-0.0003742376934107972	0.9965608613940974	-0.004970179687333771	1.0017526277481863	0.0025262941802957914	4.0	0.8090317985212631	0.9251607648161811	0.033782793524787164	0.02824780319912738
EtOH10	SPCC1259.02c	1.5779110528843232	0.6580158826774609	0.7874445633736546	-0.3447497345126568	1.5855964248969392	0.6650256147426952	0.7692636353036635	-0.3784499841340223	4.0	0.02729703633112899	0.2228422946463583	0.6520023781827955	0.15195410981341426
EtOH10	SPCC126.12	0.9399808956975816	-0.089296659333726	1.0071668739593511	0.010302738248511984	0.9413133245616859	-0.0872530780424008	1.0045921618646372	0.0066099238182470285	4.0	0.03730368909423728	0.24148779955499464	0.617104805781156	0.03746028872720589
EtOH10	SPCC1393.13	1.080020648382792	0.11105889482827233	1.0137134988801602	0.019649967776564317	1.0631963554836985	0.08840806434052617	1.009662299177128	0.013872836769217464	4.0	0.023067701082396645	0.2117467841109738	0.6741831767633198	0.0377179752836592
EtOH10	SPCC13B11.01	1.5495116081657527	0.6318135629140834	0.8236182324989579	-0.2799523275147166	1.4407535088217522	0.5268235332790485	0.7767583980612727	-0.3644621605024547	4.0	0.011006774493372852	0.2117467841109738	0.6741831767633198	0.1194842115031127
EtOH10	SPCC1494.08c	1.1551184871489446	0.20804084476228515	0.9354276478182356	-0.09630202471422462	1.188612263391937	0.24927817100437186	0.9513863651222414	-0.07189674555029417	4.0	0.0620434664241583	0.26479265134596136	0.5770940718161132	0.043500859834173004
EtOH10	SPCC162.12	0.9844665947354012	-0.02258584196239036	1.0025759811980532	0.0037115768734975953	1.0152002615973363	0.021764346046119903	1.0044241871697053	0.006368675149410385	4.0	0.7124887097805713	0.8688000083548804	0.061080183578802835	0.04415090018088093
EtOH10	SPCC1620.03	0.93117868218293	-0.10287006441286978	0.975945761785704	-0.0351271226904937	0.9520932756414509	-0.07082517501655998	0.9888181257656468	-0.016222905738384422	4.0	0.018647318522690345	0.2117467841109738	0.6741831767633198	0.03427553502146307
EtOH10	SPCC16A11.08	1.0261281516655594	0.03721091830068788	1.058947788747343	0.08263145923374544	1.0300360154234949	0.042694782422549295	1.05901228236865	0.08271932172834698	4.0	0.5349526909174552	0.7608374030918189	0.11870814544354387	0.07582994215866372
EtOH10	SPCC16C4.11	1.5719817415376482	0.6525844608878263	0.7284658069578849	-0.4570668388501672	1.4709215143743912	0.5567202691327255	0.6658542112161617	-0.5867217611036201	4.0	0.057093086968623565	0.26479265134596136	0.5770940718161132	0.17816440196286767
EtOH10	SPCC1753.02c	0.8644415756113129	-0.21015963411308156	0.8626730396997562	-0.2131142253815335	0.8317789293964095	-0.26572795575586033	0.8321639002614863	-0.2650603900703771	4.0	0.036734121648212915	0.24148779955499464	0.617104805781156	0.08020257260744487
EtOH10	SPCC188.02	1.9103119943300269	0.9338082801009492	0.8558985760535338	-0.2244882474360982	1.7966970116148548	0.8453471385664045	0.8107328775897783	-0.3027014451266217	4.0	0.002958466328834001	0.2117467841109738	0.6741831767633198	0.10802004747168784
EtOH10	SPCC18B5.03	1.018959270758462	0.02709638609732056	1.0553560222032046	0.07772977127464192	1.0223724469073163	0.03192086107104405	1.0621537126755949	0.0869925650758405	4.0	0.28404808464846504	0.5852370019912339	0.2326682231267148	0.029722964248792536
EtOH10	SPCC24B10.18	1.0351691759289896	0.04986656417754008	1.0436305715826169	0.06161111146101299	1.0250590485823656	0.03570701865095745	1.035643855601911	0.05052796432492319	4.0	0.03908683564034349	0.24148779955499464	0.617104805781156	0.019538545965278657
EtOH10	SPCC320.03	0.9610872943292408	-0.057260619792315025	1.0113035448099268	0.0162160900833761	0.9640281830481624	-0.052852771098638895	1.0151079619845833	0.021633173653534524	4.0	0.1982849892299543	0.4788480839712825	0.3198022459956019	0.049758997224011024
EtOH10	SPCC320.07c	0.9897871772847242	-0.014809742708277738	1.07660842286173	0.10649361745986956	0.9834325715208044	-0.024101956534450037	1.0818655590261372	0.11352122986980835	4.0	0.6152927829147993	0.8308190684555764	0.08049354435889257	0.03262351305201352
EtOH10	SPCC338.04	1.0733932380238944	0.10217870481284363	1.028214681319207	0.04014151680717909	1.0736073236151764	0.10246641803230938	1.0190096590771656	0.02716772671146131	4.0	0.020498955611571886	0.2117467841109738	0.6741831767633198	0.03509260786037897
EtOH10	SPCC4B3.03c	0.9434235050467654	-0.08402254936014752	0.9432816636819116	-0.08423947125917533	0.9700575953599896	-0.04385768771805655	0.9695881908802794	-0.04455596730402405	4.0	0.34816372929942624	0.6054488943917185	0.21792250953228087	0.10188579672975573
EtOH10	SPCC4B3.12	0.9885905483351928	-0.01655498158702805	1.046999390025187	0.06626060176452456	1.00085717094572	0.0012361065709178688	1.0505229024769465	0.07110761458568057	4.0	0.6719636920627071	0.8588199058983262	0.06609789795538415	0.048904068036467865
EtOH10	SPCC4G3.09c	0.9799011602492884	-0.029291858730488788	1.0341508817108522	0.04844668895637201	0.9962903619507636	-0.005361827797625402	1.026349993343621	0.037522785095301006	4.0	0.7008831975429588	0.8629364522398716	0.06402118511645745	0.055829982856227166
EtOH10	SPCC4G3.12c	0.9806908156403416	-0.028129728116577428	1.0120860656678323	0.017331978997236392	0.9933019889426132	-0.009695694641631421	1.0040748742152077	0.005866855574841598	3.0	0.4955516366351925	0.7383687222326107	0.131726708582209	0.02203410283090584
EtOH10	SPCC4G3.17	1.0420516816754737	0.059426831405208276	1.0947151354232356	0.13055550345308534	1.0697694784021992	0.09729994784517842	1.117395524837319	0.16013994743076898	4.0	0.2869694692486651	0.5862025910293244	0.2319522663014537	0.06767183461404329
EtOH10	SPCC553.01c	1.5820138139651554	0.6617621973151384	0.7562128278792755	-0.4031357724587408	1.4542783191318118	0.5403033980102708	0.7066952188028525	-0.5008399465084216	4.0	0.04435812294255539	0.25081872518632703	0.6006400438320492	0.1699506710534752
EtOH10	SPCC5E4.10c	1.0044111279531385	0.0063499175470950004	1.0167217626239642	0.02392492344024681	0.9892544784115664	-0.015586403511692628	1.0243328401658396	0.03468457162091123	4.0	0.9179494429209379	0.9789348732409184	0.009246200058885122	0.019726861831711108
EtOH10	SPCC613.03	1.0290839287095452	0.041360648505279915	1.0189899183146327	0.02713977783401663	1.0311500942085854	0.04425434668258184	1.0311500942085854	0.04425434668258184	4.0	0.3081052892479177	0.5892559139956038	0.22969605003780424	0.03272024164621869
EtOH10	SPCC622.11	1.013568647387045	0.01944380354676251	1.0109092779796591	0.015653531284805355	1.0139637712042755	0.020006105953022237	1.0133106662661049	0.0190765512063531	3.0	0.4973948296211311	0.7383687222326107	0.131726708582209	0.011818358079567107
EtOH10	SPCC63.03	0.9763729168541102	-0.03449581744770119	1.001979799151483	0.002853422746936655	0.9747048189830008	-0.03696271773417355	1.000035267131646	5.087881876254378e-05	4.0	0.0461758322518761	0.25081872518632703	0.6006400438320492	0.015517622864505231
EtOH10	SPCC63.06	1.1522219854370332	0.204418691117917	0.8891021589706459	-0.16957889881016816	1.1171726227591063	0.15985212472618612	0.8729782156261106	-0.19598244172028392	4.0	0.07462238656206265	0.29237295718578643	0.5340627995942138	0.09013046947357524
EtOH10	SPCC663.06c	1.0336815775472763	0.047791836288736386	1.0310346430523178	0.044092808477224917	1.030333098899149	0.04311082521512224	1.030333098899149	0.04311082521512224	4.0	0.007640232211661165	0.2117467841109738	0.6741831767633198	0.012790184251959002
EtOH10	SPCC736.13	1.0142307095183825	0.020385863010710117	0.9846716890861932	-0.022285315984806115	1.0303237010580537	0.04309766609154185	0.987417253093032	-0.01826824144872478	4.0	0.4952513820788653	0.7383687222326107	0.131726708582209	0.024314972409693672
EtOH10	SPCC794.03	1.0191834052636206	0.027413692382294658	1.1120760016882312	0.15325538834186922	1.022960312960413	0.032750174989546035	1.1066746129062903	0.14623109985044894	4.0	0.6919363551155115	0.8629364522398716	0.06402118511645745	0.08806489132635241
EtOH10	SPCC962.05	0.92435635780884	-0.11347894830020536	0.9947070916637032	-0.0076563326638781235	0.9358276956084356	-0.09568516932475568	0.9948757354430576	-0.007411757226837625	4.0	0.011490220078579043	0.2117467841109738	0.6741831767633198	0.017455544049447345
EtOH10	SPCC965.12	0.9855249338652085	-0.021035722848803656	1.0794238788649133	0.11026150787523784	1.0068468090231375	0.009844195087632405	1.1045859806752905	0.14350572205756698	4.0	0.7300878095332246	0.8793077168856335	0.05585911541674346	0.08119824058508862
EtOH10	SPCP31B10.02	0.9973579932917456	-0.003816654011766472	1.023352297000573	0.033302889599240264	0.9876529279716302	-0.017923942817223645	1.0173248477237469	0.024780427836025798	4.0	0.8897844817784437	0.9754976658029726	0.010773765459726085	0.02400831595261028
Forma2.5	972	1.0027745715039755	0.00399731768831249	1.0225905633762962	0.032228617786196345	1.0084254424020225	0.012104422718237116	1.0229789489829897	0.032776457389863706	33.0	0.6258315556713598	0.805115227823498	0.09414195910209293	0.02120115229197009
Forma2.5	SPAC105.02c	0.987094112599287	-0.01874045265003601	1.0663031063050064	0.09261759551302766	0.9899781191767704	-0.014531456264829668	1.0688277617315838	0.09602938597131534	3.0	0.1872624087966717	0.4756902203370474	0.3226757771008347	0.004858155204496446
Forma2.5	SPAC1071.07c	0.9341565902670078	-0.09826368942128848	0.5991674807075715	-0.738968769980958	0.8255503996643407	-0.2765718008557265	0.5290439048567749	-0.9185406396732994	3.0	0.6265750308584546	0.805115227823498	0.09414195910209293	0.12805492963562798
Forma2.5	SPAC1071.09c	0.9967015704090756	-0.004766493313461622	0.9301220389521226	-0.10450807389250287	0.988442652204686	-0.016770829266661257	0.9314971477116796	-0.10237674331413188	3.0	0.8849919272886366	0.9100771661569368	0.040921781947788505	0.029247647741274474
Forma2.5	SPAC10F6.14c	0.9533489127748976	-0.06892377728452155	0.9806880967216708	-0.028133727925546692	0.9381468942163208	-0.09211425853780547	0.9738950896759808	-0.038161724793292266	3.0	0.0609392972556437	0.2929839193304357	0.5331562156107642	0.016967871343187297
Forma2.5	SPAC11E3.12	0.945142907539821	-0.08139561062094741	1.0251329783082572	0.035811065537849386	0.94638010961721	-0.07950834248836414	1.0274325472697654	0.03904368158214918	3.0	0.02830639251528024	0.2472936840867602	0.6067869754352889	0.0181481039761686
Forma2.5	SPAC12G12.11c	0.9803928882417114	-0.028568075937228425	1.001920995944485	0.002768752791860813	1.0047524448513483	0.006840087892428123	1.0230431349941926	0.03286697531810358	3.0	0.4839859506572742	0.7140286555993121	0.14628435864549091	0.04010247320984858
Forma2.5	SPAC13A11.06	1.0280457721251557	0.03990449969511176	1.0601085478475518	0.08421199443340989	1.033829066896451	0.04799767044351665	1.055300974214356	0.07765451749283317	3.0	0.12585958325853494	0.4150490819893943	0.3819005423801197	0.01669445661964364
Forma2.5	SPAC13F5.03c	1.0672324729693052	0.09387446957276213	0.982164663718409	-0.02596317664580394	1.04796598608612	0.0675918919696102	0.9903598980700504	-0.013975197163526841	3.0	0.12314380965804934	0.4150431879046175	0.38190670981134944	0.021264831133496018
Forma2.5	SPAC13F5.04c	1.0268987140773371	0.038293891583618886	1.0255989122009617	0.03646663687905143	0.9938002650530936	-0.008972168222993591	1.0054853997813555	0.007892133044595833	3.0	0.4390346089488371	0.6641093135365321	0.17776042912847964	0.0464433535793553
Forma2.5	SPAC140.01	1.0084793775377636	0.012181582485136394	1.125441395582949	0.17049093417711408	1.0311900803629943	0.044310290728465714	1.1517836642852577	0.20386976558929384	3.0	0.7831859071838401	0.8700731323757271	0.06044424203381357	0.05012175745874147
Forma2.5	SPAC1556.02c	0.9438483805129416	-0.08337297073494451	0.9713779097554264	-0.0418954166878333	0.9299044861359416	-0.10484555549960242	0.9581162580256236	-0.061727371388606775	3.0	0.035371340299535384	0.2472936840867602	0.6067869754352889	0.024809660698376555
Forma2.5	SPAC15A10.10	0.9915421825767176	-0.012253945428971324	1.0382658079325209	0.0541758374282408	0.9799562498756844	-0.029210753308822793	1.0353609436744096	0.050133802382376136	3.0	0.5065663703834598	0.7337537122524054	0.13444968852912395	0.006858792588009547
Forma2.5	SPAC16.01	1.001333278937737	0.0019222337592649358	0.919440869567072	-0.12117129885308553	1.0034762092505494	0.005006413209631787	0.9225880768871608	-0.11624144710434008	3.0	0.8874815509507461	0.9100771661569368	0.040921781947788505	0.012859624948669584
Forma2.5	SPAC1610.02c	0.8963288883802215	-0.15789989991094133	0.5863132634626761	-0.7702564014219673	0.8689404170938339	-0.2026708394936028	0.5642701093109922	-0.8255421661644752	3.0	0.2286720411856124	0.5205011223177273	0.2835783297156537	0.06880684227419052
Forma2.5	SPAC1687.14c	0.9868172301149946	-0.019145189155646624	1.0294738923904516	0.04190724347534451	1.0006727486399505	0.0009702447977683226	1.039009899351679	0.05520939984129617	3.0	0.4887629195532278	0.7166523789768188	0.14469145312040216	0.027924571480537383
Forma2.5	SPAC1687.15	0.9522446648113918	-0.07059579513545956	0.9613224111386252	-0.05690772742430927	0.9489153799333682	-0.07564865505261792	0.9511367400359608	-0.0722753300470066	3.0	0.10655193692636956	0.4107405310548762	0.38643243972008906	0.02845017812428998
Forma2.5	SPAC16E8.01	0.916807449545535	-0.12530932808449938	0.8048032443462624	-0.3132919738979614	0.9078728099019436	-0.13943790020900915	0.8014453413179891	-0.3193239631518385	3.0	0.09437386429542644	0.3944717510998253	0.4039840920254996	0.011703828764855177
Forma2.5	SPAC1705.02	0.9960067137925984	-0.005772627772076433	1.0784888750098414	0.10901129467091024	1.0052025959026412	0.0074863020485073295	1.0782757334115731	0.10872614688368387	3.0	0.8364579571364901	0.8964728778278974	0.04746284518474594	0.022426596351028075
Forma2.5	SPAC17A2.02c	1.0320005519314173	0.04544374233917645	0.9623927134113146	-0.05530237544606351	1.0387949163632408	0.05491085890996693	0.9623927134113146	-0.05530237544606351	2.0	0.26995978302215523	0.5659683170376762	0.24720787997928345	0.0217408162048368
Forma2.5	SPAC17A5.16	0.9579901219631444	-0.061917314780037876	0.94291802866086	-0.08479573733237414	0.9353900376865664	-0.09636003138251123	0.9219102258459544	-0.1173018247454427	3.0	0.2924489064304721	0.5820878557440949	0.2350114614234932	0.05000512406637568
Forma2.5	SPAC17H9.04c	0.9655843867682528	-0.05052574658453296	0.910637959205645	-0.13505049670273314	0.9405956162739318	-0.08835348647904673	0.8958004753666345	-0.15875066311113942	3.0	0.2253078051879054	0.5177746676914364	0.2858592013923581	0.0329026766773826
Forma2.5	SPAC17H9.06c	1.0122878152960606	0.01761953772524287	1.019118241610146	0.027321447664845573	1.0213158952109496	0.03042916392997169	1.0213158952109496	0.03042916392997169	3.0	0.39215043425211576	0.616604959120103	0.20999298672946667	0.00564678361382812
Forma2.5	SPAC1805.07c	0.831345703118504	-0.2664795692003786	0.5359219801673001	-0.8999051072985668	0.8678676514575077	-0.20445304431911646	0.5539430718059096	-0.8521903753698805	3.0	0.014323049990382716	0.2040001429532867	0.6903695282417394	0.03291742281247252
Forma2.5	SPAC1834.04	1.0479105374026578	0.06751555584982735	1.034633625886828	0.04911998541502335	1.0463678432861427	0.0653901100880974	1.0337531913376714	0.04789178320058922	3.0	0.11228710231742058	0.4150431879046175	0.38190670981134944	0.030462562456931408
Forma2.5	SPAC1834.09	1.040049892150391	0.05665273743508581	1.0225326118765492	0.03214685611792023	1.0433919352692185	0.06128118744123238	1.0215331179859974	0.030735976836345425	3.0	0.032520421291490006	0.2472936840867602	0.6067869754352889	0.003586824113817792
Forma2.5	SPAC186.06	1.0161304633404509	0.02308564495539869	1.0060534910104262	0.008707014053851192	1.0160354227723496	0.02295070069979409	1.0	0.0	3.0	0.21245473716184693	0.5042073304069994	0.29739084463306	0.012278028837545595
Forma2.5	SPAC18B11.04	1.0358105859091966	0.05076020789561053	1.0074057204923532	0.010644828388385014	1.0463997809967962	0.06543414400399522	1.0181537938788463	0.025955499437169727	3.0	0.09898639510923084	0.4009787869679013	0.3968786023086731	0.02084096256884039
Forma2.5	SPAC19B12.07c	0.9847421931346334	-0.02218202043884815	1.0502738983909476	0.07076561391092186	0.9818414526458891	-0.026438017341878537	1.0435113263605416	0.06144625971720539	3.0	0.62263782021519	0.805115227823498	0.09414195910209293	0.03945857939469258
Forma2.5	SPAC19G12.15c	0.8719506131765126	-0.19768167105841444	0.6069885001101875	-0.7202589111760355	0.8472296501041711	-0.2391750153426019	0.5980469964134022	-0.7416692344966611	3.0	0.011662580402160208	0.1990969082940207	0.7009354839267424	0.016539872459367003
Forma2.5	SPAC1A6.04c	0.9878167925914666	-0.017684600576240092	0.9320068501683249	-0.10158753628725646	0.9804727010055924	-0.028450632417034282	0.9259303973800136	-0.1110243453853574	3.0	0.266559227781372	0.5654748058415459	0.24758673985919266	0.012848057162997554
Forma2.5	SPAC1B9.02c	1.0033672135912182	0.0048497019330464965	0.9733179564296178	-0.03901692376446406	1.0052335877495229	0.0075307817332354796	0.9727735779172202	-0.039824051473337424	3.0	0.7837640514695839	0.8700731323757271	0.06044424203381357	0.008292447774016816
Forma2.5	SPAC1D4.03c	1.0595895078195685	0.08350546315424165	0.942527051704982	-0.08539406876011607	1.0491281217186128	0.06919087360732085	0.950361759898879	-0.07345130790078844	3.0	0.1326456647781446	0.4153832174667841	0.38155105404262457	0.023295081507191503
Forma2.5	SPAC1F3.09	0.9846085072571452	-0.02237789002443997	0.9963413859324624	-0.005287943553376238	0.9874336833421772	-0.018244235749331726	1.0	0.0	3.0	0.35740308265289084	0.6058108989648291	0.21766291766921586	0.022584692796301303
Forma2.5	SPAC1F8.06	1.0271051259004624	0.03858385142576705	0.9043179266299046	-0.14509803183042855	1.0325282515136098	0.04618125647375042	0.9148305890408724	-0.12842348917300944	3.0	0.3842723316962007	0.6149105100010517	0.21118808396550967	0.02700253399238613
Forma2.5	SPAC20G4.05c	0.9884458578893582	-0.016766150373182048	1.0320079959332575	0.04545414871520671	0.979745846472082	-0.029520543198516058	1.0232610487300242	0.033174244461874815	3.0	0.5880153870130064	0.7895262780680254	0.10263341064616864	0.03183444676305735
Forma2.5	SPAC20H4.03c	1.0285710631568226	0.040641471959354906	0.9221731966465568	-0.11689036106883045	1.024927311828854	0.03552159696725655	0.9219042073942616	-0.11731124303641008	3.0	0.3410530932257705	0.6040218709173625	0.21894733580476328	0.011435537989125506
Forma2.5	SPAC21E11.04	0.9921594935723362	-0.011356036684404078	1.0041508371531482	0.0059759980415375075	0.9888298241797886	-0.01620583774196033	1.0024578687137633	0.003541604385944052	3.0	0.6647665937097073	0.8324884354003373	0.07962179082669192	0.027072081884908297
Forma2.5	SPAC227.17c	0.8605101481202347	-0.21673588861095144	0.599009972708406	-0.7393480727460995	0.8548746899929753	-0.2262151338069452	0.5951026737297146	-0.7487894952034103	3.0	0.011333872634019604	0.1990969082940207	0.7009354839267424	0.028747086019458138
Forma2.5	SPAC22A12.06c	1.0005025142761859	0.0007247927601232113	1.0135286463095203	0.019386865622409148	1.0129604308420093	0.018577819407592792	1.0149365597088529	0.021389552185001704	3.0	0.9733835144316526	0.9838545629182508	0.0070690958677423294	0.012882520277263521
Forma2.5	SPAC22A12.14c	0.9897316105665442	-0.01489073797770358	1.0110285320769503	0.01582371188493209	0.974062497031011	-0.0379137545467601	1.0	0.0	3.0	0.5382096500357783	0.7522345401084853	0.12364672909744592	0.02341999058686287
Forma2.5	SPAC22E12.14c	0.9813962772288098	-0.027092296105759583	0.9422573498699744	-0.08580695153038352	0.9770332422485803	-0.03352044609052375	0.9363572421428324	-0.09486903822139844	3.0	0.13428252944358968	0.4153832174667841	0.38155105404262457	0.010430064433331677
Forma2.5	SPAC22F3.04	1.0147361532309171	0.021104653609013337	1.0332209521660891	0.04714880454960505	1.0197996897553565	0.02828580418081905	1.0341432621821178	0.048436059272628486	3.0	0.2478698179430862	0.5485267267444223	0.2608022067495485	0.012975076641468236
Forma2.5	SPAC23A1.06c	0.9996629887990764	-0.00048628633487063475	1.0254834536228623	0.03630421383743871	1.0043618572105488	0.00627914533287841	1.0263226130448844	0.03748429730033044	3.0	0.9767759120119934	0.9838545629182508	0.0070690958677423294	0.011963812918584057
Forma2.5	SPAC23C11.08	1.0077501451067938	0.011137990923883895	0.9674400222905266	-0.04775587262382533	0.998861314502825	-0.0016437119330813205	0.957857865564044	-0.062116501409304026	3.0	0.7003562384017611	0.8390043944295331	0.0762357644734459	0.028982323346297238
Forma2.5	SPAC23C4.09c	1.016016731159763	0.022924159750307642	1.155505930586313	0.2085246643970683	1.0174384525823743	0.02494152487007261	1.1627938091279997	0.217595295503102	3.0	0.34912075086321565	0.6040218709173625	0.21894733580476328	0.019935555460439743
Forma2.5	SPAC23D3.03c	1.0175371125365311	0.025081414733270614	1.0173634999216732	0.024835240490100614	1.0329327860836317	0.046746379722146486	1.012043517879642	0.01727132726472793	3.0	0.5510086564843548	0.7612200514437041	0.118489780399913	0.028384883789129362
Forma2.5	SPAC23D3.04c	1.244812304915802	0.31592822648531715	0.7429104196269387	-0.42873983425995393	1.2713075209364386	0.346313051008924	0.7659431035129332	-0.3846908663512157	3.0	0.2995682270147434	0.5820878557440949	0.2350114614234932	0.18260310124282572
Forma2.5	SPAC23G3.05c	0.9946685166849016	-0.007712281807310691	1.0136071694327045	0.01949863407876	0.9933910557893556	-0.009566337669722782	1.0030523986781372	0.004396973186926237	3.0	0.8546497138300871	0.9080235999992952	0.04190286379579514	0.034900089988862425
Forma2.5	SPAC23H4.09	1.0074504826592006	0.010708930388358729	1.0610265838707564	0.08546080322538907	0.9980412053430868	-0.0028287146785867783	1.0594963573251182	0.08337862756093523	3.0	0.6836678050257733	0.8390043944295331	0.0762357644734459	0.01915767705779257
Forma2.5	SPAC24H6.04	1.0217911290406598	0.031100315752771363	1.0407335833509717	0.057600801423181414	1.0272248525857877	0.038752012429291535	1.0447188510875964	0.06311474449293343	3.0	0.17326562285684935	0.4550602622284285	0.3419310872543423	0.01834978939126575
Forma2.5	SPAC25A8.03c	0.9924636388640606	-0.010913848038767408	1.0063892033411703	0.009188350014951548	1.0049326334168749	0.007098792257024467	1.017441531142622	0.024945890163002082	3.0	0.6102404208237532	0.805115227823498	0.09414195910209293	0.02044531398828475
Forma2.5	SPAC25B8.08	0.990399539563078	-0.01391745104420977	0.9663739382853346	-0.0493465471091979	0.9815418049106056	-0.02687837996939868	0.9556725957490584	-0.06541164549964769	3.0	0.6616673328292032	0.8324884354003373	0.07962179082669192	0.02484906532287153
Forma2.5	SPAC26F1.10c	0.9946460884566956	-0.0077448127036570235	0.9764846940519126	-0.03433066417873827	0.9808382394720796	-0.02791286909957387	0.9781021179310184	-0.031942998481095386	3.0	0.786342245159653	0.8700731323757271	0.06044424203381357	0.004698541245189142
Forma2.5	SPAC26F1.12c	1.0053568210350559	0.00770763331808079	0.9850924015720091	-0.02166903931590506	0.9964644057610348	-0.005109822737411439	0.9785287797531744	-0.031313811948831184	3.0	0.7020957275560946	0.8390043944295331	0.0762357644734459	0.01984809820586868
Forma2.5	SPAC27E2.03c	0.8529178019013924	-0.2295213832421791	0.5964908084754758	-0.745428187761523	0.8610900362160286	-0.21576400010940155	0.6079304279030544	-0.7180218650710014	3.0	0.006984603314870322	0.1990969082940207	0.7009354839267424	0.02606033161630987
Forma2.5	SPAC29A4.20	0.8592042066377998	-0.21892703815547526	0.5325857184066677	-0.9089143525200742	0.8158950030783925	-0.2935445900980963	0.5138139035777801	-0.9606821654284636	3.0	0.03209574152635225	0.2472936840867602	0.6067869754352889	0.03595102059978455
Forma2.5	SPAC2F3.18c	0.9704444197297866	-0.04328250706577859	1.0036690727213535	0.005283665859206589	0.9711300006503673	-0.04226365944914825	1.0	0.0	3.0	0.11816033298289688	0.4150431879046175	0.38190670981134944	0.006355020370049204
Forma2.5	SPAC32A11.03c	1.0232819161192233	0.033203665079405816	1.0613452417235785	0.08589402242092982	1.0270792400908813	0.03854749117521464	1.0549462624339856	0.077169511828646	3.0	0.3655705979418176	0.6117632048436294	0.21341664767485766	0.030574909552970483
Forma2.5	SPAC3A11.02	0.9877195094301928	-0.01782668850881955	0.9712241110171304	-0.04212385738245398	0.9896904984235104	-0.014950666867670518	0.9786727005055386	-0.031101637823494288	3.0	0.6012147538846204	0.8027392523934317	0.09542550034566766	0.02668698620371328
Forma2.5	SPAC3A11.10c	1.0483629936214838	0.06813833369212273	1.0562784242510637	0.07899016456575048	1.0563525701936316	0.07909143164359796	1.0563525701936316	0.07909143164359796	3.0	0.03535988987590999	0.2472936840867602	0.6067869754352889	0.020954661178864187
Forma2.5	SPAC3A11.11c	0.9858991843915929	-0.020487967163001927	1.016954403854854	0.02425499600254277	0.980191368024086	-0.028864653060809764	1.0122790102551809	0.01760698887908794	3.0	0.17097303970930827	0.4550602622284285	0.3419310872543423	0.012507412229156743
Forma2.5	SPAC3A12.03c	0.9961837358838888	-0.005516237732714328	1.016251618259017	0.023257649621237882	0.9843422863029514	-0.022768022326367342	1.0054066611296926	0.00777915247786463	3.0	0.7730257129305713	0.8700731323757271	0.06044424203381357	0.01912364072143381
Forma2.5	SPAC3A12.13c	0.8220416739402947	-0.2827165607577889	0.5690037837111662	-0.8134898488173925	0.8050552356942492	-0.3128403234261168	0.5690728190895867	-0.8133148219378833	3.0	0.020869578555059363	0.2168621423764864	0.6638162561554252	0.0005494046462818106
Forma2.5	SPAC3G6.03c	0.9828058355090944	-0.02502167101406767	0.9671416402898756	-0.048200903448183716	0.9917713932227092	-0.011920482210851685	0.9630285714038418	-0.05434949389945113	3.0	0.576646676117883	0.7786359073004183	0.10866557238403388	0.0263941165934648
Forma2.5	SPAC3G6.05	0.97360749512849	-0.03858782048497967	0.9738249270711472	-0.038265665032364525	0.9715582078795708	-0.04162766191404516	0.981296486191656	-0.02723900071203769	3.0	0.4370230858457976	0.6641093135365321	0.17776042912847964	0.01979171382897512
Forma2.5	SPAC3G9.11c	0.8345124035651121	-0.2609946020054316	0.827170112766284	-0.2737440356160782	0.8397145164163565	-0.25202916670415065	0.8397145164163565	-0.25202916670415065	3.0	0.008401855431065409	0.1990969082940207	0.7009354839267424	0.040648110393233065
Forma2.5	SPAC3H1.03	0.9942835590502924	-0.008270743204258012	1.0077297756143235	0.011108829665097629	0.9957964188498054	-0.00607726779120942	1.0077297756143235	0.011108829665097629	2.0	0.8703480380828378	0.9080235999992952	0.04190286379579514	0.03949388696867051
Forma2.5	SPAC3H1.08c	0.9617784738835848	-0.05622345809871502	0.9564287308026934	-0.06427062610508265	0.9514683798462944	-0.07177238268333623	0.9497876590966812	-0.0743230839803154	3.0	0.15571836738799946	0.4441411351979437	0.3524790017370239	0.03100944111564285
Forma2.5	SPAC3H1.11	1.06576679737367	0.091891793558216	1.0519193221795096	0.07302406018642765	1.0589035616433613	0.08257120361326963	1.0518299698170153	0.07290150926191381	3.0	0.0073250705900720844	0.1990969082940207	0.7009354839267424	0.008442346007817264
Forma2.5	SPAC3H5.08c	1.0425404388242343	0.060103345070114673	0.9610234697429546	-0.057356430518602834	1.0415145416569676	0.058682982470193726	0.9673838535620144	-0.04783963667812684	3.0	0.21372581769782856	0.5042073304069994	0.29739084463306	0.033203658867918304
Forma2.5	SPAC3H5.09c	1.0122082793063816	0.017506179958589642	1.0020433280509706	0.0029448915798364664	1.0089360480613263	0.012834731363207941	1.002126423107919	0.0030645229898816177	3.0	0.342749901523837	0.6040218709173625	0.21894733580476328	0.007688722607783083
Forma2.5	SPAC3H5.10	1.1158965602060236	0.15820330046975445	0.754539680747869	-0.4063313217525725	1.0390329151375686	0.055241357566069606	0.7207052210655528	-0.4725187980663295	3.0	0.6246401139026388	0.805115227823498	0.09414195910209293	0.2356662436706173
Forma2.5	SPAC3H8.03	1.0579226962120791	0.08123421169953496	0.9936604497103628	-0.009175151759153177	1.0600048735045071	0.08407089777396591	0.9950247641231936	-0.007195663067123173	3.0	0.0018237870363876094	0.1393237650297421	0.8559747978547184	0.009493082052608058
Forma2.5	SPAC3H8.04	1.0469576462864292	0.06620308054144522	1.0455984988905176	0.06432897504785773	1.0432731459416569	0.061116928427640514	1.0407920748905657	0.05768188181130381	3.0	0.002331778494221625	0.1393237650297421	0.8559747978547184	0.008695670780284477
Forma2.5	SPAC4G9.11c	0.9785229245609036	-0.03132244458417117	0.9878542437082366	-0.017629904688662056	0.9769852388346684	-0.0335913300538855	0.9862630233936618	-0.019955649154016583	3.0	0.044920875810489584	0.26185583704163445	0.5819377407744547	0.007020563875524163
Forma2.5	SPAC4G9.14	1.0175290887514217	0.025070038322046642	1.0105150297557268	0.015090779602655566	1.0234318756380378	0.0334150730988237	1.0143853170642994	0.020605768145331303	3.0	0.1201259464652566	0.4150431879046175	0.38190670981134944	0.0122841073822513
Forma2.5	SPAC4H3.04c	0.9687521415566956	-0.04580050033848264	1.049574297678069	0.06980429630871987	0.95869809144678	-0.06085153464694494	1.0409798966942436	0.05794220771555346	3.0	0.3430007024539673	0.6040218709173625	0.21894733580476328	0.047638389907936014
Forma2.5	SPAC4H3.06	1.011367116654019	0.016306776902530178	1.0285673703490512	0.040636292341520816	1.003239915335845	0.004666654081436984	1.0185745104790176	0.026551519790027768	3.0	0.3859270983270199	0.6149105100010517	0.21118808396550967	0.018160500198093784
Forma2.5	SPAC4H3.07c	0.9686169865201528	-0.04600179135573089	0.9904937063936216	-0.013780286641412018	0.971378791960858	-0.04189410643277159	0.9906192332528481	-0.013597463164847577	3.0	0.1295133029761397	0.4153832174667841	0.38155105404262457	0.013743997248324723
Forma2.5	SPAC521.03	0.9775184097400504	-0.032804221735329035	0.9918109210585704	-0.01186298360101727	0.9888311203012456	-0.016203946712050783	0.9944708163563376	-0.007999060395218395	3.0	0.11763858300052235	0.4150431879046175	0.38190670981134944	0.009793781163238164
Forma2.5	SPAC56F8.02	0.960892691067858	-0.05755276972439559	0.9671586185615124	-0.04817557700966224	0.9873947557366548	-0.01830111224790421	0.9827471389764902	-0.02510783627914044	3.0	0.14408294308349434	0.4251336221846315	0.3714745469928053	0.028796949104387525
Forma2.5	SPAC57A7.09	1.021202888169913	0.0302695230990698	1.043381329212444	0.06126652240236843	1.030465184586885	0.04329576264296965	1.0529711108482238	0.074465855349635	3.0	0.3400679604225497	0.6040218709173625	0.21894733580476328	0.029922924027596793
Forma2.5	SPAC589.07c	1.0471998592166532	0.06653680844291705	0.9960917514701606	-0.005649457720071828	1.0592939221279274	0.08310294925637689	0.9968221363761568	-0.00459198831768161	3.0	0.03859023077430737	0.2472936840867602	0.6067869754352889	0.006824410095637489
Forma2.5	SPAC5H10.06c	1.0321437544109284	0.045643919726707366	1.041479387944907	0.05863428709442445	1.034838724575007	0.04940594706242722	1.0454830251274532	0.06416963795498813	3.0	0.05528533863628767	0.2929839193304357	0.5331562156107642	0.015254523684581009
Forma2.5	SPAC637.07	0.8478894553331744	-0.238051911040544	0.6002158729844437	-0.7364466227136744	0.8397794357266609	-0.2519176345763199	0.5950884771502704	-0.7488239120863582	3.0	0.010722776043734984	0.1990969082940207	0.7009354839267424	0.015676929057101253
Forma2.5	SPAC652.01	0.9640399537355668	-0.05283515604445853	0.973025956977742	-0.03944980323804807	0.9448784173292504	-0.08179939306786879	0.9615401504667572	-0.05658099429577732	3.0	0.12095852308721462	0.4150431879046175	0.38190670981134944	0.02526574169598237
Forma2.5	SPAC683.02c	1.047466366637246	0.06690392080800732	1.0614155285644402	0.08598956072011772	1.0410568563337643	0.05804886221161287	1.0570614601291417	0.08005926096447666	3.0	0.06542717492733795	0.3007133616852648	0.5218472743362753	0.02335983909627208
Forma2.5	SPAC688.03c	0.9960235804149994	-0.005748197026654617	1.038359247065138	0.05430566748400155	0.983943169685088	-0.023353103693978902	1.033674158139023	0.04778148108637941	3.0	0.7743992223153912	0.8700731323757271	0.06044424203381357	0.01527581823744216
Forma2.5	SPAC688.13	1.0100742890001635	0.01446140429461981	1.0155060197825347	0.022198791760771112	1.0190644626170036	0.027245314463864318	1.0201174716809551	0.028735295386169212	3.0	0.21562897775763876	0.5042073304069994	0.29739084463306	0.008131123425190939
Forma2.5	SPAC694.02	1.0355351639160555	0.050376544331928085	0.9436326325371144	-0.08370278442208767	1.017641194834752	0.02522897823183467	0.9352646592529956	-0.09655342126351248	3.0	0.4007083367979345	0.6218785226928983	0.206294441798836	0.05268417662405078
Forma2.5	SPAC694.04c	0.9455383412106372	-0.08079213480546299	0.9236998019075976	-0.11450403617717225	0.9466584856624192	-0.07908403867985025	0.9227032158723072	-0.11606141000802794	3.0	0.004555539158532866	0.1990969082940207	0.7009354839267424	0.00877975445754363
Forma2.5	SPAC694.06c	0.9941402142852224	-0.008478749952955228	0.9822300488368249	-0.025867136083774125	0.9833217661710516	-0.02426451707970784	0.9766937497109656	-0.03402183058014895	3.0	0.6715084205562027	0.8358880860048565	0.07785186476681426	0.015749349423432656
Forma2.5	SPAC6F12.02	0.8927885476859593	-0.16360957388361608	0.9294041049004794	-0.10562207807134057	0.923251188656374	-0.11520488003155932	0.9263102609413127	-0.1104326001590318	3.0	0.09086083856986454	0.3926932134197624	0.4059466042040318	0.025793045504404474
Forma2.5	SPAC6F6.13c	0.9970537032850882	-0.004256881761891054	1.030429646067775	0.04324600634825472	0.9972903212789256	-0.0039145460327578135	1.031092879165231	0.04417429417625876	3.0	0.557974916492177	0.7625822296485794	0.11771331925049855	0.006218012041959981
Forma2.5	SPAC6G10.10c	0.9804115470826529	-0.028540618821351938	0.9963666212184488	-0.0052514035065465035	1.010734288556374	0.015403777690263822	1.0184125676473799	0.02632212793662626	3.0	0.5583761095753196	0.7625822296485794	0.11771331925049855	0.04751857630135917
Forma2.5	SPAC7D4.05	1.0691171859800248	0.09641999559008643	1.0864714800313908	0.11965030414891326	1.0625968907313157	0.08759439645451242	1.0759778212273	0.10564834040833013	3.0	0.010021657596138376	0.1990969082940207	0.7009354839267424	0.020028295613848147
Forma2.5	SPAC806.04c	1.009035248939801	0.012976573435743948	1.0157629657602254	0.022563780043865292	1.0083119633579585	0.011942065780917631	1.0102067187024937	0.014650542017899938	3.0	0.3956644932581267	0.6180641430633482	0.20896645123334007	0.013072479823305344
Forma2.5	SPAC806.07	0.9530235988265476	-0.06941615621016804	0.9929549391345734	-0.010199845977763113	0.959368323341224	-0.0598432898205303	0.9920831510919028	-0.01146705024242933	3.0	0.0612937069728945	0.2929839193304357	0.5331562156107642	0.0246188794672724
Forma2.5	SPAC821.05	1.0017437035749548	0.002513441787941241	0.6406087464410452	-0.6424845990523509	0.9598104534500485	-0.059178569123921124	0.6202370509788578	-0.6891083843723914	3.0	0.97973801662989	0.9838545629182508	0.0070690958677423294	0.060388917273817726
Forma2.5	SPAC821.07c	1.0870967959113071	0.120480404729436	1.080543108513643	0.11175662999311256	1.0846056404815354	0.11717057820739672	1.082225843942811	0.11400159892139435	3.0	0.016926639524576202	0.2061060224627031	0.6859093178563719	0.02801980616953778
Forma2.5	SPAC823.09c	0.9899978314048692	-0.014502729922254012	0.9762480937029326	-0.034680268747224935	0.9793722477371576	-0.030070779603646125	0.9681424815979964	-0.04670871023031307	3.0	0.5352928132956292	0.7522345401084853	0.12364672909744592	0.01701487383389048
Forma2.5	SPAC823.16c	1.0053029367717985	0.007630306899127244	1.0407801883833387	0.057665405222590026	1.000063309471235	9.133336908890035e-05	1.0381378487992092	0.05399802421094976	3.0	0.6950883525766044	0.8390043944295331	0.0762357644734459	0.01625759861116783
Forma2.5	SPAC890.03	1.0069995885344147	0.0100630938516682	1.0356171166877362	0.05049071542254247	1.0028172581343169	0.004058729775263532	1.0373315964398304	0.05287714397659165	3.0	0.5347462443250603	0.7522345401084853	0.12364672909744592	0.00901843609105263
Forma2.5	SPAC8C9.06c	0.9347799648246808	-0.09730128177414574	0.4876445803104954	-1.0360980721841204	1.222556304052714	0.28990090910970995	0.5497210071621821	-0.8632284829855501	3.0	0.8632159798603429	0.9080235999992952	0.04190286379579514	0.2703163019435285
Forma2.5	SPAC8C9.16c	0.96549923118566	-0.05065298451006667	0.9702947917772514	-0.043504966120811464	0.9575613828241462	-0.06256312340324699	0.9622991189521704	-0.055442687011684616	3.0	0.040353362675245384	0.2472936840867602	0.6067869754352889	0.015595891807519304
Forma2.5	SPAC8F11.03	0.9953872088299438	-0.006670247028725201	1.0013764810690853	0.0019844769279021533	1.0104389775950853	0.01498219714639069	1.0157815256464802	0.022590140535573167	3.0	0.8845832078620404	0.9100771661569368	0.040921781947788505	0.04874765598879922
Forma2.5	SPAC977.15	0.978307676403804	-0.031639832762695635	0.9903992697564222	-0.01391784406617897	0.9892224410803684	-0.015633126421008645	1.0033749119521267	0.004860771005613807	3.0	0.34329552922893763	0.6040218709173625	0.21894733580476328	0.030913653016511007
Forma2.5	SPACUNK4.13c	0.9931465698279868	-0.009921446660628828	1.0352534991266311	0.04998407898319007	1.008261244837016	0.011869495781115088	1.0471429722319383	0.06645843486479312	3.0	0.7340255506776968	0.8599613069214193	0.06552108895242469	0.031097469317933543
Forma2.5	SPACUNK4.16c	0.988122187810284	-0.01723864331179292	0.9615156726690276	-0.056617721256038825	0.9810632658819316	-0.027581920286802127	0.9630538049369176	-0.05431169251205269	3.0	0.523086730945858	0.7441531470003576	0.1283376772864844	0.006654407184836618
Forma2.5	SPACUNK4.17	0.9892206399456832	-0.015635753221954818	0.9951692977535941	-0.006986117720585257	1.0	0.0	1.0	0.0	3.0	0.5168460341243873	0.7396778572199316	0.13095738201613238	0.00836702172701242
Forma2.5	SPAP14E8.05c	1.0034270723727818	0.004935767523271847	0.9985533590325608	-0.0020885728216805837	0.9976402560560186	-0.0034084139613358468	0.99354117030334	-0.009348343857494454	3.0	0.8150285442978549	0.8856237783635517	0.05275073147729637	0.02205581284613769
Forma2.5	SPAP27G11.12	1.0240921427601457	0.03434552776229563	1.018375607405463	0.026269768679652267	1.0153527839008485	0.021981078302194958	1.0067255890867362	0.009670490480359421	3.0	0.2947577762858546	0.5820878557440949	0.2350114614234932	0.02961663082105843
Forma2.5	SPAP8A3.04c	1.025268805178891	0.03600220539594698	1.047833399910118	0.06740935406055068	1.0332705148399342	0.04721800766505438	1.059873045769646	0.08389146553605116	3.0	0.2964169946875997	0.5820878557440949	0.2350114614234932	0.031665667305492515
Forma2.5	SPAPB1A11.02	1.0284670073770852	0.040495513788058615	1.085212496956028	0.11797756643742738	1.021282949485019	0.03038262455632429	1.0860567420717917	0.11909948009170372	3.0	0.05633638904016285	0.2929839193304357	0.5331562156107642	0.008932718533652797
Forma2.5	SPAPB1E7.11c	1.009065119972727	0.013019281709064402	1.0955494367487273	0.131654587516628	1.0376012657505551	0.053252144620267665	1.1212544427172355	0.16511370150879576	3.0	0.7760083053103417	0.8700731323757271	0.06044424203381357	0.050656973741851165
Forma2.5	SPAPB24D3.08c	1.0002337810414816	0.0003372353311216988	0.998864891310972	-0.001638545816362508	1.0092850785781284	0.013333729807018527	1.0075228643160905	0.010812579062072569	3.0	0.9926663455375796	0.9926663455375796	0.003196701798414196	0.03897636456900448
Forma2.5	SPAPB2B4.07	0.9538348963407309	-0.06818852975126816	1.032607135634738	0.04629147271537795	0.9542916506919308	-0.06749784469058262	1.0330391064211712	0.04689486947111726	3.0	0.056868376105782735	0.2929839193304357	0.5331562156107642	0.024008219007324152
Forma2.5	SPBC106.10	0.9383693750777458	-0.09177216500818708	0.6663456562501217	-0.5856573482285855	0.9378217461359262	-0.09261436234311103	0.6695458762310691	-0.5787451847544366	3.0	0.01602509094496865	0.2061060224627031	0.6859093178563719	0.014447211653106732
Forma2.5	SPBC1105.05	0.946498614522846	-0.07932770076237775	0.8456359074173476	-0.2418914571058829	0.9371020775402136	-0.09372188719505113	0.8485213232153092	-0.23697717995095516	3.0	0.13833141900627408	0.4184963182594874	0.3783083583794951	0.031740218128559115
Forma2.5	SPBC1105.14	0.9525681348530132	-0.07010580616699898	1.0886017402040724	0.1224762474238337	0.9386142108385008	-0.09139579161576374	1.0557284645871468	0.07823881843904211	3.0	0.28639066204271074	0.5820878557440949	0.2350114614234932	0.06475116712801045
Forma2.5	SPBC119.03	0.9680860652432728	-0.046792782531943786	1.0011320984142358	0.001632348952428583	0.9842710793802402	-0.02287239007689473	1.010235006123872	0.014690939245935125	3.0	0.10414696996125376	0.4080512429629449	0.38928529490368463	0.01975039334128336
Forma2.5	SPBC119.16c	1.0012850537574984	0.0018527504960253773	0.9969222293440932	-0.0044471316037781065	1.0063099068085468	0.009074671110978358	1.0	0.0	3.0	0.8363824136045941	0.8964728778278974	0.04746284518474594	0.006296525121515431
Forma2.5	SPBC1198.07c	1.0331850488954597	0.047098671642067005	1.0091253538180345	0.013105397535170149	1.0202625107450216	0.028940401435648824	1.0	0.0	3.0	0.0957295462920078	0.3944717510998253	0.4039840920254996	0.01999599409346094
Forma2.5	SPBC1198.11c	0.9232698198379612	-0.11517576678220105	0.8529150884009674	-0.22952597308638825	0.9706716093122478	-0.04294479898388007	0.8592954050018294	-0.2187739145507272	3.0	0.3776423964673984	0.6117632048436294	0.21341664767485766	0.015207386551113262
Forma2.5	SPBC1198.14c	1.027423088690463	0.03903040002093894	1.0257058982532141	0.036617124750363314	1.0227046884411046	0.03238961915268841	1.0201911655155944	0.028839512687303132	3.0	0.2397552252940472	0.5355280265913763	0.2712177956529036	0.02867023032711118
Forma2.5	SPBC11B10.10c	0.8210282618227069	-0.28449621089926314	0.680134369633279	-0.5561082966816611	0.8150791220246182	-0.2949879822774111	0.6802550695221142	-0.5558522918546557	3.0	0.00021894485198146291	0.05232781962356964	1.2812673609068086	0.008142983514608515
Forma2.5	SPBC14C8.15	1.0042098714519725	0.0060608119794077365	1.0199290810389183	0.02846884044137728	1.0102496451582048	0.014711844786813684	1.0217769395828322	0.031080281127298957	3.0	0.8147035383538171	0.8856237783635517	0.05275073147729637	0.02322840505328453
Forma2.5	SPBC14C8.16c	0.8211089015872879	-0.28435451921705146	0.564878938319567	-0.8239863845280571	0.7956194096664593	-0.3298496227780775	0.5522910289236924	-0.8564994015403369	3.0	0.00221106650911052	0.1393237650297421	0.8559747978547184	0.02250849370676052
Forma2.5	SPBC14F5.10c	1.0200623750520743	0.028657373203571108	1.0374736856927975	0.0530747446504528	1.0160422717105977	0.022960425652016562	1.0344486895681229	0.0488620868204688	3.0	0.03595719857854618	0.2472936840867602	0.6067869754352889	0.006422575244324119
Forma2.5	SPBC1539.02	0.9760343494677036	-0.03499617360053583	0.975770914765735	-0.03538561403027595	0.9790339691095384	-0.030569177636863357	0.9777844029521324	-0.03241170238962237	3.0	0.04333197649309504	0.2589085595462429	0.5868535915031273	0.00940567538048983
Forma2.5	SPBC15C4.06c	1.0402493894711076	0.05692944165615044	1.0473298428468645	0.0667158717799121	1.0327090055481185	0.04643379205917065	1.0408265142156172	0.05772961912853183	3.0	0.03925810413110937	0.2472936840867602	0.6067869754352889	0.01497189974592076
Forma2.5	SPBC15D4.05	1.0119135158748715	0.01708599403411277	1.0049400941942952	0.007109503011429916	1.003131518212421	0.0045107667019143325	1.0	0.0	3.0	0.16807229530375392	0.4550602622284285	0.3419310872543423	0.008556494138695095
Forma2.5	SPBC1604.16c	1.014875109427106	0.02130220022214472	1.0346515564571397	0.04914498761876978	1.0137806289411202	0.019745502658513492	1.0326624054782498	0.04636869026744758	3.0	0.2590895852704593	0.5629310079967251	0.2495448283854994	0.014914495860996543
Forma2.5	SPBC16A3.02c	1.0278151506806368	0.03958082369929461	1.0678582543815194	0.09472015894265012	1.017434470739542	0.02493587873380337	1.0695789504719997	0.09704297829588378	3.0	0.26698908315179976	0.5654748058415459	0.24758673985919266	0.008432539258195603
Forma2.5	SPBC16A3.08c	1.0719678244105035	0.10026160331429626	1.0345765199198078	0.0490403545514179	1.0821970239857075	0.11396317906378706	1.036392830529442	0.051570940511582966	3.0	0.039929748345064194	0.2472936840867602	0.6067869754352889	0.0065912166069344155
Forma2.5	SPBC16C6.01c	1.052085775544613	0.073252330968789	1.0138270951623007	0.019811626481263663	1.050500039729466	0.07107621657307446	1.0167189073858949	0.02392087194480472	3.0	0.06396348905209427	0.2997504683029516	0.5232401297262651	0.02659208500099784
Forma2.5	SPBC16D10.08c	0.9610605831050918	-0.05730071675995285	0.9633279770269696	-0.053901029661061806	0.9472881481684337	-0.07812476032205151	0.9472881481684337	-0.07812476032205151	3.0	0.16524043037589406	0.4550602622284285	0.3419310872543423	0.03184180281268434
Forma2.5	SPBC16E9.13	1.0491876127706263	0.06927267964282778	1.0504505149467716	0.07100820054266528	1.0311101875467932	0.04419851169067263	1.0293846228808277	0.041782136598924866	3.0	0.14037040612717366	0.4193565883049313	0.3774165296061008	0.038028857650363984
Forma2.5	SPBC16E9.16c	0.993645177029496	-0.009197326326216762	1.0135269908935247	0.019384509238693132	0.9992508788143144	-0.0010811584295351854	1.015749497468265	0.022544650810476418	3.0	0.7547875956513708	0.8687879100491902	0.0610862313043263	0.010142179474064062
Forma2.5	SPBC16H5.13	0.9899776200004008	-0.014532183714699885	1.1463709736282148	0.19707398581110655	0.9906185514517364	-0.013598456110863737	1.1361279646518172	0.18412533798647868	3.0	0.6865544344774348	0.8390043944295331	0.0762357644734459	0.03617991365202928
Forma2.5	SPBC16H5.14c	0.9924627879033658	-0.010915085038545156	1.0997831754382463	0.13721912142838733	1.003012575669597	0.0043396944270885	1.102962180974178	0.14138332378839852	3.0	0.6314872342896305	0.8070879625412924	0.09307913000597184	0.020449215102156856
Forma2.5	SPBC1709.09	1.0555877636933673	0.07804653224402705	1.0489654855934272	0.06896720929517867	1.064604671043615	0.09031780133721956	1.05609622789131	0.07874129414395298	3.0	0.06030724163169801	0.2929839193304357	0.5331562156107642	0.02657012873217113
Forma2.5	SPBC1778.07	1.0036105815260017	0.005199586934463428	1.0450935090019808	0.06363203219897405	1.0148021490048862	0.021198479653836862	1.0525799742870283	0.0739298524118561	3.0	0.7692419402487023	0.8700731323757271	0.06044424203381357	0.018628589743752998
Forma2.5	SPBC17G9.07	1.1141501697989633	0.1559436982283553	0.7258637175357237	-0.4622293903186356	0.9612480627294466	-0.05701930937434065	0.6387644887892926	-0.6466439845045886	3.0	0.6401872673640113	0.8138550898936101	0.08945291607153305	0.2344691911490427
Forma2.5	SPBC17G9.09	1.019031945758248	0.027199279437568998	1.035498997640432	0.05032615703512392	0.9984425790946524	-0.0022486349070990333	1.0228068200903817	0.032533685635265264	3.0	0.5482002720638406	0.7612200514437041	0.118489780399913	0.04563107802143007
Forma2.5	SPBC1861.02	1.1425957073915851	0.19231501499554804	1.0114699565065834	0.016453468445212317	1.160182525999052	0.2143517955583664	1.00426803632181	0.0061443719418722825	3.0	0.030305173249081514	0.2472936840867602	0.6067869754352889	0.03395354245555927
Forma2.5	SPBC18A7.01	0.9965519012836851	-0.004983151062661791	1.0147177697357141	0.021078516748191337	0.9989152540041658	-0.0015658070739110186	1.015922992966261	0.022791049869736426	3.0	0.8712674761126328	0.9080235999992952	0.04190286379579514	0.026082645409450742
Forma2.5	SPBC18E5.10	1.1291726175086645	0.17526604889896202	0.9815800015112676	-0.026822238729277453	1.1231090218612596	0.1674979790870287	0.9774700074025732	-0.03287565930666981	3.0	0.06108733004544345	0.2929839193304357	0.5331562156107642	0.016747606116324774
Forma2.5	SPBC18H10.02	1.2579134148016808	0.3310326214737477	0.7582531475066641	-0.39924851340246537	1.290113052751602	0.3674974947164538	0.8011563471659551	-0.31984428013078675	3.0	0.04989093985328287	0.2839032053555859	0.546829704126538	0.07586272536973188
Forma2.5	SPBC18H10.04c	0.951630610043682	-0.07152641681076315	0.8587330175379634	-0.21971843167688548	0.9527369307204148	-0.06985018205109189	0.8476795139478572	-0.23840917329588085	3.0	0.15609981320764546	0.4441411351979437	0.3524790017370239	0.02721505993717532
Forma2.5	SPBC18H10.05	1.0087556251309289	0.01257671843576299	1.0351411488944051	0.04982750291863264	1.0054089483180062	0.007782434444865636	1.028372636931708	0.04036312838404888	3.0	0.7381314164792482	0.8603389984852317	0.06533039042828312	0.03922489111611488
Forma2.5	SPBC19C7.01	0.9858625693258868	-0.02054154805189207	1.017383571165506	0.02486370268508728	0.9811266892117728	-0.027488656611455168	1.0177155782623464	0.025334426675646345	3.0	0.32933097651659365	0.6040218709173625	0.21894733580476328	0.002938016601573737
Forma2.5	SPBC1D7.03	0.9746680827376442	-0.03701709337359723	0.9378593062121344	-0.09255658307875213	0.9417884484535712	-0.08652506757902723	0.916438627296768	-0.12588982629820475	3.0	0.5138318019281507	0.7396778572199316	0.13095738201613238	0.049856104050063466
Forma2.5	SPBC20F10.02c	0.9859521841508959	-0.02041041315345192	0.9752385525727266	-0.03617293600664658	0.9707045799324964	-0.04289579606461517	0.9633294679166188	-0.05389879688313974	3.0	0.4714042867303427	0.6997864877549808	0.1550344476063352	0.023822087941178745
Forma2.5	SPBC20F10.03	0.9925880134036792	-0.010733062282839744	1.012298588613438	0.017634891588653494	1.0170252548550331	0.024355504762504285	1.0232443429313378	0.03315069077565663	3.0	0.7149502897995748	0.8485378254979165	0.07132879325335252	0.02206573831024825
Forma2.5	SPBC21.03c	1.0023578455259792	0.003397648055110405	1.029177127796683	0.041491300407278366	0.995482078803444	-0.006532750869382247	1.0232254661241271	0.03312407569828687	3.0	0.8687092882511819	0.9080235999992952	0.04190286379579514	0.01494727362681609
Forma2.5	SPBC215.05	0.9759963946178132	-0.03505227648097195	0.7549681126072444	-0.4055123838998533	0.9844630796631508	-0.022590993164457243	0.7523176649450958	-0.4105861286354473	3.0	0.25273749059332057	0.5541675252459047	0.2563589278856874	0.008691425379330297
Forma2.5	SPBC215.06c	0.9813496290688376	-0.027160872551498304	1.0062550318195775	0.008995997501044163	0.9789980467904494	-0.030622113391939945	1.0008417194105743	0.0012138336374243946	3.0	0.17183671382020574	0.4550602622284285	0.3419310872543423	0.010113842774584872
Forma2.5	SPBC21C3.03	1.0171498482549504	0.024532235153253864	1.060423333714816	0.08464032094613846	1.019550321391783	0.027932983427825717	1.0600738454175809	0.0841647673422036	3.0	0.4542472424740872	0.6785318184456678	0.1684297821216009	0.005114539041739252
Forma2.5	SPBC21C3.08c	1.0078403020713949	0.01126705385529472	1.0228168510627806	0.03254783450765017	1.0194895516047833	0.027846989748616904	1.0294920678355808	0.04193271414854748	3.0	0.6262586859576439	0.805115227823498	0.09414195910209293	0.0190506168328224
Forma2.5	SPBC21C3.14c	0.9724777171342336	-0.040262901599061963	0.9738668529907452	-0.038203554264205665	0.98010392862609	-0.028993356512954063	0.9847856606244716	-0.022118339864927918	3.0	0.12329734870806627	0.4150431879046175	0.38190670981134944	0.01941195428662289
Forma2.5	SPBC21C3.18	1.0723598984427078	0.10078917497435322	1.0908415025771714	0.12544149574281285	1.0795063240359268	0.11037169507745906	1.0978643286084566	0.13469978062968666	3.0	0.03845611216997489	0.2472936840867602	0.6067869754352889	0.02786830726753502
Forma2.5	SPBC25B2.04c	0.9230640272222136	-0.11549737274516708	0.96993273937264	-0.0440433887607868	0.9820855633224084	-0.026079371362274596	0.9820855633224084	-0.026079371362274596	3.0	0.3116377765900773	0.5916918630532139	0.2279044030998468	0.027306830196842963
Forma2.5	SPBC25H2.14	0.975296081687629	-0.03608783424291195	1.0325036700066328	0.046146909674705375	0.9548418565233248	-0.06666628498729676	1.0223141499052495	0.031838594384369694	3.0	0.2989461594202886	0.5820878557440949	0.2350114614234932	0.029868702188078487
Forma2.5	SPBC28F2.03	1.0004242586371082	0.0006119460292930681	1.0313855677782229	0.04458376309841743	1.0005583177788298	0.0008052575168757065	1.0304821432864977	0.0433195053475994	3.0	0.9706173675088918	0.9838545629182508	0.0070690958677423294	0.017919948185355423
Forma2.5	SPBC2D10.03c	1.007434723515139	0.010686362711632577	1.0211250442779294	0.030159545660874983	1.007905419615468	0.011360264776623852	1.0211250442779294	0.030159545660874983	2.0	0.7415474212885259	0.8603389984852317	0.06533039042828312	0.02479184626918012
Forma2.5	SPBC2D10.05	0.9950331132794694	-0.007183557603768028	1.0227430569203688	0.0324437432581738	0.981281584597848	-0.02726090909449466	1.0141541621647958	0.020276973924613344	3.0	0.7296153725675111	0.8590052908553454	0.06600416121857765	0.017328125114650147
Forma2.5	SPBC2G2.06c	1.0106183137423683	0.015238228850316848	1.0087350019473196	0.012547223414252441	1.0109430437982023	0.015701718561832115	1.0109430437982023	0.015701718561832115	3.0	0.1886496768938035	0.4756902203370474	0.3226757771008347	0.007866921759348049
Forma2.5	SPBC30D10.10c	0.8759814579372508	-0.1910277625324787	0.5762288158245341	-0.7952862868580486	0.8577514463874564	-0.2213684413510064	0.5682551602027006	-0.8153892149818641	3.0	0.014510470419271441	0.2040001429532867	0.6903695282417394	0.02259131022231841
Forma2.5	SPBC30D10.13c	1.0456901121346462	0.06445537555744968	1.0610308238695894	0.08546656840899564	1.0633533946850375	0.08862114158209193	1.0724657253449863	0.10093154174351184	3.0	0.29290627842220346	0.5820878557440949	0.2350114614234932	0.04672098457256038
Forma2.5	SPBC31E1.01c	0.9862539275081575	-0.019968954579760476	1.000022052692752	3.181495967026723e-05	0.9806129467394308	-0.028244285666914414	0.9989238039573204	-0.001553458756896648	3.0	0.2308511688081765	0.5205040504259829	0.28357588657456057	0.01187256029397942
Forma2.5	SPBC32F12.03c	0.9968304442908228	-0.0045799643698732325	1.014711141477876	0.021069092860850708	0.9913271626090882	-0.012566833661330424	1.0072700355907511	0.010450502393872236	3.0	0.8208922741606509	0.8877522783909302	0.05170820442050197	0.020838477088662325
Forma2.5	SPBC32H8.03	0.9693164298260684	-0.04496038980484973	1.022073045300532	0.03149830618457096	0.9915219585674806	-0.012283371686275728	1.0314263745706125	0.04464084222988272	3.0	0.33717454829095794	0.6040218709173625	0.21894733580476328	0.039964745436503656
Forma2.5	SPBC36.07	0.9104037705892284	-0.13542156206809164	0.6271942433491108	-0.6730157770315047	0.8707160466850086	-0.1997257834454031	0.6207520541652571	-0.6879109643746925	3.0	0.3768836975174464	0.6117632048436294	0.21341664767485766	0.09145149381599388
Forma2.5	SPBC365.12c	1.0189631865514832	0.027101930268201586	1.037852166404292	0.053600958161499165	1.010734824427297	0.01540454257785754	1.035257692790034	0.049989923121988834	3.0	0.1355643973322559	0.4153832174667841	0.38155105404262457	0.00700651789713547
Forma2.5	SPBC365.20c	0.9884418190760303	-0.016772045271538655	0.9884844934889924	-0.016709760538343076	0.9939526448292244	-0.008750976195862473	0.9930494073566616	-0.010062596695432252	3.0	0.21729437251849767	0.5042073304069994	0.29739084463306	0.009503626581632002
Forma2.5	SPBC3B8.02	0.9108300766189572	-0.13474616323650662	0.5379737462330142	-0.8943923256437931	0.9102019343353531	-0.13574144260339124	0.5247629908905709	-0.930262117959896	3.0	0.3269972211314036	0.6040218709173625	0.21894733580476328	0.0259205300130586
Forma2.5	SPBC3B8.08	0.9569960362435768	-0.06341514562389591	0.9361593693002428	-0.09517394357502652	0.9582628548063504	-0.06150664841415834	0.9461887764152159	-0.07980004702250451	3.0	0.13520615159327445	0.4153832174667841	0.38155105404262457	0.017783252705477218
Forma2.5	SPBC3E7.07c	0.9757717824970608	-0.035384331074302236	0.9992627531456816	-0.0010640146495743737	0.9888138013641322	-0.01622921509507944	1.0014747406559301	0.002126033741744938	3.0	0.201301542276374	0.5001144516874065	0.30093059556748564	0.007087109173891445
Forma2.5	SPBC3H7.03c	0.8443880634941595	-0.24402191039876386	0.5649960968540456	-0.8236871938529221	0.8953646152588325	-0.15945279071707574	0.5802522534058987	-0.7852478746098018	3.0	0.0327943070576713	0.2472936840867602	0.6067869754352889	0.035310885328312426
Forma2.5	SPBC3H7.10	0.8569530798983359	-0.22271187917395455	0.5528586611103147	-0.8550173937723631	0.8546040327882312	-0.22667196992327046	0.5511716237577856	-0.8594264799179558	3.0	0.01724736589646051	0.2061060224627031	0.6859093178563719	0.01975484246457213
Forma2.5	SPBC409.07c	0.8550713121531612	-0.2258833504449872	0.5974404635791184	-0.7431331427625719	0.8208984821735452	-0.2847242752234828	0.5886395195076708	-0.764543691100735	3.0	0.07620098006187455	0.3436232874488305	0.4639174115817272	0.031434470745462885
Forma2.5	SPBC428.08c	1.0094134965810386	0.013517281743388922	1.0007912142919793	0.0011410295953593196	0.993686462887532	-0.00913738373640498	0.9957912496201068	-0.0060847569137517	3.0	0.7917154621621053	0.8719815458836091	0.05949270612904256	0.015467757973500838
Forma2.5	SPBC428.15	1.0140624314798192	0.020146475628900443	1.0328177648459285	0.0465857208571851	1.0169931324168582	0.02430993695195731	1.0333766514434928	0.047366192371417336	3.0	0.2797129913165387	0.5763052148676961	0.23934745055916545	0.01702033339887791
Forma2.5	SPBC4F6.08c	0.953778815357316	-0.0682733558942006	0.9782786729376696	-0.03168260435494138	0.9520555203481016	-0.07088238627505455	0.9775376088113285	-0.032775886583128105	3.0	0.05487814857821748	0.2929839193304357	0.5331562156107642	0.01687421333388586
Forma2.5	SPBC543.07	0.9532923032620196	-0.06900944653664229	0.989803902164298	-0.01478536504657593	0.9631458131115812	-0.05417386698642639	0.991207294886378	-0.012741289715472231	3.0	0.1833464181301148	0.4756902203370474	0.3226757771008347	0.03787070656959829
Forma2.5	SPBC646.09c	0.8179523521349361	-0.2899112900342492	0.5561871914342428	-0.8463575739839098	0.8121980274908336	-0.3000965713589925	0.5603015094211464	-0.8357247157737132	3.0	0.01290291587154898	0.2040001429532867	0.6903695282417394	0.036854154171128216
Forma2.5	SPBC646.13	1.0100373777463407	0.014408682770630878	1.023614897382757	0.03367304919166579	1.0079019703338838	0.0113553275376189	1.0079019703338838	0.0113553275376189	3.0	0.6954262273737171	0.8390043944295331	0.0762357644734459	0.03428729523720488
Forma2.5	SPBC649.04	0.9875740947490862	-0.01803910152857545	1.0059057389898467	0.00849511999101324	0.9877938442746246	-0.017718116717820233	1.0065469446333248	0.009414460098601798	3.0	0.16591567768899668	0.4550602622284285	0.3419310872543423	0.0056126735629488745
Forma2.5	SPBC660.10	0.9859193818929998	-0.020458411872654708	1.0076203900336278	0.010952221609922862	0.9898992474755978	-0.014646400568072825	1.0091531219164198	0.01314509562274292	3.0	0.1593005481338712	0.4479156588705321	0.34880375460779783	0.0069813749738351924
Forma2.5	SPBC685.04c	0.9835209830214572	-0.023972262741385825	0.972276294542802	-0.040561748006448885	0.9769498551712934	-0.03364358136544806	0.9714709275642304	-0.04175727281477379	3.0	0.10280013004799864	0.4080512429629449	0.38928529490368463	0.007745459312441292
Forma2.5	SPBC691.03c	1.007888950223657	0.011336690636078357	0.9730012797796084	-0.03948639231624749	0.999108357277311	-0.0012869423659666198	0.9667605936120608	-0.04876942666503257	3.0	0.6652941052780939	0.8324884354003373	0.07962179082669192	0.024482371567311614
Forma2.5	SPBC725.11c	1.0232338211906808	0.03313585586235703	0.9614434440654744	-0.056726099897372026	1.0252683843455812	0.03600161322514206	0.9612383722532756	-0.05703385345814956	3.0	0.1267723137457146	0.4150490819893943	0.3819005423801197	0.01584103560022044
Forma2.5	SPBC776.01	1.0108851037144342	0.015619031146834257	0.9741783091561655	-0.03774223408758317	1.0226946620309103	0.032375475164364835	0.9903823032103672	-0.013942559110168885	3.0	0.6932647495421755	0.8390043944295331	0.0762357644734459	0.03947047259095709
Forma2.5	SPBC947.05c	1.0079593194776544	0.011437413865440628	0.9991324363527112	-0.0012521730200682516	1.0097114909690308	0.013943124652115528	1.0041466903182166	0.00597004014126679	3.0	0.3892306240990221	0.6160670143024256	0.21037204374666885	0.012162051833509444
Forma2.5	SPBC947.09	0.9577584291303851	-0.062266277176246276	0.995927888542071	-0.0058868090287889745	0.9611886423147245	-0.05710849362415212	0.9915047568151454	-0.012308400983759954	3.0	0.20631664358487506	0.5031599777222973	0.2982939107774491	0.015295286978723597
Forma2.5	SPBC9B6.03	1.089690119326117	0.12391792686249745	1.0875390058706509	0.12106714585054518	1.0968663585944796	0.1333877595259169	1.0968663585944796	0.1333877595259169	3.0	0.02673527777784361	0.2472936840867602	0.6067869754352889	0.034101987663830866
Forma2.5	SPBP22H7.04	0.9617409957640648	-0.05627967743835114	0.9616050371437728	-0.056483641596887485	0.9552327185925462	-0.06607584230599564	0.9552327185925462	-0.06607584230599564	3.0	0.08165313943726023	0.3613907467686147	0.4420229715282066	0.020194179282143572
Forma2.5	SPBP35G2.11c	0.9832057529352732	-0.02443473765226847	0.9995498954884886	-0.0006495097312374269	0.9699539274588072	-0.04401187357243794	0.9814608192049752	-0.0269974197246459	3.0	0.4982878038424824	0.7261633238923979	0.13896568964700914	0.03550397297510601
Forma2.5	SPBP8B7.27	1.0122674099396591	0.01759045607202639	1.0294748692742242	0.041908612470436	1.0098948267505314	0.014205054535374843	1.0239392114231252	0.03413006887151727	3.0	0.3702332570581208	0.6117632048436294	0.21341664767485766	0.018705441509837026
Forma2.5	SPBP8B7.31	1.0234745637187104	0.033475247693144	1.0997839086618324	0.13722008327041446	1.0192537705332474	0.027513293809100482	1.0998546972045489	0.13731294059642402	3.0	0.3463196746501518	0.6040218709173625	0.21894733580476328	0.010742129703829777
Forma2.5	SPBPB21E7.04c	0.99192680816621	-0.011694423258365295	1.0299608563601823	0.04258950885689335	0.9973973818180528	-0.0037596789738368313	1.0366726686951686	0.05196043243699321	3.0	0.3739539251503245	0.6117632048436294	0.21341664767485766	0.012717888105942935
Forma2.5	SPBPJ4664.05	1.007351030422025	0.010566505193059373	1.011888445558646	0.01705025059519592	0.9994367039045884	-0.0008128934547576199	1.0098347631484088	0.01411924754281588	3.0	0.4386277672282806	0.6641093135365321	0.17776042912847964	0.009165772157956465
Forma2.5	SPCC1020.08	1.0077349904252346	0.011116295319637851	1.0027125706404725	0.003908114086399051	0.9974881499791152	-0.0036283924675803454	1.0074889509406122	0.010764016906499549	3.0	0.8152185407530601	0.8856237783635517	0.05275073147729637	0.013782965641796102
Forma2.5	SPCC1235.03	0.9897932078025036	-0.01480095276657121	0.975632840709898	-0.03558977347744803	0.9872964579598288	-0.018444743529889788	0.9749240336381141	-0.03663828685931283	3.0	0.4343198205450732	0.6641093135365321	0.17776042912847964	0.017667805036263137
Forma2.5	SPCC1259.02c	0.9516379514612826	-0.07151528708689799	0.6618272610774819	-0.5954733765048471	0.9522969492986167	-0.07051658387549553	0.6468895881119923	-0.6284086025713921	3.0	0.7171742290819209	0.8485378254979165	0.07132879325335252	0.13813314753983305
Forma2.5	SPCC126.12	1.0109221464460292	0.015671896092465942	1.0300690901739074	0.04274110702829246	1.001140080772816	0.0016438519930820114	1.0233626060073162	0.03331742289147662	3.0	0.3457194514177192	0.6040218709173625	0.21894733580476328	0.014208458470460006
Forma2.5	SPCC1393.13	0.9933675503078921	-0.009600474923678921	1.0357815901165637	0.05071982148488225	1.0111060593224628	0.015934335750588842	1.0356562343656075	0.050545208355456506	3.0	0.7708505627464851	0.8700731323757271	0.06044424203381357	0.015099145463694915
Forma2.5	SPCC13B11.01	0.8555111330006198	-0.22514146586492687	0.5886831120789706	-0.764436854139013	0.8635870457686866	-0.2115864925012908	0.5934384766114588	-0.7528296254049444	3.0	0.00778388327809377	0.1990969082940207	0.7009354839267424	0.013760131728149464
Forma2.5	SPCC1494.08c	0.9774771058116472	-0.03286518246103014	0.9082055851813216	-0.13890918597292534	0.9818094986137388	-0.026484970619082882	0.9148450807730858	-0.12840063577823194	3.0	0.30377457622120324	0.585500997716674	0.23247236053614956	0.01802476356722204
Forma2.5	SPCC162.12	0.9973142587437808	-0.003879918154946269	1.017281507025794	0.024718963946592558	0.984239790328075	-0.022918252724738127	1.0122663305116144	0.017588917658063696	3.0	0.8910378948984233	0.9100771661569368	0.040921781947788505	0.025216405979215796
Forma2.5	SPCC1620.03	0.989605221032572	-0.015074983075575475	1.0101037535311213	0.014503488043480188	0.9861219275355756	-0.020162057436539985	1.0103434316470148	0.014845771111672047	3.0	0.18908188674485146	0.4756902203370474	0.3226757771008347	0.0049991279592345155
Forma2.5	SPCC16A11.08	1.032710583328208	0.04643599621712796	1.0097661190762854	0.014021176222538128	1.0263280296057555	0.037491911304725685	1.0106120389865536	0.015229271376385382	3.0	0.09201179896027906	0.3926932134197624	0.4059466042040318	0.0036878829507759133
Forma2.5	SPCC16C4.11	0.8484345561691677	-0.2371247128229769	0.57636222981587	-0.7949522990047276	0.8388527752440809	-0.2535104654655045	0.5661288502660063	-0.8207976487492519	3.0	0.006935713862794578	0.1990969082940207	0.7009354839267424	0.02332538072576856
Forma2.5	SPCC1753.02c	0.9876506947332228	-0.01792720498101287	0.7404794904320315	-0.4334683181332248	0.977781464359064	-0.03241603821253453	0.7393474617743676	-0.4356755660099986	3.0	0.454205188410501	0.6785318184456678	0.1684297821216009	0.0147459393427144
Forma2.5	SPCC188.02	0.8429912937892998	-0.2464103634493788	0.5870227088354057	-0.7685117801542114	0.8218058739710835	-0.2831304524827098	0.5760079330933675	-0.7958394135051111	3.0	0.02005688271744252	0.2168621423764864	0.6638162561554252	0.019780557464606132
Forma2.5	SPCC18B5.03	1.0465974093687311	0.06570659298222538	1.0706861094844953	0.09853559057944224	1.0442325262891612	0.06244300230186265	1.0649161074718718	0.0907397815295094	3.0	0.21254646948104708	0.5042073304069994	0.29739084463306	0.046349309812627214
Forma2.5	SPCC24B10.18	1.0314508206519786	0.04467503548233552	0.9725350182218684	-0.04017789650527589	1.029289020895828	0.04164814303450105	0.973790503973187	-0.03831666281347945	3.0	0.1133344188087994	0.4150431879046175	0.38190670981134944	0.005767558942983956
Forma2.5	SPCC320.03	0.9895065173323856	-0.01521888534863492	0.9269221169111886	-0.10947997099487458	0.9833484733799136	-0.02422533373619773	0.922704022739832	-0.11606014842873805	3.0	0.7560999384528517	0.8687879100491902	0.0610862313043263	0.04568824530742702
Forma2.5	SPCC320.07c	1.0037442325740842	0.005391698167822945	1.0678312725404275	0.09468370554635948	0.9973325520999788	-0.0038534555911225	1.0605452113326934	0.08480612466398366	3.0	0.8589525324612414	0.9080235999992952	0.04190286379579514	0.029237505039330824
Forma2.5	SPCC338.04	1.0475204104864029	0.06697835449325852	0.9998695073017608	-0.0001882734530443416	1.0365288500964158	0.05176027207857162	0.994053559789942	-0.00860450832954923	3.0	0.03407617888856255	0.2472936840867602	0.6067869754352889	0.013199978941738686
Forma2.5	SPCC4B3.03c	1.0023756016261012	0.003423204208352225	1.012838468457229	0.018404105691022944	1.0027630598926294	0.003980755800525459	1.007616498307112	0.01094664948629062	3.0	0.8738302426771459	0.9080235999992952	0.04190286379579514	0.018289789682735685
Forma2.5	SPCC4B3.12	1.0433685448351004	0.06124884519244134	1.1048907144366036	0.14390367863253167	1.0066456537574435	0.009555934058007844	1.069379125998711	0.0967734210935509	3.0	0.3788324448404065	0.6117632048436294	0.21341664767485766	0.07058094548793106
Forma2.5	SPCC4G3.09c	1.035591172896866	0.05045457325507375	1.0758444128385305	0.10546945237744088	1.0462163196550722	0.06518117952714189	1.0970496353656145	0.13362880110651482	3.0	0.26735838100458026	0.5654748058415459	0.24758673985919266	0.04230218863493459
Forma2.5	SPCC4G3.12c	1.0263575696870435	0.03753343478869182	1.0351932282780567	0.04990008507673327	1.024579716401254	0.035032236162404494	1.0351932282780567	0.04990008507673327	2.0	0.3512930546339472	0.6040218709173625	0.21894733580476328	0.02454067519567286
Forma2.5	SPCC4G3.17	1.0378353584823488	0.05357759365663498	1.1445251998774444	0.19474922815177453	1.034606107016186	0.04908161254060272	1.1380896570858925	0.18661421558662547	3.0	0.2727504466494134	0.5668465804279114	0.2465344689545656	0.0481353174511328
Forma2.5	SPCC553.01c	0.9574969352288716	-0.06266022564317197	0.5930191749443927	-0.7538493406220929	0.9599265024738428	-0.05900414590326536	0.5959448800631487	-0.7467491953022126	3.0	0.02304282868498448	0.2294681689879705	0.6392775497417262	0.00905335708483608
Forma2.5	SPCC5E4.10c	1.0207987904508071	0.02969852476042803	1.017607535718806	0.025181259406188025	1.010229610547528	0.014683233917992313	1.015749497468265	0.022544650810476418	3.0	0.3786789706008541	0.6117632048436294	0.21341664767485766	0.0039802023681238825
Forma2.5	SPCC613.03	1.0154240429741952	0.022082325382048983	1.016645286447085	0.023816402156563932	1.0113415791693574	0.01627034772955424	1.0113415791693574	0.01627034772955424	3.0	0.14797437467792654	0.4312911652198104	0.3652294380645361	0.012244897739135613
Forma2.5	SPCC622.11	1.0212422726758208	0.03032516212670014	1.0069624879474257	0.010009940087260985	1.0269534107034468	0.038370733095535	1.0069624879474257	0.010009940087260985	2.0	0.311937969643117	0.5916918630532139	0.2279044030998468	0.018067869340326285
Forma2.5	SPCC63.03	0.9771945430719278	-0.03328228767295225	0.9975770319574768	-0.0034998457006351546	0.9848613641416336	-0.02200743970112379	1.0053929137275424	0.007759425689421347	3.0	0.20297532139614408	0.5001144516874065	0.30093059556748564	0.022125531702150647
Forma2.5	SPCC63.06	1.007462261272347	0.0107257975671745	0.9235014058719344	-0.1148139374230989	1.0130232569319624	0.01866729583229436	0.9250291554501592	-0.11242925708491833	3.0	0.5758793953680772	0.7786359073004183	0.10866557238403388	0.017223073059624908
Forma2.5	SPCC663.06c	1.010652076268443	0.015286425300609446	0.9959097599166716	-0.00591307028354818	1.0335351914950937	0.04758751283794506	1.0118247421161424	0.016959422862118476	3.0	0.6071651947633928	0.805115227823498	0.09414195910209293	0.02893923988643992
Forma2.5	SPCC736.13	1.025587858079517	0.03645108712373827	0.997446033591214	-0.003689307864664424	1.024140412717349	0.03441352670871225	0.9887702183770792	-0.016292804766790955	3.0	0.3431854608266007	0.6040218709173625	0.21894733580476328	0.034831580511519564
Forma2.5	SPCC794.03	1.0396865980380094	0.056148709523741985	1.1537357902774352	0.20631287935748965	1.0469054298649667	0.06613112514649078	1.1552547365286068	0.2082110045464933	3.0	0.11199483845565672	0.4150431879046175	0.38190670981134944	0.029914814286321787
Forma2.5	SPCC962.05	1.052879386139589	0.07434017616913577	1.0630166350374133	0.08816417363119919	1.0512777231446335	0.07214384615548264	1.0563721280541378	0.07911814220213588	3.0	0.01892777973559191	0.21541615984792695	0.6667217203995168	0.017462390944662853
Forma2.5	SPCC965.12	1.013575755227542	0.01945392068121336	1.1071199245851346	0.1468115050764112	1.0191577171342068	0.02737732934520554	1.1045238701817668	0.14342459752590767	3.0	0.3556659686746662	0.6058108989648291	0.21766291766921586	0.013459360674477859
Forma2.5	SPCP31B10.02	1.0098384461202734	0.014124509191304759	1.0458937186102852	0.06473625557699016	1.036784218589399	0.052115663520272526	1.0652069418991998	0.09113373566164937	3.0	0.6852768867312696	0.8390043944295331	0.0762357644734459	0.03493109564634611
MMS0.005	972	0.992872337015312	-0.010319866152050605	0.9655196518807329	-0.050622471255357133	0.9898393669206904	-0.014733674088939162	0.9654061581900208	-0.05079206532686088	33.0	0.31287788977836434	0.6617505810356555	0.17930566870365502	0.02842972385740853
MMS0.005	SPAC105.02c	0.986207623346183	-0.020036690029241626	1.0026202885745727	0.003775333258200165	0.9856421952276899	-0.020864075925675803	1.0089674711924996	0.012879663140256813	3.0	0.4449286305661626	0.7312563759613532	0.1359303341982957	0.021691257056552737
MMS0.005	SPAC1071.07c	0.9982312399571192	-0.0025540407514529325	0.7453307595733416	-0.424047294414634	1.008807308469398	0.012650632656608934	0.7433632563890532	-0.4278607157210301	3.0	0.9739596121227404	0.9863404546497244	0.005973153968713989	0.039641365895968464
MMS0.005	SPAC1071.09c	0.9459540303803922	-0.08015801888470221	0.8895364839691352	-0.16887431664403088	0.9440266966246792	-0.0831004359957606	0.8931795284656149	-0.16297790969159034	3.0	0.023357487244196763	0.3419463291884818	0.466042054079638	0.012423745655960624
MMS0.005	SPAC10F6.14c	1.014718153748257	0.02107906272550962	0.9779111194555784	-0.03222474765226012	1.0065764084309046	0.009456690272517736	0.9727513572051228	-0.039857006806441116	3.0	0.3221183324174682	0.6749992925400459	0.1706966823484051	0.016869098891283824
MMS0.005	SPAC11E3.12	0.9885823240572638	-0.016566983698880773	1.0612499546909142	0.08576449218378399	0.9724268893667752	-0.04033830783525818	1.0618264747077777	0.08654801799399865	3.0	0.7198080542795084	0.8806878234173818	0.05517800826584178	0.04278902414628986
MMS0.005	SPAC12G12.11c	1.0150012492881295	0.02148150311555521	0.9599933030561726	-0.058903753304973536	1.0085711569508349	0.012312872903418587	0.9533266172499748	-0.06895751731289569	3.0	0.16479827183763238	0.5873657618484728	0.23109137254533954	0.011713158979565269
MMS0.005	SPAC13A11.06	1.0157546516460982	0.02255197140276079	1.0345347074534759	0.048982046774596034	1.0283450124265503	0.040324373685159585	1.048095661811648	0.06777040058033637	3.0	0.40047421456781296	0.7049053516501819	0.15186919225051018	0.02475234589362221
MMS0.005	SPAC13F5.03c	0.974548212559937	-0.03719453505778987	1.0141338260068602	0.0202480442318118	0.9716158428117228	-0.04154208066537349	1.0127078747029246	0.01821807493186186	3.0	0.4535210685720464	0.7312563759613532	0.1359303341982957	0.02288592562007919
MMS0.005	SPAC13F5.04c	1.0031615131532372	0.004553904520462313	0.9904411047526636	-0.013856905141065363	1.0058185188674345	0.008370021297534499	0.9871809706021094	-0.01861351024866506	3.0	0.8805479632120718	0.936824040426521	0.02834197309088347	0.030344748338696707
MMS0.005	SPAC140.01	1.0159423990932976	0.02281860791895456	1.0125964744873102	0.01805936640111929	1.0105865094083135	0.0151928262721141	1.0095874731530858	0.013765914747639187	3.0	0.35802315452513794	0.6846255151003706	0.1645469193073951	0.016229195630650506
MMS0.005	SPAC1556.02c	1.0255026826757647	0.03633126585770625	1.0476921936262855	0.06721492302485818	1.0293974312696668	0.041800087599637104	1.061472275151945	0.08606668963880731	3.0	0.3375912275190981	0.6749992925400459	0.1706966823484051	0.03207312804566609
MMS0.005	SPAC15A10.10	0.9891954259153548	-0.015672526231581337	1.0182152013583003	0.026042509469551774	0.9839002468192336	-0.023416040211386224	1.0093563097723095	0.013435545702835713	3.0	0.5154882814688851	0.7605043164880466	0.1188983166252894	0.023908994431091082
MMS0.005	SPAC16.01	0.9988037343197468	-0.0017268796739920349	1.0059209666244249	0.008516959678128629	1.0050864025005837	0.007319528370441646	1.0036346182241591	0.005234139389975446	3.0	0.9555040757464284	0.9801093309158644	0.008725476179881224	0.004140206983317231
MMS0.005	SPAC1610.02c	0.8565594396984136	-0.22337473137703776	0.563719241809406	-0.8269512820840831	0.8751942386671774	-0.1923248538702957	0.5639728230718325	-0.8263024517033003	3.0	0.011228040734531082	0.3419463291884818	0.466042054079638	0.010704696792315505
MMS0.005	SPAC1687.14c	0.9498418627665416	-0.07424075280486601	0.894187556159728	-0.1613506259376591	0.9474562188411544	-0.07786881579369097	0.8945417330823522	-0.16077930494502146	3.0	0.016249222577227777	0.3419463291884818	0.466042054079638	0.005001074549363192
MMS0.005	SPAC1687.15	0.9822597535372308	-0.025823506614261558	1.0005395854054182	0.0007782472419834063	0.99015812848107	-0.014269152565627804	1.0	0.0	3.0	0.4264056296433249	0.7227726630124441	0.1409982818545534	0.0009345893372069873
MMS0.005	SPAC16E8.01	0.9318745583887432	-0.10179233117795826	0.8744881520119699	-0.19348925693753824	0.9436605824259404	-0.08366005320715406	0.8879090454406325	-0.17151619580339855	3.0	0.09805412970665917	0.4866322693057917	0.31279909574064474	0.03734705038421412
MMS0.005	SPAC1705.02	0.967195534263494	-0.0481205114984076	1.0628083880826005	0.08788151927660066	0.9553711509972704	-0.06586678196929034	1.046081472712598	0.06499521841188799	3.0	0.2571857446345158	0.622568663534478	0.20581274294768587	0.038034651522347286
MMS0.005	SPAC17A2.02c	1.0037496020602779	0.005399415781666063	0.9984697943285632	-0.002209310915195759	1.018327012933547	0.02620092504684994	1.0103571826915991	0.014865406443782512	3.0	0.8438773709621934	0.9204017518791558	0.03602256337287893	0.026814764755265768
MMS0.005	SPAC17A5.16	0.983032424249538	-0.024689091818414832	0.9736247311176692	-0.038562280361127084	0.9977597007227164	-0.0032356944742715217	0.9809616922464468	-0.027731296348225604	3.0	0.4427697579390176	0.7312563759613532	0.1359303341982957	0.024439889958320485
MMS0.005	SPAC17H9.04c	0.926480656937908	-0.11016723890580453	0.7502092235093366	-0.4146350944454591	0.9151435479680456	-0.1279300348803991	0.7509391499902734	-0.4132320867003959	3.0	0.05069789535200556	0.409298045956909	0.38796032872916864	0.008157075268805273
MMS0.005	SPAC17H9.06c	0.985351415191314	-0.021289756574558026	1.0438495696523846	0.06191381846563189	0.9932321678076677	-0.009797108055374568	1.0473822254794118	0.06678802696091599	3.0	0.4955610532595816	0.7605043164880466	0.1188983166252894	0.010755679579792765
MMS0.005	SPAC1805.07c	0.9169878416553542	-0.1250254896382563	0.7398155408469901	-0.4347624883057012	0.9510687836764801	-0.0723784107095738	0.7557884385320007	-0.4039456453555419	3.0	0.10531343267735882	0.4924367455027162	0.30764954758953345	0.04475354996278548
MMS0.005	SPAC1834.04	1.019206563310273	0.027446473154942187	0.9823059715851096	-0.02575562540506212	1.0243484233632347	0.034706519204465415	0.9870118136007596	-0.018860742403021	3.0	0.04915638628000506	0.409298045956909	0.38796032872916864	0.008384132790067058
MMS0.005	SPAC1834.09	0.9482230152210124	-0.0767016843770997	0.8686447006380984	-0.2031618987964985	0.9290172996554892	-0.1062226329459533	0.8581688812266051	-0.2206665076137312	3.0	0.05564664726845378	0.409298045956909	0.38796032872916864	0.023833905950518115
MMS0.005	SPAC186.06	0.9919095381220456	-0.01171954166807635	1.0032556512283302	0.004689282682697039	0.9852284705122516	-0.021469776354830758	1.0	0.0	3.0	0.7222377129280622	0.8806878234173818	0.05517800826584178	0.03355235791761043
MMS0.005	SPAC18B11.04	0.9943637171715888	-0.008154439297047391	0.981782841324728	-0.026524142027403892	0.9958507550793679	-0.005998548417641445	0.9813615980308442	-0.02714327692979587	3.0	0.3832145086784815	0.7049053516501819	0.15186919225051018	0.003491328447812808
MMS0.005	SPAC19B12.07c	0.957166397948094	-0.06315834402490607	1.04308902516527	0.06086229369989628	0.9566019721073459	-0.06400932933509099	1.0435672247970236	0.06152353941238563	3.0	0.0401445754962457	0.409298045956909	0.38796032872916864	0.0200705542218365
MMS0.005	SPAC19G12.15c	1.0217405758856417	0.03102893659492909	0.722292748400462	-0.4693444086550594	1.04840580455894	0.06819724636501827	0.7469883372395818	-0.420842376555539	3.0	0.7310667027806341	0.8832504260249062	0.05391614441650065	0.05771183418443027
MMS0.005	SPAC1A6.04c	1.0012955394716725	0.0018678586898133109	0.91561546604368	-0.12718626262278102	1.006579212477244	0.00946070922038893	0.9144312925635874	-0.12905332032246486	3.0	0.9379449123726464	0.9753575401077959	0.01083615431986121	0.017327036431026753
MMS0.005	SPAC1B9.02c	0.9989895463292424	-0.0014585135041721928	0.9688219330139176	-0.0456965685295307	1.0073104706496412	0.01050841565051885	0.9759151798452274	-0.03517233125318297	3.0	0.9452751013879476	0.9753575401077959	0.01083615431986121	0.01755092234968366
MMS0.005	SPAC1D4.03c	1.0118518732486366	0.016998106859362143	0.990785062850446	-0.01335597631724505	1.0109739425113975	0.01574581277598843	0.9873129687171468	-0.01842061725217353	3.0	0.6516739020374657	0.8464677314508385	0.07238959316042602	0.008060730433715722
MMS0.005	SPAC1F3.09	1.057218931135799	0.08027416400358772	1.0557136541089696	0.0782185791881239	1.0612281621320454	0.08573486642099264	1.0612281621320454	0.08573486642099264	3.0	0.02202716871605995	0.3419463291884818	0.466042054079638	0.016938680930496303
MMS0.005	SPAC1F8.06	1.0191110075231802	0.027311206833108056	0.9485502429180306	-0.07620390239036236	1.0417597188756826	0.05902255941972299	0.9624294749167916	-0.05524726839048675	3.0	0.5346860287524721	0.7662055555626961	0.11565470338207755	0.031894738519495494
MMS0.005	SPAC20G4.05c	0.9890319307384612	-0.015910995971328102	0.9777743333973564	-0.032426559828030534	0.9798509984874789	-0.02936571309487665	0.9729409182158192	-0.03957589479875367	3.0	0.4525146528180455	0.7312563759613532	0.1359303341982957	0.017246797097165804
MMS0.005	SPAC20H4.03c	0.8986914855258519	-0.15410216122960352	0.8784297312845958	-0.1870012103405197	0.9130954041323148	-0.1311624878238018	0.8827820297148843	-0.17987083308258422	3.0	0.006325868105568476	0.2519804128718109	0.5986332168069489	0.02079697688955792
MMS0.005	SPAC21E11.04	1.009188241517761	0.01319530207009263	0.9955879770617576	-0.006379286764187273	1.013530838326656	0.01938998581920161	1.0006358393098729	0.0009170307079554553	3.0	0.4589475162937363	0.7312563759613532	0.1359303341982957	0.009618091708585855
MMS0.005	SPAC227.17c	0.8935770122813995	-0.1623360226451479	0.613041798460673	-0.7059426516791186	0.8951059032034604	-0.15986971196548774	0.6112382770843641	-0.7101932039504004	3.0	0.05237838676178905	0.409298045956909	0.38796032872916864	0.03291784209216349
MMS0.005	SPAC22A12.06c	0.9894365737019448	-0.015320866380103215	0.9953682084698846	-0.0066977860473260075	0.9930078327393108	-0.010122997265040037	1.0	0.0	3.0	0.1779399224379873	0.5873657618484728	0.23109137254533954	0.00802249826022697
MMS0.005	SPAC22A12.14c	1.0038902408754946	0.005601542594714944	1.0050169514654683	0.007219835323527034	1.0063111699633638	0.009076482030292822	1.0111261858756515	0.015963053004549622	3.0	0.7790366306766177	0.8974322107702101	0.04699834676114583	0.02038393113784921
MMS0.005	SPAC22E12.14c	1.026304110954578	0.037458288797547236	1.000789602348991	0.0011387058898801922	1.006765139029214	0.009727166684615936	1.0	0.0	3.0	0.36819227255838094	0.692897268830339	0.15933115050704502	0.007797999345185426
MMS0.005	SPAC22F3.04	0.9691214359896262	-0.04525064067824535	0.9576021564512658	-0.06250169375669505	0.9819708435076208	-0.02624790593948765	0.9588369103970792	-0.06064264833056977	3.0	0.23592602593390974	0.622568663534478	0.20581274294768587	0.013076451567169124
MMS0.005	SPAC23A1.06c	1.0284077191972802	0.04041234415025178	1.004347230947901	0.0062581355841660035	1.0196387888095702	0.028058162112199296	1.0	0.0	3.0	0.03973804297416826	0.409298045956909	0.38796032872916864	0.009892802573003694
MMS0.005	SPAC23C11.08	1.0000044720531642	6.451794496250844e-06	1.0224557481257075	0.032038404691609686	0.997456982335075	-0.003673471808127922	1.0199538268970345	0.028503843163003726	3.0	0.9997288212980652	0.9997288212980652	0.00011778738529697575	0.010858340452340288
MMS0.005	SPAC23C4.09c	1.0107599120927908	0.015440351575965584	1.0558767273706218	0.07844141121882306	1.0009930043125828	0.0014318915776908435	1.051967792563688	0.07309053521962379	3.0	0.5449997675550557	0.7662055555626961	0.11565470338207755	0.02139018706818679
MMS0.005	SPAC23D3.03c	1.0183526025832317	0.02623717823111977	1.043001558931648	0.060741314196391075	1.0149456476389718	0.02140247028602953	1.0448509066648457	0.06329709392249044	3.0	0.28352710170614315	0.6325550598158594	0.19890166598855194	0.012134436873243072
MMS0.005	SPAC23D3.04c	0.8374869817274276	-0.25586133015287776	0.6677475924278077	-0.5826252256723895	0.8342211816944229	-0.2614981507523596	0.6359112227217933	-0.6531027247847889	3.0	0.3336586270173949	0.6749992925400459	0.1706966823484051	0.1520575112519716
MMS0.005	SPAC23G3.05c	1.0373141412810702	0.05285286757072249	1.0506525725764904	0.07128568101756322	1.0435916065695974	0.0615572459629876	1.0441161598443962	0.06228222331502317	3.0	0.08199800824701198	0.4453982720689969	0.35125147215235203	0.017312155465640168
MMS0.005	SPAC23H4.09	1.0297586910249863	0.04230630240984689	1.0815975748926112	0.11316382199315865	1.0336688066863418	0.04777401206515157	1.0641720747202346	0.08973145090824136	3.0	0.40595286996034896	0.7049053516501819	0.15186919225051018	0.041051362910393394
MMS0.005	SPAC24H6.04	0.9867918158639044	-0.01918234445151663	0.9907094506897228	-0.013466080371143815	0.9909495782177468	-0.013116443233267673	0.994978488050359	-0.007262760707018368	3.0	0.4536416011446982	0.7312563759613532	0.1359303341982957	0.01983626984489966
MMS0.005	SPAC25A8.03c	1.005110026254584	0.007353437367848888	0.9801638657101542	-0.02890513292001285	1.0033161687246914	0.004776305027021532	0.9836882228473808	-0.023726964918093098	3.0	0.5147758867165095	0.7605043164880466	0.1188983166252894	0.006255862625023696
MMS0.005	SPAC25B8.08	1.02598284887101	0.03700661393175328	1.0045037080632742	0.006482889700496106	1.0298722170788472	0.04246534398806171	1.0016948938114345	0.002443145045247479	3.0	0.376383147537414	0.7027779082925152	0.1531818989374891	0.020931413357056384
MMS0.005	SPAC26F1.10c	0.9801175080798671	-0.028973367944055306	0.8291349672475238	-0.2703211310073916	0.9902884173549851	-0.01407932960580424	0.827560320981993	-0.27306362090118463	3.0	0.4206226875876029	0.7216150965616709	0.1416943897055163	0.014914767512311144
MMS0.005	SPAC26F1.12c	0.9820033574170194	-0.026200137841687437	1.0147196638732612	0.02108120977316558	0.9883606185338896	-0.0168905676056894	1.0166511951836568	0.023824787067497574	3.0	0.06140142492930058	0.415034454240432	0.3819158486725117	0.007937895109097504
MMS0.005	SPAC27E2.03c	0.9249230742282178	-0.11259471309025587	0.6427431950711195	-0.6376856640238716	0.8828827744146484	-0.1797061994799171	0.6168685865015683	-0.6969649147436265	3.0	0.21110333189053732	0.622568663534478	0.20581274294768587	0.050348743334203916
MMS0.005	SPAC29A4.20	0.8111507194283026	-0.30195808923750606	0.5348083881827016	-0.9029060013807756	0.8090218292618001	-0.3057494644906197	0.5292440755817932	-0.9179948802560199	3.0	0.027298703792228284	0.36246612257458666	0.4407325779659587	0.012637450471088071
MMS0.005	SPAC2F3.18c	0.9692614123406812	-0.04504227813723966	1.0162376878750357	0.023237873580274338	0.9677588794081302	-0.04728045525346829	1.0147885017587528	0.02117907789485524	3.0	0.050480365483287146	0.409298045956909	0.38796032872916864	0.014772599289944281
MMS0.005	SPAC32A11.03c	1.0172426271209312	0.024663823931292253	1.03249551772824	0.04613551862750386	1.0186637006021462	0.026677841933129342	1.0361667557673166	0.0512562022124879	3.0	0.17314096876817242	0.5873657618484728	0.23109137254533954	0.011539520251832896
MMS0.005	SPAC3A11.02	1.0262134380826469	0.037330822600900634	0.9565930732927552	-0.06402275010545191	1.0148325036053618	0.02124163267304778	0.9478207977444856	-0.07731377694951844	3.0	0.32619640352968604	0.6749992925400459	0.1706966823484051	0.02995335186587606
MMS0.005	SPAC3A11.10c	0.9864224008703956	-0.019722532314417642	1.0585702867775195	0.08211706435621882	0.9838726354035632	-0.02345652745747237	1.0637659970163356	0.08918082746245275	3.0	0.34786327974219805	0.681469867691683	0.16655334244785613	0.013799006505050948
MMS0.005	SPAC3A11.11c	1.0178101604171852	0.02546849838326256	1.0215709706113676	0.030789434509125944	1.0247085975568675	0.035213700335158166	1.0272444284667532	0.038779505686700036	3.0	0.2675194028982728	0.622568663534478	0.20581274294768587	0.017243354464804076
MMS0.005	SPAC3A12.03c	0.9749071533337299	-0.03666326659251923	1.0093538824325965	0.013432076248943471	0.9623951709754514	-0.055298691387553466	1.0075849482888692	0.010901475784237646	3.0	0.16774828284507648	0.5873657618484728	0.23109137254533954	0.006188792005300875
MMS0.005	SPAC3A12.13c	0.8379682642416468	-0.25503248806079665	0.571342532306136	-0.8075721627895214	0.8229816269732785	-0.2810678719809416	0.5574670270499531	-0.8430416195733729	3.0	0.056513956136309614	0.409298045956909	0.38796032872916864	0.053233255413825856
MMS0.005	SPAC3G6.03c	0.976246393633324	-0.03468278110463164	0.9903847266811702	-0.013939028831992441	0.983128034518789	-0.024548781335819145	1.0	0.0	3.0	0.2737054690387233	0.6289962221178352	0.2013519630099054	0.018978535746657574
MMS0.005	SPAC3G6.05	1.0027744592761003	0.003997156225693987	1.0199200438230875	0.028456057195495325	0.9993525887507192	-0.0009343194758677488	1.0144060038080125	0.020635189271359468	3.0	0.7203859921636935	0.8806878234173818	0.05517800826584178	0.00985419248179678
MMS0.005	SPAC3G9.11c	1.0089598115840552	0.012868710833687336	0.9718853468181748	-0.041141965555411344	1.02125335760182	0.030340821565604487	0.978548376119096	-0.03128492031331182	3.0	0.605547231048666	0.8040321567812844	0.0947265815582742	0.018577939495264317
MMS0.005	SPAC3H1.03	0.9944448523643156	-0.008036727273832969	0.9897064811560288	-0.014927368651918332	1.011488975026859	0.01648059497206332	0.9896857925161306	-0.014957526795487798	3.0	0.7847838161128615	0.8974322107702101	0.04699834676114583	0.007538795026276744
MMS0.005	SPAC3H1.08c	0.9956540947002376	-0.0062834796390388295	0.9727156703769134	-0.039909935187501945	0.9834412533141831	-0.024089220404562076	0.9615970908738292	-0.0564955634267088	3.0	0.7497575896321441	0.8899468576698326	0.050635926062745966	0.019934838444064545
MMS0.005	SPAC3H1.11	0.9998619309424788	-0.00019920529694636774	1.0081486958748884	0.011708443381591556	0.9927121829356148	-0.010552597113373613	1.000517329423886	0.0007461556068580495	3.0	0.9934026645885836	0.9997288212980652	0.00011778738529697575	0.01927843932285009
MMS0.005	SPAC3H5.08c	0.9867221428490992	-0.019284210377056438	0.9015562636367868	-0.14951056580668973	1.0069727452596131	0.01002463586613385	0.9096795476335888	-0.1365696775541034	3.0	0.5088578799422401	0.7605043164880466	0.1188983166252894	0.01611005555592195
MMS0.005	SPAC3H5.09c	1.02086600346124	0.0297935137881652	0.993218348576074	-0.009817180981153202	1.0094121640414884	0.013515377222123473	0.9938647903122826	-0.008878500256928983	3.0	0.24750655462946494	0.622568663534478	0.20581274294768587	0.004099376301741754
MMS0.005	SPAC3H5.10	0.8664698067688814	-0.2067786171507799	0.673828608056981	-0.5695464140890353	0.8911975061678851	-0.1661828992878051	0.6436060717768147	-0.6357501583832121	3.0	0.3630433641193124	0.6886298732104418	0.16201414124644514	0.1255708020276292
MMS0.005	SPAC3H8.03	1.0049207502985016	0.007081732588805637	0.9834140297115326	-0.024129157614869636	1.0054429249601795	0.007831187845179067	0.9828531280148742	-0.024952250361920936	3.0	0.5311447754981646	0.7662055555626961	0.11565470338207755	0.011051207245432841
MMS0.005	SPAC3H8.04	1.0045031100436197	0.0064820308084481615	1.0139890867882804	0.020042125200076217	1.0064281465270215	0.009244175389384657	1.005104778442013	0.00734590484629553	3.0	0.8379673811116812	0.9204017518791558	0.03602256337287893	0.02854095790627772
MMS0.005	SPAC4G9.11c	0.994749270755497	-0.007595158598722681	1.0207294940962222	0.02960058489066785	1.0095263859888133	0.01367861887912157	1.0187544292314492	0.026806331752407972	3.0	0.8100452362866226	0.9090639382135116	0.041405569982907585	0.0036545244032026615
MMS0.005	SPAC4G9.14	1.0098778785782192	0.014180842856423981	0.9948686841757648	-0.00742198248818787	1.0079038331726973	0.011357993973357336	0.9939518041780788	-0.008752196378491773	3.0	0.3918009704430898	0.7049053516501819	0.15186919225051018	0.005501782537876189
MMS0.005	SPAC4H3.04c	1.0148546255881872	0.021273081140606158	1.030814092455745	0.04378416580361357	1.0133054001918629	0.019069053644955404	1.041006319681536	0.057978826894330364	3.0	0.485555714502358	0.7584824559873435	0.12005446017191765	0.024865914110741242
MMS0.005	SPAC4H3.06	0.9959307944172674	-0.00588259960191437	0.96906730170801	-0.045331230620938585	1.0065395630677652	0.009403879978982913	0.969621236987176	-0.0445067973135528	3.0	0.7445735125408092	0.8897653474862671	0.050724512151189616	0.002985035606937357
MMS0.005	SPAC4H3.07c	0.9812915245525378	-0.02724629529664864	0.9208299291313774	-0.1189933696842632	0.9957561624857236	-0.006135591791667203	0.9275891126593601	-0.1084422080691731	3.0	0.5835257452324769	0.7879245938449829	0.10351534348002198	0.04603773919248345
MMS0.005	SPAC521.03	0.9962886843713538	-0.005364257046793276	0.9966143118362109	-0.004892802958158712	1.0071689339704366	0.010305689065119144	1.0062169721088958	0.00894142923300611	3.0	0.7812424325245538	0.8974322107702101	0.04699834676114583	0.01689417288145623
MMS0.005	SPAC56F8.02	1.053701981076636	0.0754668866918106	0.9740011569142514	-0.03800460895196056	1.0648918737303799	0.0907069504959304	0.996241840570944	-0.0054320917100156105	3.0	0.2342376021670633	0.622568663534478	0.20581274294768587	0.04181889400527674
MMS0.005	SPAC57A7.09	1.0062598411900363	0.009002892809003425	1.0118076343589832	0.016935029818498776	1.000419726138709	0.0006054097745796509	1.000419726138709	0.0006054097745796509	3.0	0.690300321643925	0.8637789365073197	0.06359739055267298	0.020204069515024483
MMS0.005	SPAC589.07c	1.003305018188319	0.004760271284695991	1.0217490012868644	0.031040833190534318	1.0126764653738285	0.018173328774373096	1.0171922730198188	0.024592407920907288	3.0	0.8779623261679305	0.936824040426521	0.02834197309088347	0.02171810897539043
MMS0.005	SPAC5H10.06c	0.9598521370195195	-0.05911591573965401	0.9661293529687646	-0.049711733576688906	0.9591400981763736	-0.060186534928444224	0.9628944407254344	-0.05455044654777984	3.0	0.003366251698300614	0.19920699229979255	0.7006954216155344	0.005901462744353235
MMS0.005	SPAC637.07	0.9027656059181702	-0.14757663993371944	0.5852866772538854	-0.7727846555811441	0.9109260327715436	-0.13459418299623888	0.5881179981817004	-0.7658224528993981	3.0	0.046082254310558735	0.409298045956909	0.38796032872916864	0.028575272188305495
MMS0.005	SPAC652.01	0.9888597978329682	-0.016162107077328732	1.0177167605530524	0.025336102668413005	0.9992090060328152	-0.0011416146385231586	1.0135804622198823	0.01946062046532322	3.0	0.6353287629554499	0.8297463079035657	0.08105467138175733	0.009035627786342565
MMS0.005	SPAC683.02c	0.9468080650451712	-0.07885609968184239	1.0097802936543177	0.014041427892225134	0.9667456506122986	-0.04879172624820465	1.0140847757249378	0.0201782641810451	3.0	0.09976979579909538	0.4866322693057917	0.31279909574064474	0.030165508241179605
MMS0.005	SPAC688.03c	0.977997043658944	-0.032097990757938184	0.9532244518811158	-0.06911213522324802	0.9819042475737412	-0.026345750882910576	0.953899174077198	-0.0680913116189157	3.0	0.15016179102248325	0.5607604383495859	0.2512226334374921	0.017016033997127738
MMS0.005	SPAC688.13	0.9784517259280171	-0.031427420818383935	0.9530835936135584	-0.06932533846175244	0.993400614159348	-0.009552456181093964	0.9618697874302082	-0.05608649168585477	3.0	0.39421264217052576	0.7049053516501819	0.15186919225051018	0.03110821855270804
MMS0.005	SPAC694.02	0.9675761989485862	-0.047552813458289385	1.00252826138144	0.003642906984590175	0.9918417783768538	-0.011818099030165964	1.0	0.0	3.0	0.4227034038436566	0.7216150965616709	0.1416943897055163	0.011278246331097508
MMS0.005	SPAC694.04c	1.0649030678538909	0.09072211599957644	1.0502900879691934	0.07078785234250633	1.0386391296533803	0.05469448360351193	1.0425735997316483	0.0601492332813076	3.0	0.09814152075509508	0.4866322693057917	0.31279909574064474	0.015073513552537325
MMS0.005	SPAC694.06c	0.9594540387638596	-0.0597143969978402	0.3312381667806489	-1.5940591785333973	0.9816642495676992	-0.026698418931281314	0.3297182087639696	-1.600694532513301	3.0	0.5626074438991963	0.7747039665215438	0.1108642204189624	0.015495859982538534
MMS0.005	SPAC6F12.02	1.10363645219481	0.14226501360898855	1.0661119745365806	0.09235897339233452	1.1083619187263325	0.14842904843966076	1.0697061706632514	0.09721456826995764	3.0	0.0012416074034515983	0.19920699229979255	0.7006954216155344	0.015733756448674713
MMS0.005	SPAC6F6.13c	1.005540444269313	0.007971110060290838	1.0309176324132527	0.04392906980014629	0.9976440634934436	-0.003402908008086397	1.0306707698778648	0.04358356207717703	3.0	0.7967630508983219	0.906792234117614	0.04249220788198839	0.02774684103655211
MMS0.005	SPAC6G10.10c	0.9829845758693704	-0.02475931564739677	0.9789356271416676	-0.03071410069363583	0.9885424613564502	-0.016625158803671585	0.9694654253250948	-0.04473864740777482	3.0	0.4563924163263556	0.7312563759613532	0.1359303341982957	0.018273167876794828
MMS0.005	SPAC7D4.05	0.9683811802555734	-0.04635305294805959	0.9772683217514286	-0.033173367583442734	0.9831579151509624	-0.024504933552778555	0.9831579151509624	-0.024504933552778555	3.0	0.052863682325592826	0.409298045956909	0.38796032872916864	0.011070319301838456
MMS0.005	SPAC806.04c	0.9845318809211582	-0.02249017093203749	0.9999449866929496	-7.936960847666046e-05	0.9882299198284452	-0.017081359143754634	1.003578847871599	0.005153968932326717	3.0	0.5065808613488612	0.7605043164880466	0.1188983166252894	0.014967391160202638
MMS0.005	SPAC806.07	0.9747560775304308	-0.0368868501419278	0.9817552064667416	-0.02656475104195304	0.984583201922066	-0.02241496907698598	0.9831632928114306	-0.024497042345525542	3.0	0.24978049316963485	0.622568663534478	0.20581274294768587	0.013502119176144536
MMS0.005	SPAC821.05	0.9037233375913291	-0.14604691580251306	0.5803551772685429	-0.7849919952440648	0.8658412278202461	-0.2078255974605466	0.5539528556874944	-0.8521648943529491	3.0	0.14813312214494753	0.5607604383495859	0.2512226334374921	0.04701153245750024
MMS0.005	SPAC821.07c	0.9579856577512526	-0.061924037721346435	1.0971997916537333	0.13382625334680973	0.9662070350152778	-0.049595737724177864	1.1040079385111101	0.1427505460376704	3.0	0.07259370861329399	0.43504397113120497	0.3614668454487003	0.02000039200634236
MMS0.005	SPAC823.09c	1.0000338745040214	4.886975124958341e-05	1.0393584789376684	0.05569333141957717	1.0023165914065053	0.0033382697216582558	1.0371058954215084	0.052563210447700986	3.0	0.998546055399504	0.9997288212980652	0.00011778738529697575	0.029006988144698508
MMS0.005	SPAC823.16c	1.011359361775249	0.016295714680066013	1.0407926411103403	0.05768266667723306	0.9944879198825448	-0.007974248244024026	1.02371062574397	0.033807963576832974	3.0	0.6300439749678485	0.8273654396555813	0.08230262421927345	0.03545582193223372
MMS0.005	SPAC890.03	1.0102189791646754	0.014668051306172668	1.000665004599078	0.0009590799762936703	0.9989879149399196	-0.0014608694839882467	0.9966788366801116	-0.004799400066153897	3.0	0.4294699719720588	0.7228403049388877	0.14095763955807092	0.013798340961698036
MMS0.005	SPAC8C9.06c	2.1811677949645008	1.1251007592732845	0.43812402647185583	-1.1905887614834425	3.4793831773013486	1.7988315687397856	0.39790469494028	-1.3295051731688579	3.0	0.19273785265471632	0.5873657618484728	0.23109137254533954	0.1969591316708932
MMS0.005	SPAC8C9.16c	1.0055607720451245	0.008000274958723942	1.0075220160473843	0.010811364406193038	1.0241471271664926	0.03442298524643525	1.0209154368319788	0.029863371685221025	3.0	0.8560356294624378	0.921587907394246	0.03546323247382106	0.04611198870780634
MMS0.005	SPAC8F11.03	0.961033957873351	-0.057340685751049274	0.973478376645766	-0.03877916139878985	0.9722383255442985	-0.04061808873568756	0.9731710546352728	-0.039234684552629066	3.0	0.07281070646547362	0.43504397113120497	0.3614668454487003	0.008011350996836728
MMS0.005	SPAC977.15	0.9570313752126308	-0.0633618722432694	1.014339654853232	0.02054082425556215	0.9612339224973164	-0.05704053198441299	1.0189738792458212	0.02711706939821119	3.0	0.01988141053830274	0.3419463291884818	0.466042054079638	0.012674721248553405
MMS0.005	SPACUNK4.13c	0.9791112809276944	-0.030455256183169983	1.0427658647673903	0.06041526173289519	0.9739211733270036	-0.038123085877809694	1.0369157531719548	0.05229868352586387	3.0	0.11297320831649516	0.4924367455027162	0.30764954758953345	0.015278933696645573
MMS0.005	SPACUNK4.16c	1.0031384570859745	0.0045207460951046715	0.9737208801585994	-0.03841981592764821	1.003353959072926	0.0048306437519	0.9773348072288306	-0.03307522155353642	3.0	0.8819473183931683	0.936824040426521	0.02834197309088347	0.014538354907937374
MMS0.005	SPACUNK4.17	1.0207839937313299	0.02967761240362624	1.0724921976128534	0.10096715214795488	1.0181630063313725	0.02596855316198567	1.0590591435102692	0.08278315936461296	3.0	0.3862148609235279	0.7049053516501819	0.15186919225051018	0.030041835424649044
MMS0.005	SPAP14E8.05c	0.9443729439272806	-0.08257138561759395	0.9465201656560908	-0.07929485194610153	0.9401479413693756	-0.08904029821827288	0.9494014784187718	-0.07490979853715475	3.0	0.060228185508085716	0.415034454240432	0.3819158486725117	0.01203466912303018
MMS0.005	SPAP27G11.12	0.9801440360814534	-0.028934320280798568	1.0070832869508706	0.01018300082460397	0.9879130857980838	-0.017543972311933883	1.0070731335733032	0.010168455551639477	3.0	0.2275661742155139	0.622568663534478	0.20581274294768587	0.003286643182613364
MMS0.005	SPAP8A3.04c	0.9850816918220991	-0.02168472412582701	1.0393932041323148	0.05574153137200371	0.9909382259691653	-0.013132970740725182	1.0419032189427389	0.059221273743118585	3.0	0.2480320891364556	0.622568663534478	0.20581274294768587	0.0065153258479502115
MMS0.005	SPAPB1A11.02	0.973502220449888	-0.03874382531170663	1.0163904216041049	0.023454684705626533	0.9700052917366924	-0.0439354771324842	1.0155521382359742	0.022264309199372643	3.0	0.15879256341796816	0.5838680408752983	0.2336852960303749	0.002270118036759636
MMS0.005	SPAPB1E7.11c	1.0199720026727626	0.028529552040383238	1.0104188140209371	0.014953407502159647	1.0104449456784366	0.014990718293157597	1.0	0.0	3.0	0.18966666408308105	0.5873657618484728	0.23109137254533954	0.018045915238873955
MMS0.005	SPAPB24D3.08c	1.0008159464473096	0.0011766819037116556	1.0092143325111669	0.013232600225856182	0.9969812475200422	-0.004361726035477609	1.0	0.0	3.0	0.946790582866145	0.9753575401077959	0.01083615431986121	0.015959692067174368
MMS0.005	SPAPB2B4.07	1.0285082377989363	0.04055334912203827	0.9963583459806186	-0.005263385736684865	1.0304010174526559	0.04320592313152686	0.9939853305492746	-0.008703534548474291	3.0	0.21209954617202495	0.622568663534478	0.20581274294768587	0.021148197811373545
MMS0.005	SPBC106.10	0.7762779753858716	-0.3653547389961597	0.5620645513535604	-0.8311922659185015	0.7607134984063967	-0.3945748898497244	0.5516881150316341	-0.8580751939335077	3.0	0.01194573902528404	0.3419463291884818	0.466042054079638	0.03356555855006303
MMS0.005	SPBC1105.05	0.9988993588931818	-0.0015887639565404096	0.9720978293233746	-0.04082658478307708	1.0249354482710895	0.035533049836289736	0.9951291287833152	-0.007044351775794312	3.0	0.9715809239350226	0.9863404546497244	0.005973153968713989	0.04095686545462696
MMS0.005	SPBC1105.14	1.0386110910173756	0.05465553672969069	1.0615695953510491	0.08619895586555924	1.050215208058735	0.07068499244900299	1.070202908232594	0.09788435452195647	3.0	0.2683036499751098	0.622568663534478	0.20581274294768587	0.028001524947745358
MMS0.005	SPBC119.03	0.9945176983029757	-0.00793104959330999	1.0014858291464959	0.0021420074065211037	0.9960284261685552	-0.005741178189193388	1.0024380857937234	0.003513133361726932	3.0	0.6573599892763505	0.8492380402002583	0.07097056057404436	0.017320630898269792
MMS0.005	SPBC119.16c	0.9757707029572432	-0.03538592719301667	0.994361040889312	-0.008158322246815336	0.9697557380247308	-0.04430668770857543	0.9834738646006576	-0.024041380880782243	3.0	0.2782398233739292	0.6325550598158594	0.19890166598855194	0.025946256449442564
MMS0.005	SPBC1198.07c	1.0436089223699048	0.061581183690950676	1.0475619842898	0.06703561078079083	1.0363718810187048	0.051541777765727284	1.04240462286205	0.059915387105183175	3.0	0.024286465568730625	0.3419463291884818	0.466042054079638	0.01654807932188249
MMS0.005	SPBC1198.11c	0.9915015927760604	-0.01231300484546534	0.7667878693148938	-0.3831005813263661	0.9897033506920476	-0.014931931936174862	0.7719255640604828	-0.3734663581949264	3.0	0.7521726579468878	0.8899468576698326	0.050635926062745966	0.021626563311290932
MMS0.005	SPBC1198.14c	1.0159808234228611	0.0228731715846512	1.0354793665926871	0.05029880608282163	1.0244569700597348	0.03485938856081791	1.0459719179690965	0.06484411893612514	3.0	0.3389117786811945	0.6749992925400459	0.1706966823484051	0.01959869683017096
MMS0.005	SPBC11B10.10c	0.8512669562491159	-0.2323164646667644	0.5712475783484929	-0.8078119506239201	0.8545466831981919	-0.2267687875630535	0.5723752394982465	-0.8049668313233549	3.0	0.002856737578802724	0.19920699229979255	0.7006954216155344	0.012274471878976234
MMS0.005	SPBC14C8.15	0.977252184665798	-0.03319719019705852	1.0324161167448502	0.04602456820897536	0.9809567696838544	-0.02773853595249923	1.0322664134082191	0.045815358067864985	3.0	0.11569524241995036	0.4924367455027162	0.30764954758953345	0.015148362073039975
MMS0.005	SPBC14C8.16c	0.8482032107953542	-0.2375181507531003	0.5541752124401931	-0.8515859125584097	0.8514266449670962	-0.2320458556481752	0.5548966148374237	-0.8497090930735892	3.0	0.03192010541124825	0.38144525966441656	0.4185677778439232	0.035198863949258016
MMS0.005	SPBC14F5.10c	0.9968270264232288	-0.004584910997567268	1.0070734788882072	0.010168950236680246	1.001959941523647	0.002824830568617075	1.001959941523647	0.002824830568617075	3.0	0.8887038216009976	0.9398239529320284	0.02695349047539901	0.019540036214664738
MMS0.005	SPBC1539.02	0.9723586085904604	-0.040439612927795535	0.990842018141115	-0.013273045359941006	0.9718123137755772	-0.041250382013960835	0.985523912004991	-0.02103721873529182	3.0	0.23023295608428435	0.622568663534478	0.20581274294768587	0.0236155963328453
MMS0.005	SPBC15C4.06c	1.017674367497812	0.025276005864679145	1.0493034019342653	0.06943188780828531	1.0114605826972656	0.01644009819056922	1.04726522241159	0.0666268544962504	3.0	0.28848745405827897	0.6325550598158594	0.19890166598855194	0.021902515469505588
MMS0.005	SPBC15D4.05	0.9840901723911688	-0.023137578813459788	1.0231292400761414	0.032988395562369974	0.9803379930220826	-0.028648859140986332	1.0189969191448294	0.027149689637980458	3.0	0.3438348168840993	0.6791448035975185	0.16803761791592134	0.019073166062541343
MMS0.005	SPBC1604.16c	0.9968577839082116	-0.0045403967686094	1.0210892728131296	0.030109005113347295	0.9823804693635462	-0.02564621601197104	1.0181042089830312	0.025885237335600074	3.0	0.8268271308420938	0.9191241128895834	0.036625840187720915	0.009895818717410422
MMS0.005	SPBC16A3.02c	0.9685205747597954	-0.04614539785167212	0.9643553730130018	-0.052363205272640836	0.9820979949484432	-0.026061109275561437	0.9687446295691592	-0.045811687461297636	3.0	0.2664668746961066	0.622568663534478	0.20581274294768587	0.008954968687478748
MMS0.005	SPBC16A3.08c	0.9603535341630092	-0.05836249312485362	0.8907102376888779	-0.16697191862754462	0.9412646165787576	-0.08732773180722238	0.8845521633372435	-0.17698087162234458	3.0	0.1224309582397507	0.4924367455027162	0.30764954758953345	0.013231775989039038
MMS0.005	SPBC16C6.01c	0.96751034914343	-0.04765100150829942	1.0046481436385453	0.006690317017006835	0.95827868582307	-0.061482814514574616	1.005541608191484	0.007972779991900197	3.0	0.2592755806985589	0.622568663534478	0.20581274294768587	0.01988865023543647
MMS0.005	SPBC16D10.08c	0.9942230124721012	-0.008358598330689963	0.9937344631260974	-0.009067695724925492	0.9938381314383706	-0.008917198821759679	1.0	0.0	3.0	0.6645174837111817	0.8538692398224323	0.0686086313854596	0.013629517709196692
MMS0.005	SPBC16E9.13	0.974324353705708	-0.03752596777008318	0.9370625056847539	-0.09378281046737176	0.9900707113694704	-0.014396527978951018	0.9567864716979716	-0.0637311039218161	3.0	0.35227799072931504	0.6845076405228154	0.16462169987713754	0.03522773246127115
MMS0.005	SPBC16E9.16c	1.0349129608499303	0.04950943803333552	1.0054199691513637	0.007798248521829926	1.0344040999981603	0.04879989858571885	1.0062319539761844	0.008962909793690832	3.0	0.08066697842918928	0.4453982720689969	0.35125147215235203	0.020138697999762548
MMS0.005	SPBC16H5.13	1.0109423029812206	0.01570066135748817	1.0269148914745074	0.03831661910924162	1.0287895628945891	0.04094791166205482	1.036849373602087	0.0522063244876478	3.0	0.5416852744427785	0.7662055555626961	0.11565470338207755	0.02357371014304866
MMS0.005	SPBC16H5.14c	1.0129886216674295	0.018617969246488928	0.9756560296064324	-0.035555483827623025	1.0077067838604592	0.01107591363097399	0.9664553675606008	-0.0492249868541625	3.0	0.33021798961077203	0.6749992925400459	0.1706966823484051	0.016132217179623144
MMS0.005	SPBC1709.09	1.0133519709981351	0.019135357374659705	0.979798015977512	-0.029443724620244506	1.0139544819465158	0.019992888885635333	0.9822094034345548	-0.02589746027568416	3.0	0.19415018906288428	0.5873657618484728	0.23109137254533954	0.009432667741451831
MMS0.005	SPBC1778.07	1.0252519312091606	0.0359784611908593	0.997115977104771	-0.0041667769611349785	1.0282370063359416	0.04017284085055476	0.9929564105613472	-0.0101977080977315	3.0	0.25574569340095205	0.622568663534478	0.20581274294768587	0.024682525733375142
MMS0.005	SPBC17G9.07	0.8888423182186949	-0.17000058910673155	0.7141473844003369	-0.4857062492033046	0.8348923967004661	-0.2603378239473743	0.6073590828529797	-0.7193783759662441	3.0	0.5751787959433579	0.7855298984597859	0.10483728040250573	0.19725709851978726
MMS0.005	SPBC17G9.09	1.0323634414757603	0.04595095807543145	1.0260039629494295	0.03703630337815183	1.0502722415270032	0.07076333797958123	1.0319719859055143	0.04540380763737666	3.0	0.3109833048671697	0.6617505810356555	0.17930566870365502	0.017631208989539484
MMS0.005	SPBC1861.02	1.0134869795199295	0.01932755431769633	1.0993610715175357	0.1366652994210585	1.017193290941445	0.024593851649675327	1.1049340913568748	0.14396031630589684	3.0	0.5640104191412076	0.7747039665215438	0.1108642204189624	0.011755039872178378
MMS0.005	SPBC18A7.01	1.029975331110971	0.04260978390357481	1.0375547135737715	0.05318741638270987	1.0171384059646686	0.02451600565833172	1.0236232797980294	0.033684863419320345	3.0	0.19008109779696752	0.5873657618484728	0.23109137254533954	0.027423315592435688
MMS0.005	SPBC18E5.10	0.987553229365021	-0.018069582992479797	0.9850275624962134	-0.021764001059195768	1.0020469721947247	0.002950138237755695	1.0037047290387595	0.005334918089616573	3.0	0.7414817598530319	0.8897653474862671	0.050724512151189616	0.042300148475139916
MMS0.005	SPBC18H10.02	1.0793373442103769	0.11014584606354956	0.7676701897234179	-0.3814414686375001	1.032379699686313	0.04597367822814266	0.7624981984266047	-0.3911941660117858	3.0	0.4456769060775859	0.7312563759613532	0.1359303341982957	0.057581557279549875
MMS0.005	SPBC18H10.04c	1.0339791190102434	0.04820705102562165	1.1094988966429806	0.14990823282695526	1.0516775624579808	0.07269245144958364	1.105328462973852	0.14447514924373348	3.0	0.3036212835432225	0.6596862433348198	0.18066257231801655	0.025364237033084724
MMS0.005	SPBC18H10.05	0.9678518347201056	-0.047141887961258885	1.028418329943606	0.04042722928952828	0.9771393904895506	-0.03336371526906827	1.0256892851440482	0.03659375758015489	3.0	0.21991342935222694	0.622568663534478	0.20581274294768587	0.03088716137083568
MMS0.005	SPBC19C7.01	1.0045438730162604	0.006540574524931485	1.0109210591271085	0.015670344370146343	1.0039308583904996	0.005659913021741822	1.0128725006085078	0.018452580539246755	3.0	0.5391450180840485	0.7662055555626961	0.11565470338207755	0.010087906051885634
MMS0.005	SPBC1D7.03	1.0156339824661462	0.022380572562788692	0.9403405984078348	-0.08874468848806652	1.0169175732151312	0.02420274553458257	0.9437737547884698	-0.0834870424664216	3.0	0.7069582765932897	0.8758848687096275	0.057552976217946174	0.027947523388331924
MMS0.005	SPBC20F10.02c	0.9826018470243828	-0.025321143921357057	1.0105072346540018	0.015079650626196503	0.987459345732976	-0.01820674206901621	1.0124482934479275	0.017848230277674168	3.0	0.19152170703354404	0.5873657618484728	0.23109137254533954	0.0163987002957556
MMS0.005	SPBC20F10.03	1.0132864681033795	0.019042098804569054	1.0527185708859184	0.07411980421384641	1.0064961302421578	0.00934162542251062	1.05107404791716	0.0718643104035768	3.0	0.1632875314563509	0.5873657618484728	0.23109137254533954	0.00804223799443874
MMS0.005	SPBC21.03c	1.008982143562196	0.012900642608569176	0.9619734407395468	-0.05593103191313552	1.005759517849704	0.008285390749618655	0.962269915817678	-0.055486469506936975	3.0	0.4040868289354079	0.7049053516501819	0.15186919225051018	0.0016997457343422516
MMS0.005	SPBC215.05	0.9705363283905964	-0.04314587905502406	0.8226136016156395	-0.28171316841595184	0.9711617759477243	-0.04221645535296015	0.8265396548410137	-0.27484405762013114	3.0	0.4065630973793895	0.7049053516501819	0.15186919225051018	0.03287614672447545
MMS0.005	SPBC215.06c	0.9668671249204712	-0.048610458949556	1.0141643209732705	0.020291425365774458	0.9570876502835228	-0.06327704181773851	1.00741723402924	0.010661316708147845	3.0	0.22656503938313896	0.622568663534478	0.20581274294768587	0.03524975017928051
MMS0.005	SPBC21C3.03	0.9064399336663602	-0.14171667367450005	0.9830172760858584	-0.024711323383177317	0.8657515035322054	-0.20797510696491867	0.9701193219605068	-0.04376588922309256	3.0	0.12362428757390365	0.4924367455027162	0.30764954758953345	0.039679716542068894
MMS0.005	SPBC21C3.08c	0.9737950753371488	-0.03830989023907976	0.9826147499245016	-0.025302199495543156	0.9653776252886798	-0.05083470529061258	0.9778900817944528	-0.032255784476820384	3.0	0.07977561069855447	0.4453982720689969	0.35125147215235203	0.015570159670410854
MMS0.005	SPBC21C3.14c	1.0190390346076168	0.027209315445076692	0.9932780876202182	-0.009730409898970746	1.0033912021841915	0.004884193602646754	0.9877422490709998	-0.017793474636787876	3.0	0.2475571546781389	0.622568663534478	0.20581274294768587	0.015449777439976487
MMS0.005	SPBC21C3.18	0.987026159900004	-0.018839772862360715	0.9920236228822872	-0.011553619225467538	0.988834214819922	-0.01619943184629557	0.9943444907939084	-0.008182334590709531	3.0	0.3070651907122228	0.6611583836055968	0.1796944907618996	0.015115272561094906
MMS0.005	SPBC25B2.04c	0.9812748680698248	-0.027270783869467973	0.9408578383603222	-0.08795134365147413	0.9776736053818548	-0.0325751905388661	0.9346053691089048	-0.0975707696849265	3.0	0.4070164791955025	0.7049053516501819	0.15186919225051018	0.013596665682548505
MMS0.005	SPBC25H2.14	1.0106392294931728	0.015268086549612776	1.0051699893822157	0.007439503494182384	1.0058187825858813	0.008370399561842084	1.002008060927843	0.002894114734564227	3.0	0.2882914865404335	0.6325550598158594	0.19890166598855194	0.007815994574873844
MMS0.005	SPBC28F2.03	1.0009191217465014	0.0013254033753820908	0.9682347099297632	-0.04657128105840167	0.9996621515969398	-0.000487494569935872	0.9685433734707644	-0.04611143760241427	3.0	0.9265408048979308	0.9753575401077959	0.01083615431986121	0.007928845495612274
MMS0.005	SPBC2D10.03c	0.9994033726160048	-0.0008610082442449706	1.028856701319036	0.04104205833218095	0.9978840553130209	-0.0030558971026877486	1.0318189987267308	0.045189915972766816	3.0	0.9418833849135014	0.9753575401077959	0.01083615431986121	0.006072281531784617
MMS0.005	SPBC2D10.05	1.0136262936234095	0.019525853810078368	1.0257388714816262	0.03666350212675529	1.0044636825382924	0.006425402827709725	1.0198276633044576	0.02832537739060813	3.0	0.18616826183661053	0.5873657618484728	0.23109137254533954	0.01233381998884891
MMS0.005	SPBC2G2.06c	1.0062886475483972	0.009044192475161424	1.0089193578896678	0.012810865601753943	0.9766249022866202	-0.034123530154481614	1.0	0.0	3.0	0.8101510662064565	0.9090639382135116	0.041405569982907585	0.015448781035795224
MMS0.005	SPBC30D10.10c	0.8187989539146713	-0.2884188356905236	0.5648028015692482	-0.8241808501167307	0.7924171721929499	-0.33566795018599604	0.5515727375373122	-0.8583769440393102	3.0	0.003936099679974387	0.19920699229979255	0.7006954216155344	0.0270615606011278
MMS0.005	SPBC30D10.13c	0.9138474577285334	-0.12997472866867807	0.9497089833610044	-0.07444259468775984	0.9103206295082183	-0.13555331976337376	0.9401764170129392	-0.08899660185325432	3.0	0.02432254224353218	0.3419463291884818	0.466042054079638	0.033292515776041816
MMS0.005	SPBC31E1.01c	1.0142184445914606	0.020368416628865748	1.0408005302380965	0.057693602152662976	1.0142961202392182	0.02047890365598935	1.0438094970823732	0.061858433466271234	3.0	0.10648734465399193	0.4924367455027162	0.30764954758953345	0.00949127067953529
MMS0.005	SPBC32F12.03c	0.9820810273973796	-0.026086034703944275	0.9918874962556179	-0.0117516010883065	0.9685045336380677	-0.046169292685732055	0.9824132903732824	-0.02559801684831513	3.0	0.25945245444577153	0.622568663534478	0.20581274294768587	0.017344213252330747
MMS0.005	SPBC32H8.03	0.9888707212985944	-0.016146170396839618	0.9932053405723116	-0.009836075824809096	0.9950036381843692	-0.0072262940743410345	0.9893888394069412	-0.01539046931752188	3.0	0.5095420478510149	0.7605043164880466	0.1188983166252894	0.017546963278010873
MMS0.005	SPBC36.07	0.8672874394252293	-0.20541787917131965	0.5788002413547066	-0.7888625714262152	0.8509197253372995	-0.2329050585347441	0.5535713058636479	-0.8531589314667247	3.0	0.1435335461576389	0.5532986698657371	0.2570403738318713	0.04967188080637931
MMS0.005	SPBC365.12c	1.0006816091730135	0.0009830191943268317	0.999344625930116	-0.0009458148856891467	0.9987903243404056	-0.0017462494860020045	0.9978020360617034	-0.003174481651341441	3.0	0.9411877831323716	0.9753575401077959	0.01083615431986121	0.0040688032114390505
MMS0.005	SPBC365.20c	0.9952952140391385	-0.006803588667805785	1.0202551329222145	0.0289299688393811	0.9770073741669972	-0.03355864361078622	1.0015182324597112	0.0021886853940338773	3.0	0.8460948007378462	0.9204017518791558	0.03602256337287893	0.036500222966052535
MMS0.005	SPBC3B8.02	0.8219363444519876	-0.2829014273788117	0.5206838978910192	-0.9415203027011058	0.8643589914500066	-0.21029746812625014	0.5210939479258949	-0.9403845957271916	3.0	0.07787205010461744	0.4453982720689969	0.35125147215235203	0.009158417812768915
MMS0.005	SPBC3B8.08	0.9302532693581752	-0.1043045392019552	0.95664029242743	-0.06395153787105881	0.943253411637294	-0.08428268178327404	0.9527019169722328	-0.06990320307659688	3.0	0.05533415933258797	0.409298045956909	0.38796032872916864	0.00792485783141795
MMS0.005	SPBC3E7.07c	1.0072920871643547	0.010482086126658241	1.030935038512896	0.04395342817840623	0.9998205504983556	-0.00025891413781387957	1.0349479599386662	0.04955822682996673	3.0	0.6811632903594539	0.8568317178732078	0.06710446532938505	0.018269729461426226
MMS0.005	SPBC3H7.03c	0.8440707227593209	-0.24456421076586984	0.5610496375295652	-0.8337996794012269	0.8473830590193746	-0.23891380842422424	0.5526570778251468	-0.8555435250589986	3.0	0.00416751029915884	0.19920699229979255	0.7006954216155344	0.015862234567928662
MMS0.005	SPBC3H7.10	0.8507142353267383	-0.23325349941860415	0.5881077919453838	-0.7658474897361077	0.8547005080903995	-0.22650911487102465	0.5835697771504549	-0.7770229263063618	3.0	0.014727696488400081	0.3419463291884818	0.466042054079638	0.015488039866798316
MMS0.005	SPBC409.07c	0.8035855723415505	-0.3154764328795602	0.5137586636811545	-0.9608372772473988	0.8142628510864288	-0.2964335107821739	0.5104844469131077	-0.970061088148918	3.0	0.06697504001425482	0.43262255576775416	0.36389084136918376	0.04098427127106788
MMS0.005	SPBC428.08c	0.986745200711628	-0.019250497669284702	0.9432876944798644	-0.0842302475301229	0.993816142230158	-0.008949119585911805	0.9426528259636812	-0.08520156309875647	3.0	0.3905548184404563	0.7049053516501819	0.15186919225051018	0.005980764082182314
MMS0.005	SPBC428.15	0.970945566598452	-0.04253767771842313	1.0122253878856733	0.017530564518974504	0.9854780867063582	-0.0211043033259112	1.010320459770841	0.014812968613465457	3.0	0.24057966879408804	0.622568663534478	0.20581274294768587	0.01328071327813359
MMS0.005	SPBC4F6.08c	1.0255149213353003	0.03634848331443096	0.98565552856117	-0.020844559914615604	1.0111270646759063	0.015964306893763717	0.9904107017787628	-0.013901191361300424	3.0	0.3353620272045007	0.6749992925400459	0.1706966823484051	0.00995313691238003
MMS0.005	SPBC543.07	1.0470390529861675	0.06631525363332058	0.9555970158010242	-0.06552574642566826	1.0751956372662907	0.10459918933509907	0.9727427778120256	-0.03986973102663032	3.0	0.11784721766387275	0.4924367455027162	0.30764954758953345	0.03035024123580537
MMS0.005	SPBC646.09c	0.9382871927071214	-0.091898521743521	0.6044451189934229	-0.7263167399462367	0.9034648008904499	-0.14645970029445174	0.5712423425689235	-0.8078251737308936	3.0	0.5282342240234021	0.7662055555626961	0.11565470338207755	0.0877240190583803
MMS0.005	SPBC646.13	0.9925716151669712	-0.010756896794118448	1.0170348032529504	0.024369049521193988	1.0025421504497385	0.003662894003338615	1.0211372213617296	0.03017674993351596	3.0	0.4758861532200378	0.7482683593394015	0.12594261860808315	0.012522224112437074
MMS0.005	SPBC649.04	0.9930951287945884	-0.009996174448138379	0.9951841162051565	-0.006964635599437175	1.0040159048807826	0.005782123582394209	1.0040159048807826	0.005782123582394209	3.0	0.822179246293855	0.9182282236646324	0.03704936241575179	0.045541948086260484
MMS0.005	SPBC660.10	1.013335613716421	0.019112069553300002	1.015362770698226	0.02199526827874653	1.0159646379588672	0.022850188006515684	1.0138895292444121	0.01990046861984309	3.0	0.16959108627531785	0.5873657618484728	0.23109137254533954	0.004359257325505503
MMS0.005	SPBC685.04c	0.9880056420087712	-0.01740881454012796	1.0236728073560195	0.033754665889771315	0.9834395885065892	-0.02409166265689244	1.014902405037494	0.02134100175725532	3.0	0.5788432920016688	0.7860428794795389	0.10455376208602772	0.029067882782639443
MMS0.005	SPBC691.03c	0.9927933174212628	-0.010434690293036435	1.002814341917633	0.004054534377317137	0.9915317965046522	-0.01226905725517791	1.0089489593108525	0.012853193263262012	3.0	0.6811272276639205	0.8568317178732078	0.06710446532938505	0.02319628750617941
MMS0.005	SPBC725.11c	0.987316388808575	-0.018415619707774614	1.0209162168689307	0.029864473985148843	0.9907199408943012	-0.013450804362634194	1.0240764006723777	0.03432335084523568	3.0	0.5974265463663702	0.7991765816585074	0.09735725076492822	0.015198799717513724
MMS0.005	SPBC776.01	1.0072366333048857	0.010402660097869032	0.9982014487640466	-0.002597097155762589	1.0055899795511352	0.00804217885284838	1.0	0.0	3.0	0.7777759570487636	0.8974322107702101	0.04699834676114583	0.03777917661896475
MMS0.005	SPBC947.05c	1.0045845277334366	0.006598960398970296	1.038710498028233	0.054793612608225024	1.017581238021898	0.025143975830917032	1.0434324334850458	0.061337183121579375	3.0	0.7763157692174631	0.8974322107702101	0.04699834676114583	0.013212736243390094
MMS0.005	SPBC947.09	1.005396842339736	0.007765063065792947	1.0371474458275691	0.05262100913948721	1.0085736300743262	0.012316410540399057	1.0415302823408816	0.05870478613602161	3.0	0.8101699533032553	0.9090639382135116	0.041405569982907585	0.02051181677082645
MMS0.005	SPBC9B6.03	0.9318074264797901	-0.10189626615502033	1.0280307934899144	0.0398834794635277	0.9393685960247298	-0.09023673113698344	1.027744236512151	0.03948128143368918	3.0	0.052451273785184285	0.409298045956909	0.38796032872916864	0.011070941577134568
MMS0.005	SPBP22H7.04	0.9815537515498584	-0.026860820602867708	0.9875245310761832	-0.01811150830784756	0.9775692738659588	-0.032729154593492515	0.981351808668074	-0.027157668297454297	3.0	0.12134989751076013	0.4924367455027162	0.30764954758953345	0.01080426861101561
MMS0.005	SPBP35G2.11c	0.9704908667543288	-0.04321345902234227	0.960305007641878	-0.058435394132376285	0.9679078764726322	-0.04705835366926168	0.9588369103970792	-0.06064264833056977	3.0	0.055732561564740525	0.409298045956909	0.38796032872916864	0.0032524392780520573
MMS0.005	SPBP8B7.27	0.986200475883264	-0.02004714588704513	0.9789212921505458	-0.030735226875430868	0.9985875323714132	-0.0020392005348178048	0.9897336769937028	-0.014887725826661763	3.0	0.4674768973675752	0.7399137647076189	0.13081889336900562	0.022052358694677462
MMS0.005	SPBP8B7.31	0.9952154921173144	-0.006919151393463202	1.0801456419202935	0.11122585193496126	0.9850728475082472	-0.021697677066806986	1.0708520122401288	0.0987591187817872	3.0	0.7737935489735481	0.8974322107702101	0.04699834676114583	0.02609042936621186
MMS0.005	SPBPB21E7.04c	1.0053481436510971	0.007695181149288864	0.987155311989024	-0.01865100898095581	1.0070800317046866	0.010178337521004948	0.9895135838804678	-0.015208582397322385	3.0	0.5439282745900255	0.7662055555626961	0.11565470338207755	0.010521299153686868
MMS0.005	SPBPJ4664.05	0.969009351237462	-0.045417506730167465	1.000350062190295	0.0005049446100887854	0.962568268745746	-0.055039229529408165	0.9980437811226092	-0.0028249913257552693	3.0	0.11893470096454548	0.4924367455027162	0.30764954758953345	0.01210967430453832
MMS0.005	SPCC1020.08	0.9685084631671927	-0.04616343922765875	1.0045467560492718	0.006544715042405558	0.9712962460182856	-0.04201670915297753	1.0	0.0	3.0	0.09704322348147314	0.4866322693057917	0.31279909574064474	0.012633917393957259
MMS0.005	SPCC1235.03	0.9903087762163502	-0.014049670240006805	0.9937198281872716	-0.00908894275813815	0.990901194949872	-0.013186884763562251	0.990901194949872	-0.013186884763562251	3.0	0.2464037978824137	0.622568663534478	0.20581274294768587	0.009152968350240662
MMS0.005	SPCC1259.02c	0.8130828278779569	-0.2985257693002986	0.5715043197436379	-0.8071636917246491	0.8173077676929079	-0.29104864893493543	0.5628348404429224	-0.8292164582488151	3.0	0.016482805140755268	0.3419463291884818	0.466042054079638	0.03885682553052873
MMS0.005	SPCC126.12	0.9585515281697168	-0.06107210698269519	0.9074876099010908	-0.14005014903107135	0.9715121060162284	-0.04169612153607362	0.9140607073465236	-0.1296381098235743	3.0	0.06251565001111109	0.415034454240432	0.3819158486725117	0.017335074248133485
MMS0.005	SPCC1393.13	0.9545428597157132	-0.06711811767605777	0.9620487733647968	-0.05581805816041696	0.9754731402050126	-0.03582594632422717	0.976462053828656	-0.034364114079872526	3.0	0.1920179659131838	0.5873657618484728	0.23109137254533954	0.04194226310994335
MMS0.005	SPCC13B11.01	0.8450472459362465	-0.2428960912766093	0.5558011483464119	-0.8473592795788943	0.8118774829756539	-0.30066606210675456	0.536171022969599	-0.8992348430187757	3.0	0.031339567932858844	0.38144525966441656	0.4185677778439232	0.03623687052103853
MMS0.005	SPCC1494.08c	1.0391555272382076	0.055411594168432686	0.9330150036567592	-0.10002781388839876	1.0530068636983057	0.07451484015397683	0.9305502880767866	-0.10384397748997963	3.0	0.12799390475023942	0.5014843153329053	0.29974264563636993	0.009719309616206285
MMS0.005	SPCC162.12	1.0056037257689694	0.008061900076366806	0.9968551077919808	-0.004544269763192509	1.0042936682844144	0.006181193419902893	1.0	0.0	3.0	0.7073045174098666	0.8758848687096275	0.057552976217946174	0.02016827441467169
MMS0.005	SPCC1620.03	0.9907259637083464	-0.013442033914816113	0.9849858375046092	-0.021825113779015096	0.990732723234864	-0.013432190726613684	0.9849476356411838	-0.021881068601525527	3.0	0.5577989397625556	0.7747039665215438	0.1108642204189624	0.022585224904437384
MMS0.005	SPCC16A11.08	1.0034212588940192	0.004927409067029312	1.0147359048442874	0.021104300466768804	1.0068359512856664	0.009828637121587224	1.0206943187888504	0.02955086739330972	3.0	0.8504218707752469	0.9204017518791558	0.03602256337287893	0.02720074108036213
MMS0.005	SPCC16C4.11	0.8198265777967646	-0.2866093337094309	0.6501513047029738	-0.6211525903730392	0.7322832183247033	-0.4495263607938895	0.5720632641105212	-0.8057533923390501	3.0	0.2153040580939103	0.622568663534478	0.20581274294768587	0.14035584515739274
MMS0.005	SPCC1753.02c	0.9583088852618176	-0.061437349771737	0.8107866987217821	-0.30260567387427323	0.9515332190665692	-0.07167407144530571	0.8097490319955184	-0.30445325651784194	3.0	0.35806773802320635	0.6846255151003706	0.1645469193073951	0.0502350655012949
MMS0.005	SPCC188.02	0.8964841985966907	-0.1576499404686686	0.588437870540346	-0.7650379966926449	0.8815784405497186	-0.18183915238973775	0.5819849991645542	-0.7809461271658551	3.0	0.10815378817776622	0.4924367455027162	0.30764954758953345	0.044783474961347436
MMS0.005	SPCC18B5.03	0.9867231910195382	-0.01928267783874059	1.0411824135567815	0.058222848732598816	1.0189281890618476	0.02705237835846775	1.0564766735246376	0.0792609136411975	3.0	0.6761035144496289	0.8568317178732078	0.06710446532938505	0.03906881048554232
MMS0.005	SPCC24B10.18	0.9992274463540618	-0.0011149900641125787	1.0094966169785566	0.01363607592303893	1.0104393033259609	0.014982662221722875	1.0104393033259609	0.014982662221722875	3.0	0.9641761916754116	0.9847782470530914	0.006661553181073053	0.02189401605779255
MMS0.005	SPCC320.03	0.9971383762723324	-0.004134368689935741	1.08476805223535	0.11738659505413435	0.9983258125105012	-0.0024173661157825487	1.0755744430932623	0.10510738060916706	3.0	0.8510827914865835	0.9204017518791558	0.03602256337287893	0.01728989669985994
MMS0.005	SPCC320.07c	0.9894173914599566	-0.015348836231216884	0.9950586768822888	-0.007146493501299055	1.0174091594862136	0.02489998760279457	1.0017386128041554	0.0025061101237418585	3.0	0.7317304784641483	0.8832504260249062	0.05391614441650065	0.011848120265790352
MMS0.005	SPCC338.04	1.0080431957286498	0.011557461187322884	0.9505535457936422	-0.07316019702446754	1.0160376840618084	0.022953911559755038	0.9528478853617904	-0.06968217723734013	3.0	0.6166040237774922	0.8141898435514953	0.08927431944255962	0.014931491526734925
MMS0.005	SPCC4B3.03c	0.9785975736684641	-0.031212389125211275	0.9494206371774192	-0.07488068549295329	0.9769802167845882	-0.03359874603631725	0.9435318031746808	-0.08385694801116819	3.0	0.2676662293600341	0.622568663534478	0.20581274294768587	0.018823286417246458
MMS0.005	SPCC4B3.12	0.944902597345495	-0.08176247409233083	0.7937850855044363	-0.33317963921493376	0.9586065459507214	-0.0609893032943512	0.7901970496558537	-0.3397156351255816	3.0	0.0981798599065376	0.4866322693057917	0.31279909574064474	0.010803617817632836
MMS0.005	SPCC4G3.09c	0.981326841741402	-0.0271943728912406	0.9968367894077428	-0.004570781223799871	0.9766122246616749	-0.03414225798469422	0.9922104548328564	-0.011281936028016734	3.0	0.5127824772271053	0.7605043164880466	0.1188983166252894	0.03774490600788489
MMS0.005	SPCC4G3.12c	0.9937733469364962	-0.00901124565196837	0.9636532907143276	-0.05341391704009345	0.9996310374910924	-0.0005323986054782889	0.9603923816195532	-0.058304135554022064	3.0	0.6787855635146325	0.8568317178732078	0.06710446532938505	0.006195676433058466
MMS0.005	SPCC4G3.17	1.0058653770496857	0.008437230730694831	1.0083675689349942	0.012021624172790023	1.0036460073155278	0.005250510778638215	1.0079325412328073	0.011399085578294048	3.0	0.5631414997546801	0.7747039665215438	0.1108642204189624	0.014618132010383209
MMS0.005	SPCC553.01c	0.7660073097637669	-0.3845699354921967	0.5399483878279115	-0.8891065842470907	0.7705895998588448	-0.3759653798648797	0.5350859392815687	-0.9021574758626332	3.0	0.02076905346531284	0.3419463291884818	0.466042054079638	0.01520871094752953
MMS0.005	SPCC5E4.10c	0.9953957037071296	-0.006657934769953398	0.9316188375602508	-0.10218828339784344	0.9991630820372744	-0.001207922931189551	0.9260536110559	-0.11083237854479763	3.0	0.7585576749985496	0.8930802183480461	0.049109530113437536	0.013202424065968341
MMS0.005	SPCC613.03	0.9658142506736253	-0.05018234412840932	0.9961562236586582	-0.005556082088308732	0.974503171194875	-0.03726121462772117	0.9983512675142836	-0.002380581191378038	3.0	0.06939099922713571	0.43504397113120497	0.3614668454487003	0.010201642544722741
MMS0.005	SPCC622.11	0.9905055461661428	-0.013763041626221145	0.9724720987445448	-0.04027123664490807	1.002133319011144	0.0030744505308843827	0.9778617575558762	-0.03229757223098434	3.0	0.5100109697139551	0.7605043164880466	0.1188983166252894	0.014324834634532328
MMS0.005	SPCC63.03	1.0067461021515898	0.009699886569778068	0.985564005770667	-0.020978527211288525	0.9910988613527516	-0.012899122571807194	0.9778775557544808	-0.03227426443875751	3.0	0.5985464774764553	0.7991765816585074	0.09735725076492822	0.013624462869191712
MMS0.005	SPCC63.06	0.9836607016079021	-0.023767328633165927	0.9335226175338056	-0.09924311816853572	0.9844383125326548	-0.022627288955081273	0.92389495695549	-0.11419926239548098	3.0	0.5259849042409782	0.7662055555626961	0.11565470338207755	0.03086185826946258
MMS0.005	SPCC663.06c	1.0230557680663457	0.032884790361667075	0.9955874803721674	-0.006380006511516598	1.0298066560619428	0.04237350000672162	0.9940186415714254	-0.008655186912209682	3.0	0.2444224271372001	0.622568663534478	0.20581274294768587	0.0027421749070254235
MMS0.005	SPCC736.13	0.9659736344839832	-0.04994428255333662	0.9788807676680732	-0.030794951472831095	0.9861885149806988	-0.02006464338362969	0.9854208709879708	-0.021188066963696142	3.0	0.18240043838431025	0.5873657618484728	0.23109137254533954	0.01636475244885591
MMS0.005	SPCC794.03	0.9688212078165938	-0.04569764843796266	0.9672193770192274	-0.048084947436883005	0.9603535207471968	-0.05836251327881314	0.9574954043647398	-0.06266253225301635	3.0	0.1224180258504927	0.4924367455027162	0.30764954758953345	0.022049731683811604
MMS0.005	SPCC962.05	1.0130446930711168	0.01869782374391249	1.05465798249847	0.07677521983104109	1.0149837450140138	0.021456622804091864	1.057847406092541	0.0811315344927689	3.0	0.28395265807483283	0.6325550598158594	0.19890166598855194	0.01628822319253075
MMS0.005	SPCC965.12	1.0047947798750103	0.00690087425061898	0.953986985869262	-0.06795850952653602	1.0024285310883392	0.0034993822962352747	0.9559232997318295	-0.06503322933375844	3.0	0.8351527459463117	0.9204017518791558	0.03602256337287893	0.032473133896071565
MMS0.005	SPCP31B10.02	0.9881813387116234	-0.017152283386906067	1.0298200085718656	0.04239220592093429	0.9844538975811532	-0.02260444923631389	1.027571718422509	0.039239088993760926	3.0	0.5085735323620705	0.7605043164880466	0.1188983166252894	0.011853392227440123
VPA10	972	1.0266028886792002	0.037878225155853866	0.9851900829247776	-0.02152598936804124	1.0232747728272409	0.033193593927236316	0.9885996329695668	-0.016541724028818927	33.0	0.010693059994138568	0.15972758366244488	0.7966200782387532	0.0458261529797682
VPA10	SPAC105.02c	0.9628770313968428	-0.05457653100524371	1.001570983273791	0.002264671363400797	0.9619853749818296	-0.0559131339498138	0.9994609411516608	-0.0007779072149723178	3.0	0.045372049998526336	0.2558685852708117	0.5919830321317268	0.00741977981152618
VPA10	SPAC1071.07c	1.1343875684484603	0.18191362753841886	0.900994064745288	-0.15041049250087102	1.0964956722993824	0.1329001179261981	0.875029991739152	-0.19259562858032706	3.0	0.17244159385915944	0.4040543228660697	0.3935602424760555	0.08891406509509071
VPA10	SPAC1071.09c	0.895821479665785	-0.15871683588755808	0.9656607246864296	-0.05041169339119187	0.9213067237713066	-0.11824655290840146	0.9812953091201494	-0.027240731235144162	3.0	0.018198667972199	0.2257988591142617	0.6462782567495469	0.03795282479356205
VPA10	SPAC10F6.14c	0.9963280050500886	-0.0053073191033106105	0.9792064009356612	-0.030315106129721776	1.017355876994307	0.024824430587139915	1.0	0.0	3.0	0.9278468676780444	0.9501139069808198	0.02222432501880611	0.05967615426844315
VPA10	SPAC11E3.12	0.9981532228003192	-0.002666799558563118	1.1490879265473108	0.20048919514713245	1.0107382748595624	0.015409467621401662	1.1556934626215865	0.20875878659239752	3.0	0.9644811267536326	0.9808978267834816	0.008376227660904838	0.06407634587162299
VPA10	SPAC12G12.11c	0.8537912812425742	-0.2280446647594419	0.7752285101994835	-0.3673064658693228	0.8951241436390756	-0.15984031307783872	0.8150759907899539	-0.2949935245926013	3.0	0.12053291843545125	0.3749568283300239	0.4260187330652804	0.09126630116797184
VPA10	SPAC13A11.06	0.9877722377891568	-0.017749673819067818	1.0333633620819005	0.04734763900143284	0.991579363389704	-0.012199848316641398	1.0353435030563014	0.05010950003126563	3.0	0.6399547825813481	0.7782752303851718	0.10886679131432744	0.02714106295457928
VPA10	SPAC13F5.03c	0.9376902126557848	-0.09281672063673027	0.8604002450729714	-0.2169201591948332	0.9492026238911108	-0.07521200629243631	0.8667817352707088	-0.20625934144654234	3.0	0.19406048917705251	0.4299691742527813	0.36656267914552737	0.05166996869497139
VPA10	SPAC13F5.04c	0.905952087506067	-0.14249334146485412	1.0120913425015552	0.01733950092867666	0.9156722170484686	-0.1270968453302866	1.0279349847239776	0.03974901921807468	3.0	0.0209724499233293	0.2257988591142617	0.6462782567495469	0.03351483413515741
VPA10	SPAC140.01	1.0731513539863262	0.1018535637426364	1.0632765816441534	0.08851692242366678	1.1041884160552828	0.1429863711335789	1.0849184468097066	0.11758659953131935	3.0	0.0943303964296518	0.3415903749497997	0.4664943750002493	0.04523654148716976
VPA10	SPAC1556.02c	1.0099317139822106	0.014257749185284987	1.0225365384954959	0.03215239618846611	1.0083023852688142	0.011928361364186244	1.0317139285389116	0.04504299877358862	3.0	0.5992682437032814	0.7465688569738527	0.12693013057165314	0.02085633763639585
VPA10	SPAC15A10.10	0.9246414654877309	-0.11303403329540382	0.9438589794280844	-0.08335677012817665	0.9446666057557976	-0.08212283548831383	0.9558391752803126	-0.06516019691543834	3.0	0.15761551374135513	0.398725183675934	0.3993263332212584	0.06299142564912726
VPA10	SPAC16.01	1.0384909230318349	0.054488606308523424	1.4252277530987572	0.5111924820922044	1.0194345512760743	0.027769155854375487	1.4140463862274464	0.4998294469384382	3.0	0.0990009450711766	0.34795920400016483	0.4584716713298623	0.02546775712283656
VPA10	SPAC1610.02c	0.9916210031922532	-0.01213926589878558	1.0072216152770526	0.010381149168769954	0.9718184596589072	-0.041241258228184745	1.0034770625406255	0.005007639981952407	3.0	0.8941887068527384	0.9466037880269244	0.02383176194715124	0.08681914094825062
VPA10	SPAC1687.14c	0.9976901358420311	-0.003336284232617121	0.9747157760243632	-0.03694649992127359	0.9776988718534788	-0.03253790678475872	0.968197356596846	-0.046626939575008984	3.0	0.9302370470021416	0.9501139069808198	0.02222432501880611	0.02741385344708636
VPA10	SPAC1687.15	0.9058302644296934	-0.142687353232578	0.9637649225905855	-0.053246801513892654	0.9348105224032832	-0.09725412142815933	0.9947635506995848	-0.007574448398418603	3.0	0.09670762078364102	0.3449719607058239	0.4622162029139988	0.05828493346158599
VPA10	SPAC16E8.01	0.9252406895832932	-0.11209938169187754	0.7810064684007484	-0.3565935978760131	0.983701935512774	-0.023706853813769056	0.8198783110010116	-0.28651829874606505	3.0	0.2662845427787184	0.4904309926375817	0.30942209251457153	0.0722383251636101
VPA10	SPAC1705.02	1.0247956344531133	0.035336235040578284	1.112146232683798	0.15334649606257145	1.0210828072935452	0.03009986996442223	1.0815562031912975	0.11310863706000188	3.0	0.6104215456552015	0.7494628367908475	0.12524989740785028	0.059635747952961324
VPA10	SPAC17A2.02c	0.9673832069205941	-0.0478406010385292	0.9649705838213758	-0.05144313097489876	0.9597128967400708	-0.05932521446876416	0.9649705838213758	-0.05144313097489876	2.0	0.2981474296165625	0.4924902380570058	0.3076023734912266	0.02700195724893581
VPA10	SPAC17A5.16	1.0786558286721877	0.10923461137358187	1.0161545407851198	0.02311982954068267	1.0741208385044878	0.10315630552497827	0.997535259483896	-0.0035602582806666134	3.0	0.17108321661436934	0.4040543228660697	0.3935602424760555	0.03226270245083907
VPA10	SPAC17H9.04c	0.8704236120683055	-0.2002104016357336	0.8482814465966464	-0.2373850868882049	0.8657169351489473	-0.20803271313779545	0.8453354866723739	-0.2424040802348473	3.0	0.009835692986792708	0.15671537492289714	0.8048883939805483	0.03368839724669733
VPA10	SPAC17H9.06c	1.025234018102002	0.035953254335992724	1.0056787669133962	0.008169554259577072	1.0135069209850132	0.01935594064167856	1.0045443444756017	0.006541251620190734	3.0	0.453239573064133	0.6261517801290624	0.2033203803955672	0.02714245287042539
VPA10	SPAC1805.07c	1.0198466121474812	0.028352183045011362	0.7502401910573506	-0.4145755433169493	1.0618526308187348	0.0865835556526504	0.789358683491363	-0.34124708703468953	3.0	0.8256765398949042	0.9010807901136167	0.04523626881275975	0.10008882846492356
VPA10	SPAC1834.04	1.132596017259645	0.1796333617526635	1.3184329541649131	0.3988242081739137	1.128325531259004	0.17418335725678846	1.2899222818482003	0.3672841455168563	3.0	0.03359410058507526	0.24721207854585864	0.6069303138515668	0.06456028614135154
VPA10	SPAC1834.09	0.9643457914391376	-0.05237753957113425	1.0218726764259438	0.03121545015804332	0.9695080910687224	-0.04467515643563245	1.0167042998939526	0.023900144182763008	3.0	0.1350846509946819	0.3749568283300239	0.4260187330652804	0.02556279319586926
VPA10	SPAC186.06	0.9862219173307499	-0.020015779917904743	0.98041076485212	-0.028541769889558317	0.9718829836810572	-0.041145473469546216	0.9726056015525844	-0.04007319433597975	3.0	0.4968459839055813	0.6691142200343189	0.1744997403838873	0.0267382262758828
VPA10	SPAC18B11.04	1.067521791751047	0.09426552045960973	1.2266044177502564	0.2946700521249198	1.0447987035733606	0.06322501184628845	1.2065144258709937	0.27084516545678977	3.0	0.13805941796251928	0.3749568283300239	0.4260187330652804	0.057055092294991484
VPA10	SPAC19B12.07c	0.9353687723866488	-0.09639283020464726	1.0142142594058	0.020362463316650186	0.9359424681961641	-0.09550824392381146	1.0074924119726003	0.0107689729956997	3.0	0.1038544683803268	0.3484260809504272	0.4578893439372896	0.035887959758996245
VPA10	SPAC19G12.15c	1.064624311902963	0.09034441732883712	1.0029418981415372	0.004238030983967456	1.0707879454752445	0.09867280286890058	0.998277042742613	-0.002487845732804761	3.0	0.2667616277945005	0.4904309926375817	0.30942209251457153	0.06303037568696293
VPA10	SPAC1A6.04c	1.0158012301800556	0.02261812623567987	1.148246804566492	0.1994327687167145	1.0388469553758293	0.05498312971508595	1.1729997684006237	0.2302027285179093	3.0	0.5713711316782643	0.7301142804514973	0.13660915702335194	0.045532260722077035
VPA10	SPAC1B9.02c	0.926575984996916	-0.11001880381213536	0.9703227254710524	-0.043463433153944034	0.9198678598863718	-0.12050146369451407	0.9663410692803148	-0.04939561792446026	3.0	0.03411824129269553	0.24721207854585864	0.6069303138515668	0.02790034956116793
VPA10	SPAC1D4.03c	1.1642869538763478	0.2194466732925104	0.7112709932464368	-0.4915287655271063	1.1532165415395952	0.20566343586324112	0.7108131745380983	-0.4924576736999516	3.0	0.16350105524880162	0.40355585504024616	0.3940963472938835	0.005790985405133548
VPA10	SPAC1F3.09	1.008281928161385	0.011899090713568658	1.0263124917170905	0.03747006974533832	1.0198671030178534	0.02838116954135225	1.037690132063914	0.05337570027110144	3.0	0.7983544919565672	0.8916202036337362	0.04982009920118245	0.04929209264976528
VPA10	SPAC1F8.06	0.8628470640713998	-0.21282322431088055	0.7582660494159721	-0.39922396571376495	0.8086750062026035	-0.3063680722597219	0.7245762685222081	-0.4647905397806646	3.0	0.19796629183360534	0.4340728784241439	0.36243734873560296	0.11308899815430255
VPA10	SPAC20G4.05c	0.9879345380325044	-0.01751264496478179	0.9710101243728471	-0.04244175670288408	0.99114093901277	-0.012837873441970649	0.9684567195182832	-0.046240518884396585	3.0	0.3045185927832332	0.4924902380570058	0.3076023734912266	0.005079199577926529
VPA10	SPAC20H4.03c	0.9460216845786014	-0.08005484168689611	1.3037768627005633	0.3826969779881004	0.9425255354138659	-0.08539638969873434	1.2756071558066806	0.3511840958494524	3.0	0.3057858695322476	0.4924902380570058	0.3076023734912266	0.09300349568913586
VPA10	SPAC21E11.04	1.0097133265870961	0.013945747415841585	0.9425663243101512	-0.08533395673229878	1.0230862772249532	0.03292781319278405	0.9378135537773001	-0.0926269650864735	3.0	0.6899192637261928	0.8198644491294702	0.0862579450081392	0.02148725652000518
VPA10	SPAC227.17c	1.000043705053848	6.305168661963214e-05	0.9378444576453591	-0.0925794245892982	1.0026511442419397	0.003819731555177115	0.9352857033560216	-0.09652095999042018	3.0	0.9987064252286518	0.9987064252286518	0.0005621560590139148	0.011765052038673413
VPA10	SPAC22A12.06c	1.0181958643990383	0.026015110939163536	1.0516156237209748	0.07260748116647697	1.0251624994283302	0.035852610743402555	1.0654112743727857	0.0914104529496058	3.0	0.5743158356689603	0.7301142804514973	0.13660915702335194	0.046286299009341586
VPA10	SPAC22A12.14c	1.03695486125778	0.05235309486772188	0.9839288397718068	-0.02337411491292829	1.0557816903211013	0.0783115516932598	0.9859980246375094	-0.020343338597080023	3.0	0.2839787615537942	0.4924902380570058	0.3076023734912266	0.03243043830231438
VPA10	SPAC22E12.14c	0.9388846876274984	-0.09098011571291154	1.1557930981883149	0.20888316000692744	0.9380217100652416	-0.09230678127143994	1.1474979159116665	0.19849153341543715	3.0	0.03896914286897993	0.2558685852708117	0.5919830321317268	0.031904522953322766
VPA10	SPAC22F3.04	1.0623752839036935	0.08729348797560371	1.0209912981151863	0.029970570212221718	1.0443087786720264	0.06254834753434929	1.002064567060155	0.002975470186207348	3.0	0.1912684103773813	0.4299691742527813	0.36656267914552737	0.05384909554245978
VPA10	SPAC23A1.06c	1.123933918692692	0.16855721529469925	1.1730867398425566	0.23030969240657434	1.1287008693741951	0.17466319076009354	1.184277431535681	0.2440070895947493	3.0	0.0058748136511366286	0.1332768119450485	0.8752454043769107	0.028789918390076337
VPA10	SPAC23C11.08	1.0437514098778742	0.06177814635070768	1.0087636425270028	0.012588184653451387	1.063218738173484	0.0884384360169249	1.004825825168726	0.006945448725201746	3.0	0.3050493200407549	0.4924902380570058	0.3076023734912266	0.01126132583459
VPA10	SPAC23C4.09c	0.9146048996908016	-0.1287794469641269	1.1430855336738268	0.19293336014920165	0.9204015489345692	-0.11966468342624915	1.147181222419525	0.1980933146615704	3.0	0.09147780233253093	0.3363568424226906	0.4731997331478458	0.06075004977445515
VPA10	SPAC23D3.03c	0.9684988002620912	-0.04617783321113403	1.1183790403567588	0.1614092284004585	0.955909743525484	-0.06505368872662977	1.1148520386328178	0.15685225068791925	3.0	0.4711774463344342	0.6398375549655101	0.19393027279266145	0.06939270326726515
VPA10	SPAC23D3.04c	0.9733244223711792	-0.03900733969095718	0.9518900965710708	-0.0711330825777714	0.9833800036787468	-0.024179075590959512	0.954156406991898	-0.0677023201699021	3.0	0.49833611366572705	0.6691142200343189	0.1744997403838873	0.015548861238698926
VPA10	SPAC23G3.05c	0.9174298624002214	-0.12433022688809628	0.8297218700889887	-0.269300281184626	0.8925558203955225	-0.1639856968498035	0.8220937595790372	-0.28262515260343796	3.0	0.10412676091497464	0.3484260809504272	0.4578893439372896	0.037091104901521496
VPA10	SPAC23H4.09	0.991357844144196	-0.01252218299982855	1.0371979354498584	0.052691239611582084	1.0148142950536707	0.021215746999496517	1.03219419325753	0.045714419689135484	3.0	0.8210627675882408	0.9010807901136167	0.04523626881275975	0.01523590645819656
VPA10	SPAC24H6.04	1.0240183593749226	0.03424158129661796	0.9604843413441017	-0.058166000881366885	1.0125406716989511	0.017979859286053328	0.9548430745058092	-0.06666444470750861	3.0	0.1368805731061705	0.3749568283300239	0.4260187330652804	0.01344675672962224
VPA10	SPAC25A8.03c	0.9701326756022848	-0.04374603073791095	0.9468209408586484	-0.07883648034543259	0.9854399405704964	-0.021160148612505755	0.9512410675298536	-0.07211709359405834	3.0	0.2325764109381471	0.4691278265092565	0.3287088059336704	0.010824413474986543
VPA10	SPAC25B8.08	0.9862551547132944	-0.01996715942172457	0.9435145249222656	-0.08388336734036425	0.9782804792139927	-0.0316799405909648	0.928153903915452	-0.10756404599373252	3.0	0.6074236351612782	0.7494628367908475	0.12524989740785028	0.030943089290062342
VPA10	SPAC26F1.10c	0.8647218242844538	-0.20969199366392496	0.6606985491540401	-0.5979359182220757	0.9088358285551504	-0.13790838431858254	0.695321482442454	-0.5242479315986666	3.0	0.22750896855559835	0.4647405426050257	0.3327894392886977	0.10529096495307262
VPA10	SPAC26F1.12c	1.045559030249037	0.06427451601017352	1.0746461959385227	0.10386176178685264	1.0320233653721316	0.04547563425429387	1.0546543468841785	0.07677024656782566	3.0	0.20540076530439447	0.4462798446159117	0.3503927268044448	0.04459806218089681
VPA10	SPAC27E2.03c	1.0213132545996169	0.030425433838413007	0.9708403795864414	-0.04269397999369709	1.0176599554059396	0.02525557457411446	0.9623948872878516	-0.05529911665439393	3.0	0.30192547091355515	0.4924902380570058	0.3076023734912266	0.02466543730678952
VPA10	SPAC29A4.20	0.9357054419180079	-0.09587365093870592	0.9481097869269394	-0.0768739683753055	0.9590258315798016	-0.06035841980018693	0.9590258315798016	-0.06035841980018693	3.0	0.1671633039706459	0.40355585504024616	0.3940963472938835	0.052892998430768334
VPA10	SPAC2F3.18c	0.9414436537461476	-0.08705334406656402	0.9960415996303068	-0.005722097245557252	0.954151976063392	-0.06770901979836755	0.9911887599107442	-0.01276826749053982	3.0	0.1257383006785487	0.3749568283300239	0.4260187330652804	0.03217006399677508
VPA10	SPAC32A11.03c	1.0242853114890005	0.03461762953477085	0.974371556566198	-0.03745607555919553	1.028442806503728	0.04046156530889461	0.9843194740967538	-0.022801457279406502	3.0	0.44263136467746417	0.6150517218483369	0.21108836134844594	0.041385551352738296
VPA10	SPAC3A11.02	1.0940623353504346	0.1296949395371804	0.9225088594938711	-0.116365328444413	1.0617768808664878	0.08648063366941397	0.8928379771915332	-0.1635297008512772	3.0	0.16971668556912178	0.4040543228660697	0.3935602424760555	0.06657208107944873
VPA10	SPAC3A11.10c	1.0343050112019716	0.04866169170665166	1.0274503212320931	0.0390686391188544	1.0220499823690326	0.031465751610845555	1.0232113195213413	0.03310412958137958	3.0	0.15742590398071726	0.398725183675934	0.3993263332212584	0.0075679683858730406
VPA10	SPAC3A11.11c	1.0311730078747467	0.0442864051243532	1.1351929217993388	0.18293749898887826	1.0161892555093903	0.023169115257643643	1.1154971568742909	0.15768683651473986	3.0	0.4611439239003861	0.6334103322539786	0.1983148566504186	0.06552078956561358
VPA10	SPAC3A12.03c	0.9825149423317526	-0.02544874648406311	1.015041028691366	0.0215380433644046	0.9646025687586284	-0.051993442852658764	1.0	0.0	3.0	0.3812760133222678	0.5590488784295828	0.2525502194762887	0.026051825891547302
VPA10	SPAC3A12.13c	0.9863527009588358	-0.019824475730782228	0.9346423645648448	-0.09751366311754583	0.994285056344494	-0.008268570647673631	0.9324338787096904	-0.100926671117153	3.0	0.5711758775091509	0.7301142804514973	0.13660915702335194	0.0055832425978070924
VPA10	SPAC3G6.03c	1.030759625748385	0.04370793389599266	1.072267310935158	0.10066460736886032	1.0116256274348938	0.01667549026020699	1.0721376525528936	0.1004901463799004	3.0	0.331277031173256	0.517485035623583	0.2861022044025785	0.036053336827825216
VPA10	SPAC3G6.05	0.9974194584617344	-0.00372774635354115	0.9851293358092772	-0.021614949118907087	1.0085649283631986	0.012303963288881621	0.987641606662658	-0.017940480296596308	3.0	0.91338933043657	0.9501139069808198	0.02222432501880611	0.016318385256454182
VPA10	SPAC3G9.11c	0.9890029965018616	-0.015953202788894567	0.9681988762693862	-0.04662467513759662	0.9845948090567322	-0.02239796141639985	0.9675219527281734	-0.0476336990228062	3.0	0.5160882997562528	0.6852505757874691	0.16415059086877706	0.00955423727293185
VPA10	SPAC3H1.03	0.9540735142971304	-0.067827660285795	1.0040880858520829	0.005885838459579001	0.9513077126536758	-0.07201602013861957	1.0040880858520829	0.005885838459579001	2.0	0.5027811560805759	0.6713111525321657	0.1730761377950497	0.06985881496087397
VPA10	SPAC3H1.08c	0.9453146774394844	-0.08113343961529319	0.8722250916420083	-0.19722760129563024	0.9397436064239256	-0.0896609000081353	0.8663979315549206	-0.20689829623823736	3.0	0.18346913649024127	0.4216261886650738	0.3750724214209937	0.04446106808651132
VPA10	SPAC3H1.11	1.0025425693838923	0.0036634968648744156	1.0219455668299553	0.03131835424434095	1.0086793191690242	0.012467583582920615	1.0287074135188583	0.04083270712139119	3.0	0.8829791766497188	0.9466037880269244	0.02383176194715124	0.026925728395986625
VPA10	SPAC3H5.08c	0.9791608446147404	-0.03038222722606842	0.8079477144603984	-0.30766616147637826	0.9836414555636144	-0.02379555629768637	0.8189968960625053	-0.2880701107179241	3.0	0.3979063890943093	0.5762906201903671	0.2393584490161036	0.026209025432711284
VPA10	SPAC3H5.09c	1.015449838260005	0.02211897436479676	1.0141108013775184	0.02021528928882057	1.0084733615509118	0.012172976200785795	1.011341973758561	0.016270910617294444	3.0	0.4138300954834188	0.5887225763127207	0.2300893095589241	0.02548096938385925
VPA10	SPAC3H5.10	1.1373529184145597	0.18567998918500253	1.0093875050116472	0.013480133051429269	1.1211870866408062	0.16502703322675116	1.0	0.0	3.0	0.08237532669605252	0.3313482848546576	0.479715273088836	0.06995126323712937
VPA10	SPAC3H8.03	1.0160711966972755	0.02300149612912307	1.0140841174200266	0.02017732763849772	1.0184015144806864	0.026306469807673604	1.0184015144806864	0.026306469807673604	3.0	0.24174741642644765	0.473747379796138	0.3244531790148488	0.016811917803018262
VPA10	SPAC3H8.04	1.070716173734328	0.0985761000572592	1.0528727259710344	0.07433105012615057	1.0412738942149895	0.05834960163639441	1.0293783824978682	0.04177339059996782	3.0	0.2116005183914512	0.455608323383395	0.34140835051378865	0.06774746719375786
VPA10	SPAC4G9.11c	0.9763042416284988	-0.034597295981448645	1.0090199098922794	0.012954641857020948	0.971616365916813	-0.041541303937696776	1.0112883020322272	0.016194345033991732	3.0	0.22684209453933535	0.4647405426050257	0.3327894392886977	0.00981672208188816
VPA10	SPAC4G9.14	0.9991258394871959	-0.0012616985806821446	1.0509339494243315	0.07167199962132027	1.0267189962079273	0.038041382970822685	1.050702572887509	0.07135433690461672	3.0	0.9840911953683384	0.9923957624178604	0.003315098856165749	0.051050030948929286
VPA10	SPAC4H3.04c	1.0808020956136168	0.1121023770823432	1.1486376536395155	0.1999237607845263	1.0365071144235032	0.05173001891552032	1.0867337614677124	0.11999853828907622	3.0	0.29862329373725	0.4924902380570058	0.3076023734912266	0.1073020902586252
VPA10	SPAC4H3.06	1.0205916979358027	0.02940581119374198	0.98266724835682	-0.0252251222841865	0.9978544186171016	-0.0030987451158847523	0.960836555590198	-0.057637054620826175	3.0	0.465750231433436	0.6360817446433783	0.19648706836689375	0.038164112383494035
VPA10	SPAC4H3.07c	0.9323389543185436	-0.10107354900604068	0.995768113696855	-0.0061182764586450175	0.9389373425295726	-0.09089920818823594	0.9926151105486084	-0.010693677983931105	3.0	0.025315784613720728	0.2257988591142617	0.6462782567495469	0.009492337360135416
VPA10	SPAC521.03	0.9971460002609708	-0.004123338075916937	0.9883380405492378	-0.01692352472471405	0.999416799240725	-0.0008416262856547769	0.999416799240725	-0.0008416262856547769	3.0	0.8886168994117207	0.9466037880269244	0.02383176194715124	0.025784889619948712
VPA10	SPAC56F8.02	1.015228367029448	0.02180428595531976	0.9279909353051708	-0.10781738183424372	0.9933109669748108	-0.009682654796612749	0.9098158648620716	-0.13635350312625147	3.0	0.5997540608325511	0.7465688569738527	0.12693013057165314	0.03572785349110801
VPA10	SPAC57A7.09	1.0857544439348004	0.1186978576774405	1.110961287821632	0.15180854594320206	1.0648240451133082	0.09061505466264368	1.0939717553291797	0.12957549044075228	3.0	0.11691457132513995	0.3725677672894461	0.4287947208135087	0.06067887045539413
VPA10	SPAC589.07c	0.9326085536398522	-0.10065643313020127	1.0210613732857192	0.030069585386974268	0.947208057772582	-0.0782467410540523	1.0202543143964948	0.028928811399999668	3.0	0.07165389099976692	0.3191898565730589	0.4959509184000789	0.0014747623144704875
VPA10	SPAC5H10.06c	1.0976083477885954	0.13436335898798715	1.0808550428250991	0.11217305126844893	1.1040932127315783	0.14286197634508854	1.0871805157676198	0.12059150575683245	3.0	0.04667113542482973	0.2558685852708117	0.5919830321317268	0.0457145694519587
VPA10	SPAC637.07	0.9438271332445436	-0.08340544806330752	0.8255109125724109	-0.2766408083859677	0.9703474191567941	-0.04342671856021331	0.81864135721046	-0.2886965422826763	3.0	0.3139024909396163	0.5001513022304553	0.3008985960964535	0.02946187740527965
VPA10	SPAC652.01	0.9956794383568344	-0.006246757345072994	0.9370842123104592	-0.09374939148159024	0.9937398507139262	-0.00905987409302922	0.9250487780677736	-0.11239865355994264	3.0	0.9185704061883312	0.9501139069808198	0.02222432501880611	0.049823501147949915
VPA10	SPAC683.02c	1.03387184747058	0.04805736894412884	0.9775354769521764	-0.032779032882516095	1.0483421119156031	0.06810959723944708	0.9893592704376072	-0.015433586483585974	3.0	0.12659591979073198	0.3749568283300239	0.4260187330652804	0.022864070763332377
VPA10	SPAC688.03c	1.0359529289484128	0.050958452140798485	0.9716027335987496	-0.04156154589360516	1.0210091442997224	0.02999578725076357	0.973018578893094	-0.039460742685667564	3.0	0.21575005341979975	0.4602454111214984	0.33701053293703104	0.005476200246504728
VPA10	SPAC688.13	1.0109887780348163	0.015766983429480654	0.9411110933147936	-0.08756305916605862	1.0093224521920845	0.013387151511533595	0.940162324841932	-0.08901822636672645	3.0	0.5430225492777956	0.7130900509746876	0.14685562278218856	0.02427303374768196
VPA10	SPAC694.02	0.98222075015487	-0.025880794010304964	1.2608608123715686	0.3344090239734859	0.990824385092607	-0.013298719824217693	1.2766797550320128	0.3523966818387268	3.0	0.5349385733606106	0.7063553537745079	0.15097675878231465	0.049884338523464106
VPA10	SPAC694.04c	0.9475736761312542	-0.07768997423492734	1.0233611108500118	0.03331531507789078	0.9379871502066514	-0.09235993596347096	1.0175441753692736	0.0250914285974172	3.0	0.0038882458608379047	0.1172571115832092	0.9308608080782536	0.010624329311748356
VPA10	SPAC694.06c	1.0586358546566343	0.08220642216811969	0.9345737309428274	-0.09761960847764126	1.050691085162088	0.07133856329224965	0.941155894189654	-0.0874943824050784	3.0	0.25511758479120245	0.4839135140087094	0.3152322493990037	0.0524458635761735
VPA10	SPAC6F12.02	0.9424131589291168	-0.08556841120578773	1.3226795779761165	0.4034636079102855	0.9545486840317968	-0.06710931483791434	1.3238374472816583	0.4047259858929261	3.0	0.10496517919845506	0.3484260809504272	0.4578893439372896	0.04756196704541251
VPA10	SPAC6F6.13c	1.0640687907474826	0.08959142232611303	0.9826727002604826	-0.025217118137745697	1.047076297507466	0.06636657123258287	0.966967022717304	-0.04846140577827891	3.0	0.05066766754422385	0.26325157702325	0.5796290184693749	0.02876398642665047
VPA10	SPAC6G10.10c	1.0363535340767018	0.05151623743891787	0.9242549390380728	-0.1136372469734149	1.0597874280566917	0.08377491833287022	0.9393290552366028	-0.09029745969425154	3.0	0.2238563949529126	0.4647405426050257	0.3327894392886977	0.026620290784188736
VPA10	SPAC7D4.05	0.9745687440519534	-0.037164141107734944	0.9951915681183892	-0.006953832776280721	0.9721689844551014	-0.040720986976238736	0.9926364214483026	-0.010662704448526364	3.0	0.1409237672796239	0.3784357346048328	0.4220078611472394	0.01990123352860864
VPA10	SPAC806.04c	1.0646513293567956	0.09038102879041453	1.0537710364492958	0.07556143200070929	1.029877906965302	0.04247331463544808	1.029877906965302	0.04247331463544808	3.0	0.4043840465036757	0.5787292641579551	0.23752455644588405	0.10559917509979133
VPA10	SPAC806.07	0.9554085971445336	-0.06581023607904164	1.0322371458907034	0.045774453219634775	0.958163490486898	-0.06165625229681826	1.0319981386689443	0.04544036869187912	3.0	0.05572704386482353	0.2718114996672005	0.5657321732975626	0.024488380222718736
VPA10	SPAC821.05	1.019794928060885	0.028279067868671112	0.8777123824112318	-0.18817983445263334	0.9967976322033062	-0.004627453504385313	0.8881631295669453	-0.1711034131286188	3.0	0.652369146830449	0.7874556873357439	0.10377387599809086	0.02186479811381045
VPA10	SPAC821.07c	1.008845867757895	0.012705775230126644	1.216652245092766	0.2829168624031762	1.0053836464319907	0.007746127462656855	1.2116763692195192	0.2770044159151908	3.0	0.5927414686836641	0.7456063737652406	0.12749038810144428	0.029123045081736656
VPA10	SPAC823.09c	0.9314375742400098	-0.10246901316252004	0.9762638076927086	-0.03465704687072151	0.936047967842395	-0.09534563217787094	0.9802845421472836	-0.028727521209425906	3.0	0.022088172067482405	0.2257988591142617	0.6462782567495469	0.025980955660507885
VPA10	SPAC823.16c	0.9589339676177454	-0.06049662048891007	1.0748485709035542	0.10413342130779453	0.9196932434145848	-0.12077535328503546	1.0429951807084221	0.06073249171757952	3.0	0.3542722153935835	0.5325223866607953	0.2736621302387286	0.06626859440381705
VPA10	SPAC890.03	1.118396573663007	0.16143184596997834	0.984100656296538	-0.02312220928925994	1.139725193817697	0.18868600920649475	0.9858307516533552	-0.02058811026102418	3.0	0.0732196757843862	0.3191898565730589	0.4959509184000789	0.0044338039192922075
VPA10	SPAC8C9.06c	0.2644361088148049	-1.919008904232511	0.21425738511332526	-2.2225831622753875	0.3206886603945129	-1.64075475414752	0.2501907010255217	-1.9988999258219757	3.0	0.0006875825525060643	0.09958204729636948	1.0018189493562386	0.07686567968463914
VPA10	SPAC8C9.16c	0.9408071305739248	-0.08802910018432733	0.9215279367851484	-0.11790019202599193	0.9453595311742056	-0.08106498756748408	0.9332895356499497	-0.09960337517579174	3.0	0.04077698567359557	0.2558685852708117	0.5919830321317268	0.0218832078924103
VPA10	SPAC8F11.03	0.9958871313258788	-0.005945850890711391	1.0206603797370402	0.029502895620663824	1.0030160224871194	0.004344652189456865	1.023803771572462	0.03393922617026219	3.0	0.8536480682923614	0.9273722196448836	0.03274591796753583	0.019281818745325027
VPA10	SPAC977.15	1.0205120914978554	0.029293276188023742	0.973928445699118	-0.03811231316200795	1.0188422173016145	0.0269306462616316	0.9925116604453632	-0.010844043142718087	3.0	0.5521958188395103	0.7211737743313823	0.1419600748923095	0.03697862696258849
VPA10	SPACUNK4.13c	1.051320152743242	0.07220207219309968	1.0169067638952418	0.02418741033388169	1.0599953247335698	0.08405790158227809	1.022046874028411	0.031461363963962694	3.0	0.042781001550618585	0.2558685852708117	0.5919830321317268	0.02039541323586553
VPA10	SPACUNK4.16c	1.113462060234259	0.15505240101353662	0.8723662852464246	-0.19699408035079494	1.1196776193153235	0.16308340731444448	0.868390123382805	-0.20358477730334895	3.0	0.0020034875070976373	0.09958204729636948	1.0018189493562386	0.007913152869983014
VPA10	SPACUNK4.17	0.9215285029899388	-0.11789930560621036	0.9722060770377872	-0.040665942776011085	0.9548401873277791	-0.06666880701984552	1.00598734426952	0.008612155566451292	3.0	0.15229476592560054	0.3956353158284624	0.4027049486601315	0.06525753838428479
VPA10	SPAP14E8.05c	0.9698553103427132	-0.04415856266091688	0.9565421556377284	-0.06409954410025959	0.9632844939276932	-0.053966152100208484	0.9518960460022646	-0.07112406558296562	3.0	0.37316675057646426	0.5574178336735935	0.2538191408574885	0.04516828115810887
VPA10	SPAP27G11.12	1.0602760014313466	0.08443986296367642	0.9006503746549351	-0.15096092296775568	1.0597714462734216	0.08375316207051986	0.8998224211368755	-0.15228777947075905	3.0	0.08230960030463094	0.3313482848546576	0.479715273088836	0.028803422875631843
VPA10	SPAP8A3.04c	1.0401115905597274	0.05673831924202408	1.0370646244802997	0.05250579821312185	1.041693156024894	0.0589303760102205	1.0323840351106948	0.04597973673755006	3.0	0.05430191863338125	0.2718114996672005	0.5657321732975626	0.019728419510985168
VPA10	SPAPB1A11.02	1.0257205026952685	0.036637666317067726	1.0323832936554052	0.0459787005976863	1.0250229898215983	0.035656267710877584	1.028399013833892	0.04040013183648637	3.0	0.03101410842442165	0.24721207854585864	0.6069303138515668	0.00728122399379263
VPA10	SPAPB1E7.11c	1.0221636276255341	0.03162616092163615	1.16198498154833	0.21659142228308967	1.0345052388296736	0.04894095115679424	1.17180232884978	0.2287292222855762	3.0	0.2496730452321897	0.4773748624839468	0.32114045372461514	0.02754563415746881
VPA10	SPAPB24D3.08c	0.9163349833876262	-0.12605299599142256	0.8786675776273514	-0.18661063465692784	0.9495394530753976	-0.07470014972719813	0.9183217785339708	-0.12292833454535555	3.0	0.3041168159706247	0.4924902380570058	0.3076023734912266	0.10169496980358787
VPA10	SPAPB2B4.07	1.0119280301194704	0.017106686986826214	0.9614564675388524	-0.056706557642109814	0.9873819919130102	-0.018319761753573114	0.9361262176458556	-0.09522503378019627	3.0	0.7241558956836432	0.8401614517883045	0.07563724860102798	0.04829957682322798
VPA10	SPBC106.10	0.8859403188978726	-0.17471857954963532	0.8370027936930683	-0.25669565677075273	0.8977981955713896	-0.155536898213793	0.8401969866057324	-0.25120048332710976	3.0	0.04736687565346586	0.2558685852708117	0.5919830321317268	0.05152701275299279
VPA10	SPBC1105.05	1.0665994963102632	0.09301855183703524	1.042776592487337	0.06043010374995665	1.1001606349565842	0.13771418769145555	1.074030751089368	0.1030353004080714	3.0	0.3886485018350426	0.566384097186434	0.24688894917622745	0.10314103082834444
VPA10	SPBC1105.14	1.1442999585436922	0.1944652793712735	1.4435976898111174	0.5296687396052567	1.1044580052507995	0.1433385642176586	1.3887718298263547	0.4738095892271139	3.0	0.089759532634074	0.3363568424226906	0.4731997331478458	0.10970880453958536
VPA10	SPBC119.03	0.9948191997076576	-0.007493743488827266	1.019785225487893	0.028265341657504807	0.9861037052939056	-0.0201887167976743	1.0121790264914563	0.017464485475615157	3.0	0.7887354127744884	0.8850129748971959	0.05305036220053695	0.029203292143303257
VPA10	SPBC119.16c	1.0367257377822896	0.05203428462921203	1.0183436889071045	0.02622455021544691	1.013071871398803	0.01873652836660048	1.0049710788369952	0.0071539839725493605	3.0	0.16458777977044498	0.40355585504024616	0.3940963472938835	0.027579351366736792
VPA10	SPBC1198.07c	1.1064953627836036	0.1459974049544534	1.3472604103060062	0.4300287345018837	1.07646422311424	0.10630037153172946	1.3025152967401472	0.3813003156143902	3.0	0.16666386066720185	0.40355585504024616	0.3940963472938835	0.10698738702411134
VPA10	SPBC1198.11c	0.9396812053446764	-0.08975670136932665	0.7991386897426983	-0.3234821916833518	0.942160534228022	-0.08595519407024366	0.8044896753880894	-0.3138541889939337	3.0	0.3070336630564597	0.4924902380570058	0.3076023734912266	0.06545411378585778
VPA10	SPBC1198.14c	1.1093424480109275	0.1497047864052138	1.1124923744297943	0.15379544717114893	1.0907675113498052	0.1253436351489576	1.108098220158834	0.14808576537244908	3.0	0.045171183618830456	0.2558685852708117	0.5919830321317268	0.00978072187063623
VPA10	SPBC11B10.10c	1.0144761053841642	0.020734884759682458	0.7567249705754354	-0.4021590426064575	1.0362799778547378	0.051413837090677136	0.7971872432291971	-0.3270094708584444	3.0	0.862408891887484	0.9326503400955144	0.03028114706759352	0.0888108171544279
VPA10	SPBC14C8.15	0.9399620350923898	-0.08932560712903799	1.015150299262717	0.02169334312298873	0.9382280705896072	-0.09198942980852944	1.0078474660539858	0.011277308858396324	3.0	0.013371659435180944	0.1879898002946027	0.7258657134806751	0.019836911281810646
VPA10	SPBC14C8.16c	0.979975975433404	-0.029181713565576143	0.9236103368794788	-0.11464377530358205	0.9697229561802919	-0.04435545772553806	0.9194891291608922	-0.1210955766921072	3.0	0.2602798152078592	0.4898179199580973	0.3099653302840813	0.009591786196446787
VPA10	SPBC14F5.10c	1.0252313466681244	0.0359494951265239	1.0143605220488745	0.02057050335749606	1.0256150325984226	0.03648931302898055	1.0170047735910397	0.02432645089645289	3.0	0.34227651129197445	0.5204005875243246	0.2836622217983297	0.027216026362270485
VPA10	SPBC1539.02	0.9608483343352722	-0.05761936895633917	0.941949197132439	-0.08627884292779928	0.975129640588548	-0.036334061254876426	0.9523615436718408	-0.07041872908178914	3.0	0.2992148045856113	0.4924902380570058	0.3076023734912266	0.04787419027503366
VPA10	SPBC15C4.06c	0.9787012053311144	-0.03105961849302308	1.0574275968114828	0.08055888386812464	0.9477319683602544	-0.07744899208517797	1.0149088192697742	0.021350119630869357	3.0	0.6743981108529148	0.8059057424692332	0.09371574965803027	0.08065121173760018
VPA10	SPBC15D4.05	1.0350921510804645	0.04975921215816558	1.0508427705241397	0.0715468261469217	1.0592610509320743	0.08305817995668711	1.065555885607949	0.09160626067115607	3.0	0.1377199805443465	0.3749568283300239	0.4260187330652804	0.02670399392135234
VPA10	SPBC1604.16c	1.0134115379230193	0.01922015948085273	1.0270593014482123	0.038519483930017	1.0034708869085784	0.004998761272635458	1.0237860889838457	0.03391430850154467	3.0	0.21760557094865826	0.4602454111214984	0.33701053293703104	0.008058936915036204
VPA10	SPBC16A3.02c	1.0502589141330556	0.07074503083369144	1.0180987093107703	0.02587744405544504	1.0592111987124506	0.08299028050692675	1.024231472655445	0.034541796113442165	3.0	0.04371690519236806	0.2558685852708117	0.5919830321317268	0.020642741311262345
VPA10	SPBC16A3.08c	1.0455328484023303	0.06423838902714395	1.0173787384810995	0.024856849707917118	1.049927160397732	0.0702892431503686	1.020800159151915	0.02970045914455448	3.0	0.12723785026068798	0.3749568283300239	0.4260187330652804	0.032522959113204464
VPA10	SPBC16C6.01c	0.9602002896257807	-0.058592723729831576	0.9555539581932616	-0.06559075332260862	0.9888019642573423	-0.016246485725260617	0.9753301939303144	-0.03603737499915427	3.0	0.27065876556087665	0.4919247463786377	0.30810132961516673	0.04512889860105192
VPA10	SPBC16D10.08c	1.163495854155398	0.21846607004699686	0.7618007925130609	-0.3925143061275271	1.1702723023648898	0.22684425934991714	0.7694800787809184	-0.3780441180622786	3.0	0.0481760934610315	0.2558685852708117	0.5919830321317268	0.046786962497601566
VPA10	SPBC16E9.13	0.9671834995244446	-0.048138462952638586	1.0837099586730992	0.1159786891878774	0.9825364758501786	-0.02541712766741559	1.0933168859468292	0.1287116110050455	3.0	0.1584890897456641	0.398725183675934	0.3993263332212584	0.03030325897701206
VPA10	SPBC16E9.16c	0.9579131967593228	-0.062033165730394274	0.9603377883400068	-0.058386147546044986	0.9787271273931791	-0.031021407510002912	0.97795723086419	-0.03215672190754791	3.0	0.333980799559608	0.5181614949618999	0.2855348629574688	0.057984876116662074
VPA10	SPBC16H5.13	1.036678886390725	0.05196908532417294	1.183012336314672	0.2424651180117712	1.0460578963079978	0.06496270283237764	1.1934321385621385	0.2551165336225981	3.0	0.4213542720713032	0.5923745354414204	0.22740361887968194	0.06382548627988514
VPA10	SPBC16H5.14c	0.9766495568561052	-0.03408711025970787	0.9304244591752986	-0.1040390717358548	1.004307643501248	0.00620126905751545	0.9535973388404092	-0.06854788514339273	3.0	0.5571903585422703	0.7237418244108836	0.14041632914816035	0.05385597772604695
VPA10	SPBC1709.09	1.0765901388254528	0.10646911596805678	1.0721549834145436	0.10051346702908603	1.0846054583676463	0.11717033596743726	1.0779914752247668	0.10834576927818976	3.0	0.02309894534285277	0.2257988591142617	0.6462782567495469	0.026803786795358504
VPA10	SPBC1778.07	1.0242688499861574	0.03459444349559836	0.9696974105210344	-0.0443934635097013	1.0256516789303771	0.0365408611588131	0.9841621813318766	-0.023032016189328982	3.0	0.4002687989606735	0.5762906201903671	0.2393584490161036	0.029310962536497488
VPA10	SPBC17G9.07	1.0636990677966451	0.08909005421783706	0.7785912825584468	-0.3610619031434765	1.0142943439454568	0.02047637712316176	0.7491602702313687	-0.4166537028611387	3.0	0.6415071982672754	0.7782752303851718	0.10886679131432744	0.14757307065344935
VPA10	SPBC17G9.09	1.0472068440404447	0.0665464311877545	1.0860290974761178	0.11906275712213947	1.0301012125307107	0.04278609628457368	1.0853730100129717	0.11819093871963356	3.0	0.08336156775930104	0.3313482848546576	0.479715273088836	0.013707331243677129
VPA10	SPBC1861.02	0.9984854382444712	-0.0021867071036199386	1.3490099404269846	0.4319009790881655	1.0229783648798378	0.032775633635902836	1.3765779905717217	0.4610863487083831	3.0	0.9694043064310364	0.981727242529736	0.008009157343830089	0.07992486250019966
VPA10	SPBC18A7.01	0.9915757696026064	-0.012205077094499223	1.0374364567299244	0.05302297369514972	0.9701870480570198	-0.04366517512440415	1.0286835722780174	0.040799270948909866	3.0	0.7343257236528986	0.8478446761016559	0.0716837025670242	0.03346217822371877
VPA10	SPBC18E5.10	1.0066435186279878	0.009552874049818638	0.9354707862797575	-0.09623549449175396	1.0115221010050168	0.016527842053390175	0.9384057691148272	-0.0917162121179494	3.0	0.6998006176669955	0.8198644491294702	0.0862579450081392	0.02125104819820392
VPA10	SPBC18H10.02	0.9639802200977472	-0.05292455077616722	0.8929531127113389	-0.16334367075556985	0.990720661629096	-0.01344975482270552	0.8936351374023795	-0.1622421817166008	3.0	0.6989186393210339	0.8198644491294702	0.0862579450081392	0.12412519556376313
VPA10	SPBC18H10.04c	0.8427501275167714	-0.2468231543832464	1.2123016575914227	0.27774872996697075	0.8843379660556395	-0.1773302673844866	1.2515820833266191	0.3237529113418025	3.0	0.018606749286363262	0.2257988591142617	0.6462782567495469	0.07560793403636923
VPA10	SPBC18H10.05	1.0795426218130515	0.1104202040500407	1.099433215829828	0.13675997152586486	1.0720641424170816	0.10039122592504264	1.0982211203499241	0.13516856173364425	3.0	0.006900520197076789	0.1332768119450485	0.8752454043769107	0.01860948222276122
VPA10	SPBC19C7.01	1.0391151484890284	0.05535553388534658	1.010425606150846	0.014963105400759482	1.038784654340183	0.05489660677735665	1.0	0.0	3.0	0.336046157820479	0.5181614949618999	0.2855348629574688	0.01805767955296761
VPA10	SPBC1D7.03	0.8535271516646011	-0.2284910471424693	0.6402940921275452	-0.6431933963368024	0.8459209338285946	-0.2414052704358362	0.6343912363148078	-0.6565552535625199	3.0	0.2654823258286884	0.4904309926375817	0.30942209251457153	0.1252435878099359
VPA10	SPBC20F10.02c	0.8882334049922206	-0.17098926518290794	0.9208287136513869	-0.1189952740186649	0.8862526141856806	-0.1742101170010422	0.9249202919222316	-0.11259905293775008	3.0	0.0017074171932204394	0.09958204729636948	1.0018189493562386	0.019919762912690292
VPA10	SPBC20F10.03	0.9768494584870596	-0.033791848178299035	1.0342884507346135	0.04863859223875479	0.9593840088087252	-0.05981970225709182	1.024393496222466	0.03476999854257075	3.0	0.17662487736932142	0.4098383076822118	0.3873874504310381	0.019661618809005414
VPA10	SPBC21.03c	1.0154993954988234	0.022189380834352183	0.8377121385441318	-0.25547351640476057	1.0381789313027472	0.054055115233569484	0.8599210716466579	-0.2177238475953981	3.0	0.7221905803193988	0.8401614517883045	0.07563724860102798	0.05366943493525991
VPA10	SPBC215.05	1.0582507343744272	0.08168148981671755	1.5509878162813404	0.6331873533891367	1.014927267076859	0.021376342989470862	1.5166378463142616	0.6008766296179487	3.0	0.22443629432908754	0.4647405426050257	0.3327894392886977	0.0768536883830454
VPA10	SPBC215.06c	1.0384183650631826	0.0543878036184931	0.9459071600072302	-0.08022950367997451	1.054175154498946	0.07611459518467495	0.9501553612085446	-0.07376466510747189	3.0	0.09105298342279708	0.3363568424226906	0.4731997331478458	0.0088255086981334
VPA10	SPBC21C3.03	0.9743329752535104	-0.03751320178596225	1.0678877028685514	0.09475994381131507	0.9947837599763514	-0.007545139396098645	1.0764307793631736	0.10625554897070283	3.0	0.3440305139282146	0.5204005875243246	0.2836622217983297	0.030466925785084212
VPA10	SPBC21C3.08c	0.933450971306428	-0.0993538467376004	1.1309059423919483	0.1774789451655021	0.9422659109504928	-0.08579384367582381	1.1347746674848664	0.1824058496076299	3.0	0.07651045487884679	0.3265356913579354	0.4860693420684092	0.025127833872107992
VPA10	SPBC21C3.14c	0.9347160099729293	-0.09739999003427856	1.188417350210127	0.24904157295795096	0.945792240096896	-0.08040478986437925	1.196010880688763	0.2582305144894592	3.0	0.040184351623558316	0.2558685852708117	0.5919830321317268	0.03664901255253957
VPA10	SPBC21C3.18	1.0778681726891854	0.10818074187765528	1.0381288711466352	0.0539855479575638	1.078307607021969	0.10876879202407294	1.0360839249568183	0.051140869062194894	3.0	0.001424305352080554	0.09958204729636948	1.0018189493562386	0.01098083681816769
VPA10	SPBC25B2.04c	1.0114126199184839	0.016371684942503243	1.0762757367562183	0.10604773689888287	0.9844207306437928	-0.0226530554556942	1.0767718204887005	0.10671255969945176	3.0	0.7874106776593597	0.8850129748971959	0.05305036220053695	0.024607225755063772
VPA10	SPBC25H2.14	1.0361998622710764	0.05130229694146463	1.049683946805147	0.06995500692513197	1.0092940963718295	0.013346619988799734	1.031419099897722	0.04463066683416531	3.0	0.28721613766518683	0.4924902380570058	0.3076023734912266	0.044219768046957666
VPA10	SPBC28F2.03	0.8604464659143793	-0.2168426594637122	1.216987199289768	0.2833139933447431	0.8651508348874146	-0.20897641326696584	1.2184406282838651	0.2850359536732421	3.0	0.002083306428794341	0.09958204729636948	1.0018189493562386	0.02450751553870717
VPA10	SPBC2D10.03c	1.0951636092386676	0.13114641375815572	1.1081592247411742	0.14816518846351498	1.1001127421472974	0.13765138211540096	1.1081592247411742	0.14816518846351498	2.0	0.3179818776795397	0.5032958196384768	0.2981766768261501	0.07589541309141852
VPA10	SPBC2D10.05	0.9862713901809724	-0.019943410358608603	1.0350999373513479	0.04977006449834562	0.987333250609564	-0.018390980970671773	1.030963311586657	0.043992993100029125	3.0	0.29897299037976754	0.4924902380570058	0.3076023734912266	0.017058455116625387
VPA10	SPBC2G2.06c	0.9079561088998576	-0.13930553636124654	0.8608658035019086	-0.21613973497905728	0.8949978392785015	-0.16004389548918724	0.8490602662059019	-0.2360611351365931	3.0	0.0229414437241335	0.2257988591142617	0.6462782567495469	0.030808840870510976
VPA10	SPBC30D10.10c	0.8806851466308067	-0.18330176085152125	0.8413523890167349	-0.2492179146139085	0.9470152703889072	-0.07854040590254108	0.8854738469088322	-0.17547839829089665	3.0	0.13359131554001036	0.3749568283300239	0.4260187330652804	0.0858125477949835
VPA10	SPBC30D10.13c	1.007641258564694	0.010982100535372942	1.2467442317241082	0.3181655281425701	0.9937249592930694	-0.009081493372942223	1.226671696585513	0.2947491812872986	3.0	0.8084862244938418	0.8987358495536195	0.04636793444957156	0.05729821396606585
VPA10	SPBC31E1.01c	1.0134933541965718	0.019336628618246657	1.1082993228017681	0.14834756839365162	1.0036840601182524	0.005305208897975903	1.0973004522347287	0.13395860468422371	3.0	0.6930486215690498	0.8198644491294702	0.0862579450081392	0.05596394226898423
VPA10	SPBC32F12.03c	1.0261514375409484	0.037243656936422134	0.9781066567688094	-0.031936303736794985	1.0510083093166516	0.07177407535388604	0.9882379703431056	-0.017069606423020082	3.0	0.5855494442945101	0.7404567046898831	0.13050033007184605	0.06492483215823322
VPA10	SPBC32H8.03	1.0333846431480227	0.04737734953071173	0.9964978694797408	-0.005061374313042276	1.0702979661908572	0.09801249242342797	1.006159890540283	0.008859584427975485	3.0	0.3809755664909215	0.5590488784295828	0.2525502194762887	0.022337677242350227
VPA10	SPBC36.07	0.9968126768477009	-0.0046056791046821845	0.9673573701310558	-0.047879132931211384	0.9852605110753871	-0.021422859308372802	0.9610827032382948	-0.0572675115283721	3.0	0.9239425323502379	0.9501139069808198	0.02222432501880611	0.03000151830232405
VPA10	SPBC365.12c	1.1068946134942177	0.14651787087568252	0.9702888452097174	-0.04351380787679476	1.1156123946471788	0.15783586816000614	0.987418599083869	-0.01826627485053521	3.0	0.04156885053625494	0.2558685852708117	0.5919830321317268	0.040300010528405296
VPA10	SPBC365.20c	1.0526881802117196	0.07407815480340732	1.0169185874199551	0.02420418438034429	1.0544282188008127	0.0764608856437581	1.0218102233480992	0.031127275279511382	3.0	0.057157789628280976	0.2732142344231831	0.5634966777196418	0.017109777526953113
VPA10	SPBC3B8.02	1.0800350725877683	0.11107816259880857	0.9590333085533992	-0.06034717197940344	1.1123995541836669	0.15367507160850852	0.9895283054796626	-0.01518711869989701	3.0	0.2457936196431845	0.473747379796138	0.3244531790148488	0.07682267279544905
VPA10	SPBC3B8.08	1.1122819973242322	0.15352260151842168	1.0648332399895637	0.0906275124439665	1.1134432576743334	0.1550280386306878	1.0665983424408834	0.09301699109887786	3.0	0.0056182250770849046	0.1332768119450485	0.8752454043769107	0.015311764685278912
VPA10	SPBC3E7.07c	1.0067672854752154	0.009730242539729116	1.0243244247375471	0.034672719080349634	1.0202936602588142	0.02898444751457252	1.0310285368181942	0.04408426418646305	3.0	0.6114864149548755	0.7494628367908475	0.12524989740785028	0.01676564176384574
VPA10	SPBC3H7.03c	0.9591182790828628	-0.060219354592759525	0.8495953650898715	-0.23515219924917624	1.0098568646382382	0.014150822372691609	0.901687271016662	-0.14930093943735456	3.0	0.6637685907343176	0.7971894129924719	0.09843847754490682	0.1106293277141841
VPA10	SPBC3H7.10	0.9876198420580043	-0.017972273239472127	0.8943526581974625	-0.16108427252849927	1.0168695581657448	0.024134625255343992	0.9264729718135856	-0.11017920605984068	3.0	0.8152268483160098	0.9010807901136167	0.04523626881275975	0.07046874839267746
VPA10	SPBC409.07c	1.0256225516102528	0.036499889708311584	0.9783598685346848	-0.03156286789596821	1.0233518581052783	0.03330227085611253	0.9819553924907934	-0.02627060649202928	3.0	0.42813151968025537	0.5983826503133394	0.22302100702596905	0.012318603466606496
VPA10	SPBC428.08c	0.9096988405926352	-0.136539080448497	0.9864693065440384	-0.019653931911757717	0.9164507406083482	-0.12587075715540558	0.9967931665456295	-0.004633916798847202	3.0	0.003924924237094868	0.1172571115832092	0.9308608080782536	0.020720780286838915
VPA10	SPBC428.15	0.9946870690730956	-0.007685373155447165	1.0092134656311926	0.013231361000513841	0.9854118241507468	-0.021201311951189114	1.0101259603824453	0.01453520494583004	3.0	0.7561604445308945	0.8605826011565895	0.06520743852079795	0.00291149540429087
VPA10	SPBC4F6.08c	1.061138099062924	0.08561242427173464	1.1448805246920488	0.19519705209713228	1.0467579960015854	0.0659279386158545	1.1287060788342231	0.1746698494284869	3.0	0.15136816081648838	0.3956353158284624	0.4027049486601315	0.05293705256160214
VPA10	SPBC543.07	1.1122181118651886	0.15343973594822755	1.0060413676701312	0.008689628906379296	1.0792018025595242	0.10996466309258644	1.0122811154354592	0.017609989168493198	3.0	0.08709704231844859	0.3357450502275679	0.4739903812644584	0.0399058496500166
VPA10	SPBC646.09c	0.8937822486751108	-0.16200470309995466	0.7257663757971264	-0.4624228754832119	0.8866825213339604	-0.17351045810140595	0.7298027635694878	-0.4544214808511746	3.0	0.021126488355477008	0.2257988591142617	0.6462782567495469	0.03110625444477873
VPA10	SPBC646.13	1.0507045240016848	0.07135701593120777	1.0076688579349098	0.01102161552040541	1.0430170962759515	0.060762805518647316	1.0	0.0	3.0	0.06386130173600532	0.2935163675943321	0.5323676758211291	0.022416933267680517
VPA10	SPBC649.04	0.9682029410690464	-0.046618618268346165	0.9573124896789084	-0.06293816315236471	0.98167174471093	-0.02668740379581653	0.9661964286601232	-0.04961157472330484	3.0	0.12433666494126175	0.3749568283300239	0.4260187330652804	0.017350914142630052
VPA10	SPBC660.10	0.9998710343065148	-0.0001860701650277434	1.0179575658218245	0.02567742304976948	1.0015163687341946	0.0021860006799917443	1.0015163687341946	0.0021860006799917443	3.0	0.9969596701598156	0.9987064252286518	0.0005621560590139148	0.034666529078472605
VPA10	SPBC685.04c	0.9410403485458478	-0.08767151284848268	0.8581337739026691	-0.22072552886152447	0.9381911521501648	-0.09204619969114698	0.8556764011707226	-0.22486279206044404	3.0	0.04338429673897532	0.2558685852708117	0.5919830321317268	0.021504024593210082
VPA10	SPBC691.03c	0.9534458030173449	-0.06877716153060529	0.8791830252321745	-0.1857645630699344	0.9506407192769188	-0.07302789623393914	0.8778451174255067	-0.1879616745265364	3.0	0.13390403875643273	0.3749568283300239	0.4260187330652804	0.030192915553545138
VPA10	SPBC725.11c	0.930350388491559	-0.10415392862818297	0.9970799391448748	-0.0042189200686482365	0.9285430716893642	-0.1069592618710718	0.9880078761043772	-0.017405552296603774	3.0	0.006254229479301283	0.1332768119450485	0.8752454043769107	0.017312374389388038
VPA10	SPBC776.01	1.1798487717503865	0.2386019526145426	1.3884762808208466	0.473502531975325	1.1761696621633773	0.234096183564433	1.3866939579549018	0.4716494213606538	3.0	0.003872016363643826	0.1172571115832092	0.9308608080782536	0.04546476463138535
VPA10	SPBC947.05c	1.0436728492244198	0.061669554084706285	1.3258438821038727	0.4069109083506182	1.0778998103241944	0.10822308730582356	1.3510819968239207	0.4341152341169482	3.0	0.3051547810100573	0.4924902380570058	0.3076023734912266	0.0691615371773744
VPA10	SPBC947.09	0.95428112013026	-0.06751376484760549	1.06406401154538	0.08958494253202723	0.966403101808236	-0.049303009681967616	1.07822854607138	0.10866301049916767	3.0	0.3778318613577557	0.5590488784295828	0.2525502194762887	0.0535167001261846
VPA10	SPBC9B6.03	1.0049161594862863	0.007075141862977027	0.9839654799767265	-0.023320391863463453	1.0195600673495195	0.027946774191653975	1.0	0.0	3.0	0.8253394613660684	0.9010807901136167	0.04523626881275975	0.02777260335529061
VPA10	SPBP22H7.04	0.9758977662807956	-0.035198073948557965	0.9866233349672046	-0.0194286854757474	0.9926183389477002	-0.010688985744475852	1.003206833454371	0.004619080362992764	3.0	0.7517918732130704	0.8597045822867169	0.06565075843502342	0.11647179499345935
VPA10	SPBP35G2.11c	1.0389529889269105	0.0551303759202511	0.9915405753786642	-0.012256283905923027	1.0431314820715332	0.060921014595327325	0.9952849893820244	-0.006818409534694647	3.0	0.062181148426841436	0.2913979308630412	0.5355135363613406	0.018511975652633874
VPA10	SPBP8B7.27	1.01088586374586	0.015620115833068812	0.9951271879740424	-0.007047165479627005	1.0006870756258481	0.0009909002253982464	0.9887912007560422	-0.016262190118078456	3.0	0.30056772421094696	0.4924902380570058	0.3076023734912266	0.011551546488624132
VPA10	SPBP8B7.31	1.0965390499093417	0.13295719013043486	1.1472390365633691	0.1981660198935852	1.1063009304337628	0.14574387362987054	1.1512553803927796	0.20320789876859152	3.0	0.033275609540875016	0.24721207854585864	0.6069303138515668	0.030921896122639687
VPA10	SPBPB21E7.04c	0.9954152756792656	-0.0066295680516316345	0.9849886061954471	-0.02182105852179666	0.9868158275985804	-0.019147239590977208	0.9859081571491239	-0.02047483712486798	3.0	0.7809448716615641	0.8845773664792123	0.053264177038467184	0.0040312791594600975
VPA10	SPBPJ4664.05	1.0209913591896795	0.02997065651253175	1.035765309492188	0.05069714473442676	1.0233394251523886	0.03328474309349931	1.0375717357198797	0.053211085076041324	3.0	0.1485471215369353	0.3944751338591949	0.4039803677856152	0.016158055022295496
VPA10	SPCC1020.08	0.9835206082200716	-0.02397281252549077	0.936345358317672	-0.09488734837445922	1.0043799111953209	0.006305078376845514	0.9516597005798144	-0.07148231552785964	3.0	0.7450155130764227	0.8560514789676202	0.06750011808063422	0.06925400491297504
VPA10	SPCC1235.03	1.028555686637384	0.04061990437403926	0.9786559311934356	-0.031126358254206638	1.0443663152468317	0.0626278311566742	0.9885119972025658	-0.016669619373330787	3.0	0.11666849295623093	0.3725677672894461	0.4287947208135087	0.01870331482175531
VPA10	SPCC1259.02c	0.9238332724900972	-0.11429558811150035	0.9038938070043496	-0.14577480577273982	0.9281724442322321	-0.10753522776023333	0.9081149552150848	-0.1390531599026876	3.0	0.07345373268417672	0.3191898565730589	0.4959509184000789	0.03808128191421237
VPA10	SPCC126.12	0.959652051677153	-0.059416683129412465	1.0260154813829183	0.03705249970311274	0.9595843051881716	-0.05951853355901882	1.0216273806141078	0.03086909631110593	3.0	0.08457006433528917	0.3313482848546576	0.479715273088836	0.02547775975256891
VPA10	SPCC1393.13	0.9501474622434476	-0.07377665877251642	0.8924385418391191	-0.16417527413424654	0.9543355930105774	-0.06743141436437118	0.9110454450647996	-0.1344050740824673	3.0	0.5622220165019642	0.7263300645619971	0.13886597896521266	0.036747745379479765
VPA10	SPCC13B11.01	0.9691526463579792	-0.04520417971169671	0.9561856240909544	-0.06463737944291464	0.9793560439053106	-0.030094649364397836	0.9686925207141088	-0.0458892922360122	3.0	0.41658717651055055	0.5891380780237964	0.2297829064081572	0.04009499156536821
VPA10	SPCC1494.08c	1.1023134138613977	0.1405344746690468	0.7726910434398001	-0.37203641967233053	1.1261087068872129	0.17134610212254234	0.8077102684226233	-0.3080902143728111	3.0	0.32867535195146913	0.5167987441868495	0.2866785503407282	0.09663294716834893
VPA10	SPCC162.12	1.0018147565527151	0.002615767505646516	1.0669820120649458	0.09353585439715673	0.9888294758096152	-0.016206346011429718	1.061495284335779	0.08609796212365071	3.0	0.9222255159417616	0.9501139069808198	0.02222432501880611	0.02426855905784904
VPA10	SPCC1620.03	0.9560832518709548	-0.06479184714995757	0.9563824121028672	-0.06434049579274148	0.9652780154559064	-0.05098357348736463	0.9660320569337864	-0.04985703045153638	3.0	0.2423810644671776	0.473747379796138	0.3244531790148488	0.046379790418679255
VPA10	SPCC16A11.08	1.0660882529736295	0.09232687229714548	0.9925125580628559	-0.010842738384525848	1.0578431819963432	0.08112577364789772	0.987418599083869	-0.01826627485053521	3.0	0.007807009904730875	0.1332768119450485	0.8752454043769107	0.013797338192744762
VPA10	SPCC16C4.11	0.952473243201983	-0.07024952977957039	0.9627721126599448	-0.05473374109934247	0.9940183766250568	-0.008655571449126022	0.988368738774264	-0.016878714662365672	3.0	0.2716906549036827	0.4919247463786377	0.30810132961516673	0.0537455692803254
VPA10	SPCC1753.02c	0.8310848752049451	-0.2669322739874668	0.7620839750761953	-0.3919781158684049	0.8767058096580042	-0.189835286596574	0.8059553091667649	-0.3112282524505576	3.0	0.12634337024455958	0.3749568283300239	0.4260187330652804	0.10628180554874153
VPA10	SPCC188.02	1.1987662532047054	0.261550375834744	0.9326704692835724	-0.10056065615412026	1.2218895222357604	0.2891138490454719	0.93038282786028	-0.10410362575190103	3.0	0.2453913207534713	0.473747379796138	0.3244531790148488	0.008036242959198577
VPA10	SPCC18B5.03	1.0754871929895533	0.10499034510456264	1.112739501673776	0.15411588950765787	1.07350977837162	0.10233533245797567	1.1145992007731609	0.15652502404004065	3.0	0.11462784055718825	0.3725677672894461	0.4287947208135087	0.051451456262677185
VPA10	SPCC24B10.18	0.9885866313164494	-0.01656069788152552	0.9755705752150216	-0.035681850110744234	1.0011631094715032	0.0016770371665938413	1.0011631094715032	0.0016770371665938413	3.0	0.8951148790547486	0.9466037880269244	0.02383176194715124	0.12687270289188446
VPA10	SPCC320.03	0.9317467945778104	-0.10199014412577953	0.906654574164668	-0.14137509105694587	0.918174203458522	-0.12316019547187508	0.9052272930596956	-0.14364801164328267	3.0	0.023934003331510797	0.2257988591142617	0.6462782567495469	0.02310910042914031
VPA10	SPCC320.07c	1.0352917223540006	0.05003734462550224	1.0473925273320106	0.0668022169654846	1.0383128596615991	0.0542412154437976	1.05327154658335	0.07487742915057638	3.0	0.02550865772420529	0.2257988591142617	0.6462782567495469	0.01353187200539081
VPA10	SPCC338.04	1.1442014159887306	0.19434103487045806	0.9924799306048874	-0.010890165739622756	1.1461054932912091	0.1967398430856384	1.0074165535776518	0.01066034225145779	3.0	0.026847069704061997	0.2291589164025292	0.6398632400160488	0.046731033753800666
VPA10	SPCC4B3.03c	0.9105682553319796	-0.13516093058124098	0.8437166536363468	-0.2451695166029488	0.8991412814490543	-0.15338027165981055	0.8424688702218781	-0.24730471613737845	3.0	0.1901760115366612	0.4299691742527813	0.36656267914552737	0.07543380623313338
VPA10	SPCC4B3.12	0.9522326078403298	-0.0706140621241071	1.0241883571886707	0.034481063963515066	1.0067372885395502	0.0096872563643931	1.0446280084818371	0.06298929076435532	3.0	0.3429604705952561	0.5204005875243246	0.2836622217983297	0.045918119225376364
VPA10	SPCC4G3.09c	1.0388901234845782	0.055043078028141776	1.0952429251858935	0.13125089548059232	1.0565070330360844	0.07930237114650163	1.1030394928520248	0.14148444561812365	3.0	0.10052432815301136	0.3481929627328944	0.458180010579848	0.02197545530595016
VPA10	SPCC4G3.12c	0.9204806564208502	-0.1195406907254746	1.0002636858213494	0.0003803680801823127	0.912553366859	-0.1320191635673416	1.0002636858213494	0.0003803680801823127	2.0	0.2427413876051657	0.473747379796138	0.3244531790148488	0.05464595877037507
VPA10	SPCC4G3.17	1.0464900932730492	0.06555865420853517	1.066885477812794	0.09340532193662593	1.06740548054174	0.09410832390569386	1.067963683280421	0.0948625881845762	3.0	0.28192628347858456	0.4924902380570058	0.3076023734912266	0.030258976928737812
VPA10	SPCC553.01c	1.0419541862755777	0.05929184509619145	1.0085455846219904	0.01227629289667014	1.0297903027543271	0.04235058985850158	1.0	0.0	3.0	0.2335824742870357	0.4691278265092565	0.3287088059336704	0.0423976381947212
VPA10	SPCC5E4.10c	0.9642414574892691	-0.05253363525444026	1.005088031895505	0.0073218671923202016	0.9540393418506964	-0.06787933481736368	0.9873255561613342	-0.01840222417103174	3.0	0.1942956938046041	0.4299691742527813	0.36656267914552737	0.03242370003885179
VPA10	SPCC613.03	0.9976198127705981	-0.0034379774522888557	0.8381883886303959	-0.2546535588416112	0.9797136102156704	-0.029568012501448138	0.8324717651159661	-0.26452675365596656	3.0	0.8904506027557181	0.9466037880269244	0.02383176194715124	0.009968708074062292
VPA10	SPCC622.11	1.0411257268005365	0.058144299645118434	1.0115075491515046	0.01650708715551065	1.0449530322833056	0.06343809865568208	1.0115075491515046	0.01650708715551065	2.0	0.007609707681694474	0.1332768119450485	0.8752454043769107	0.000724804519392415
VPA10	SPCC63.03	1.0773482749663197	0.10748470609720033	1.026164949532723	0.03726265369895717	1.0768589403695603	0.10682928111932767	1.0228562096469147	0.0326033491793191	3.0	0.13766633054611932	0.3749568283300239	0.4260187330652804	0.05335725757961875
VPA10	SPCC63.06	1.1063343826967913	0.14578749709885805	1.0542531466631575	0.07622132768160217	1.096065063759125	0.13233344097776575	1.0383148476279913	0.054243977642573715	3.0	0.0551507562951827	0.2718114996672005	0.5657321732975626	0.0415894204332874
VPA10	SPCC663.06c	0.9980776810760068	-0.0027759890024155465	0.9900336926203878	-0.014450471362562622	0.9897926992626308	-0.014801694000331015	0.9815642513359844	-0.026845388021278543	3.0	0.9041680335980744	0.9501139069808198	0.02222432501880611	0.024229546021290228
VPA10	SPCC736.13	0.9936641803221692	-0.009169735296164341	0.9089277773124016	-0.13776243132910973	0.9465832654718356	-0.07919867781235558	0.8663986458692344	-0.20689710678792148	3.0	0.910983516063948	0.9501139069808198	0.02222432501880611	0.07939542694832147
VPA10	SPCC794.03	1.0969229259128463	0.13346215991639976	1.0882542842454483	0.12201569974676085	1.0917566430549936	0.1266513095686721	1.0840544915442891	0.11643727763721227	3.0	0.03413388532223153	0.24721207854585864	0.6069303138515668	0.04009158586960376
VPA10	SPCC962.05	1.044063329230953	0.062209223398649025	1.0680899032985514	0.09503308671099314	1.0167844427596815	0.024013861768294356	1.0601308455241307	0.08424233888180141	3.0	0.28153320376569685	0.4924902380570058	0.3076023734912266	0.049516457842321636
VPA10	SPCC965.12	1.0768860075777462	0.10686554328403737	1.0266690593852148	0.037971212496904695	1.0839345748239864	0.1162776797309676	1.0371652597280658	0.05264578845635423	3.0	0.0830268352036458	0.3313482848546576	0.479715273088836	0.04154613837114223
VPA10	SPCP31B10.02	1.03490719584665	0.049501401449464855	1.0543358479723526	0.07633449603163671	1.041729539815317	0.058980764934294674	1.049090378529909	0.06913897061326216	3.0	0.2786441252215946	0.4924902380570058	0.3076023734912266	0.04000474553945276
YES	972	1.001233479794355	0.0017784385736777048	1.0050892594587884	0.007323629225418886	1.0026958308420912	0.003884028793754621	1.0056639743085596	0.008148333393334227	605.0	0.4825563785905771	0.6897368371854007	0.16131657876801309	0.0296178008079512
YES	SPAC105.02c	1.0095500026682067	0.013712368633649077	1.031993900065726	0.045434443269950414	1.0000846777363364	0.00012215897828628011	1.025514088754316	0.03634731203849932	55.0	0.0887421026815599	0.31653437762654685	0.499579115969741	0.02596526731993428
YES	SPAC1071.07c	0.9943918856627408	-0.0081135709847833	0.8955008570743324	-0.15923328188740754	1.0315757825495566	0.04484980968047395	0.923952346996778	-0.1141096485753215	55.0	0.7256858793135255	0.8419365298831679	0.07472064693321874	0.08679998680419318
YES	SPAC1071.09c	1.00900917834986	0.012939297833369485	1.0105016681984254	0.01507170340949281	0.9984635306198012	-0.0022183614142341013	1.0054604504879543	0.007856334744148622	55.0	0.24919148720482795	0.5004770205206208	0.300615858424825	0.037628357422307836
YES	SPAC10F6.14c	0.9836743327843636	-0.02374733648100157	0.961960865918874	-0.05594989080178079	0.9893889017159964	-0.015390378460461	0.9668320885169316	-0.048662738895983534	55.0	0.015659506675690243	0.1412814575914988	0.8499148331558091	0.038060249571365584
YES	SPAC11E3.12	0.9988385223229737	-0.0016766319586407415	1.0439300249682903	0.06202501074438284	0.990814667323825	-0.013312869501792241	1.036297730086758	0.051438551297534316	55.0	0.8999142303408032	0.9310800911318268	0.031012959576613174	0.034360833969828516
YES	SPAC12G12.11c	0.9973028493672615	-0.0038964228273036883	0.9949085452983192	-0.007364179591472431	1.0023817781283704	0.0034320938717936197	1.001702624732174	0.002454279491516196	55.0	0.6411375749447765	0.7980827104781333	0.09795209756802123	0.03317897431154214
YES	SPAC13A11.06	0.996393133093989	-0.0052130159876433955	1.0291862795010167	0.0415041291608514	0.996721077158744	-0.004738258166193082	1.030887406681361	0.043886770443336255	55.0	0.4495772209351943	0.6607942270052805	0.17993375986246635	0.02535516723953365
YES	SPAC13F5.03c	1.0128283536049387	0.018389697944319914	0.9998013361310883	-0.00028663985191631537	1.0076744601619565	0.011029636292951372	0.9987734800535562	-0.0017705802924094219	55.0	0.024524111628738045	0.1644669038646733	0.7839214832158573	0.03168705520451942
YES	SPAC13F5.04c	0.9907725152095748	-0.013374247216320198	0.9960912905605279	-0.005650125281261918	0.9986278465085248	-0.001980958438035074	0.9995197191642988	-0.0006930652261987367	55.0	0.1389875063033651	0.3571829463064974	0.4471092846709181	0.039287872701770185
YES	SPAC140.01	0.9855843688365246	-0.020948719516942004	1.0170815890855671	0.024435415132292908	0.9864638804171671	-0.019661867554363367	1.0156465951210654	0.022398488566028517	55.0	0.1020104466762681	0.3232642790519924	0.4904422826068117	0.05214362599855491
YES	SPAC1556.02c	0.9743297229219109	-0.03751801752208115	0.9871846490754521	-0.01860813443053237	0.984615552375054	-0.02236756722077553	0.9940190745225548	-0.008654558537363204	55.0	0.004542498901521967	0.10856572374637502	0.964307268093916	0.049520786015524315
YES	SPAC15A10.10	0.9777236802492906	-0.03250129991472598	0.9921525584131666	-0.01136612110608745	0.9818896948780156	-0.026367133067162932	0.9954191572134108	-0.006623942400427472	55.0	0.00047111571512725535	0.02814916397885352	1.5505344990279917	0.028331767993747082
YES	SPAC16.01	0.9958102064280844	-0.0060572926911503745	0.99477907130338	-0.007551939206728134	0.9991286045231106	-0.001257705992437157	0.9947995939723052	-0.00752217616875237	55.0	0.554634829700509	0.7405459458012383	0.13044799131032586	0.041349848565676535
YES	SPAC1610.02c	0.9787773067261851	-0.030947442441380944	0.9734221946163509	-0.03886242557410838	0.9896243291735612	-0.015047126559140941	0.9782413536639496	-0.031737641186049714	55.0	0.09297509704817472	0.3220441767320835	0.4920845494377012	0.06740610571476252
YES	SPAC1687.14c	0.9892339340745724	-0.015616364984212285	1.0147692330773528	0.021151683915739548	0.9902727340153458	-0.014102177954926768	1.0156444102794275	0.02239538506171756	55.0	0.009592086359499798	0.13084007296852246	0.8832592223442295	0.021173811898969528
YES	SPAC1687.15	0.9949256784468216	-0.007339335402860812	1.0193654178276614	0.02767131547303895	0.9869377096867948	-0.018969062649285242	1.0132701313523895	0.019018838709445464	55.0	0.4682360943677849	0.6823684545969548	0.1659810584981206	0.03574250243769973
YES	SPAC16E8.01	0.9815146509104864	-0.026918292159594345	0.8817129669633438	-0.18161901794190316	0.9833894482090056	-0.02416521979616346	0.8843782533003144	-0.17726454490455734	55.0	0.10060482008229472	0.3232642790519924	0.4904422826068117	0.0602867204288954
YES	SPAC1705.02	1.0016856618677663	0.002429848640518091	1.0520137737987572	0.07315359366165472	0.99646032349385	-0.005115733112787765	1.0482824722248774	0.06802752066100326	55.0	0.7863019274164769	0.8781596292174672	0.05642653217251847	0.0306370602346459
YES	SPAC17A2.02c	1.012825398128244	0.018385488092002092	0.9498108215047673	-0.07428790150188773	1.0090245841826178	0.012961325134332841	0.94463083057024	-0.08217747239386898	51.0	0.1353531588317265	0.3529110322756893	0.45233476504166104	0.03918707105863745
YES	SPAC17A5.16	0.9853988928336854	-0.02122024420768244	0.9680487834237488	-0.0468483430175022	1.0039176794791669	0.005640974192775432	0.9906876852955252	-0.01349777601226767	55.0	0.2466339820138575	0.4995383195026435	0.3014311915016016	0.07231174569643757
YES	SPAC17H9.04c	1.0062599898643558	0.009003105966359863	0.9679108533403352	-0.047053916567577986	1.0055560718385006	0.007993531477053265	0.9661895494853936	-0.049621846533781766	55.0	0.4092192539264229	0.6309896883123554	0.1999777379755732	0.03669384455272685
YES	SPAC17H9.06c	0.999897291640338	-0.00014818445116355624	1.0105999546700812	0.015212020357192787	1.0019508406291366	0.002811726377058342	1.011844340730052	0.016987366979401442	55.0	0.9805340369402108	0.9920947522285952	0.0034468475989611557	0.027056607150380663
YES	SPAC1805.07c	0.9759050477050459	-0.03518730966993157	0.8744618942058228	-0.1935325766501829	1.0034928621920771	0.00503035490011524	0.8996431731661505	-0.15257519831347366	55.0	0.14740865505944153	0.3747943463745375	0.42620696889647897	0.1009762088989912
YES	SPAC1834.04	1.00117130867044	0.0016888523194858176	1.0327402472277922	0.04647743604246145	1.0056627488189347	0.008146575342010035	1.0328739736609354	0.04666423419697637	55.0	0.8643535096472184	0.9208223543347048	0.035824146104627	0.0367787248916523
YES	SPAC1834.09	1.0171058694974286	0.024469855645272414	1.0149223315691578	0.021369327265261983	1.0159010267128628	0.02275985562797253	1.0159010267128628	0.02275985562797253	55.0	0.000865256048816345	0.040696286947602835	1.3904452131759657	0.027400364062029642
YES	SPAC186.06	1.011346709958576	0.016277666864392092	1.004916683362364	0.007075893958776044	1.005966200291472	0.00858183248830859	1.0017533379621404	0.00252731700944305	55.0	0.018991003155508127	0.1412814575914988	0.8499148331558091	0.027906372887449148
YES	SPAC18B11.04	0.9978627225657714	-0.0030867393407992905	1.009006365023635	0.01293527529567727	1.0003906900216035	0.0005635364798195111	1.0092987886908378	0.013353327220766674	55.0	0.6267555355164018	0.7842647800440841	0.10553728795555592	0.022823776938220224
YES	SPAC19B12.07c	1.0044470998471973	0.0064015851784463475	1.008252454825596	0.011856918325393076	1.0061199322920025	0.008802288652317898	1.0061199322920025	0.008802288652317898	55.0	0.353612787210859	0.5910031898139532	0.2284101751003696	0.028390435716097624
YES	SPAC19G12.15c	0.8910244099176293	-0.16646313947604627	0.7480091322050225	-0.41887221126312224	0.8908093393918426	-0.16681141122993012	0.7642888340593182	-0.3878101415514743	55.0	0.0003617785509504183	0.02814916397885352	1.5505344990279917	0.11962138261027297
YES	SPAC1A6.04c	0.9919344033105878	-0.011683376641731904	0.9697356286660216	-0.04433660449251636	0.9904096146924868	-0.013902774880983172	0.9663257745691723	-0.0494184522830956	55.0	0.2879781630125855	0.5294367766154456	0.276185894303266	0.0394775637170196
YES	SPAC1B9.02c	1.0027168161048434	0.003914222414555329	1.0089190371303525	0.012810406934821042	1.0079597257245982	0.011437995327729685	1.012885572711707	0.018471199799570244	55.0	0.5291630365414821	0.7226855184766527	0.14105064779851878	0.026236156394421662
YES	SPAC1D4.03c	1.0129863105656414	0.018614677779219786	0.9948524079415404	-0.0074455854368558425	1.016908840815991	0.02419035687756853	1.0	0.0	55.0	0.08975035831360823	0.31653437762654685	0.499579115969741	0.038402300859706494
YES	SPAC1F3.09	0.992177489943027	-0.011329868473091202	0.9959646552042836	-0.005833550050119216	0.9949050489359242	-0.007369249598736056	0.9981072735412594	-0.002733214506222902	55.0	0.14968973557637982	0.3765878610816293	0.4241336831250638	0.028184013345936686
YES	SPAC1F8.06	1.0147240465266592	0.02108744087215177	0.9923990376450654	-0.01100775867491942	1.0137323477780893	0.01967679286944085	0.9924875766353041	-0.010879051310671841	55.0	0.23056390774579544	0.4813002316244734	0.3175839293195115	0.05251452122747873
YES	SPAC20G4.05c	1.0025906657399983	0.0037327076018334494	1.0341133503875948	0.04839432983019543	1.0064141371377902	0.009224093064470971	1.0395269626119217	0.05592717841950318	55.0	0.6796682857962534	0.8204076783096189	0.08597028366216343	0.03747601722835516
YES	SPAC20H4.03c	0.9998190229632232	-0.00026111830239353856	0.9692505451138312	-0.04505845352808503	1.0077852134045941	0.01118819382319803	0.9737275363789336	-0.038409953898969285	55.0	0.9837927040927912	0.9920947522285952	0.0034468475989611557	0.029568380294504693
YES	SPAC21E11.04	1.0106364716092409	0.015264149644351013	1.0067419383214145	0.009693919673502256	1.008957815073412	0.012865856053129343	1.0076886767905948	0.011049990202635378	55.0	0.05447088094799106	0.2372022899289669	0.6248811226487789	0.028935347246091807
YES	SPAC227.17c	0.9898710685266646	-0.01468746960477618	0.98229928245178	-0.025765449647833158	0.997072700576454	-0.004229393737068096	0.9898480697451384	-0.014720989741460657	55.0	0.3598689725934694	0.5933862674325708	0.22666250865494986	0.0540826472428991
YES	SPAC22A12.06c	0.9991801722416628	-0.0011832465368145613	1.0210697671233506	0.030081445299088256	1.0021554261167298	0.003106276096612915	1.0206621004040757	0.029505327767297505	55.0	0.8668829695619606	0.9208223543347048	0.035824146104627	0.023547600983282485
YES	SPAC22A12.14c	0.975688545596708	-0.03550740348494967	1.023143299738615	0.033008220688234564	0.9767362236031776	-0.033959092857775354	1.0204546801331495	0.029212111621971137	55.0	0.00014766278036274855	0.02814916397885352	1.5505344990279917	0.0249253327355631
YES	SPAC22E12.14c	1.0177026304478929	0.02531607197328293	0.9504723065596264	-0.07328350249132007	1.0356593777986531	0.050549587229675084	0.9630148353354826	-0.05437007179259114	55.0	0.0527445043136084	0.2372022899289669	0.6248811226487789	0.054828029602603724
YES	SPAC22F3.04	1.0066447529234368	0.00955464300853992	1.0155710681409762	0.022291200802979833	1.0106150383179413	0.015233553053162428	1.015645235625284	0.02239655744240356	55.0	0.264514246230101	0.5113360171805125	0.2912936156211176	0.03156053786515425
YES	SPAC23A1.06c	1.000734909641384	0.0010598610917431394	1.0139256926585336	0.019951925752284955	0.9973621326123197	-0.0038106664276566283	1.0079493356557552	0.011423123921988534	55.0	0.8850698592157861	0.9304532174211124	0.031305458026631434	0.027752049760126463
YES	SPAC23C11.08	0.9985495967423615	-0.0020940085328412772	1.0009479521581164	0.0013669580744015573	1.0017168938118732	0.0024748302851266306	1.0	0.0	55.0	0.8883591531348604	0.9304532174211124	0.031305458026631434	0.02257203144879557
YES	SPAC23C4.09c	1.0042928470461816	0.006180013688468139	1.0284198161888067	0.04042931423586653	0.9944179277707108	-0.00807578876974065	1.0192927359587038	0.02756844607165615	55.0	0.5184261701597812	0.7162072524172699	0.14496128557369184	0.03211092760272391
YES	SPAC23D3.03c	1.0008261429611072	0.0011913802955650329	1.013090740185751	0.01876339877196936	1.0166719560625759	0.02385424782197145	1.0172998999337712	0.02474504828712184	55.0	0.9156327265224209	0.9392112516689209	0.02723671325526148	0.039003465277510425
YES	SPAC23D3.04c	0.9762309784808664	-0.03470556176711024	0.966952881388883	-0.048482504505627085	0.9797611558763356	-0.029497999975583424	0.9743749726797768	-0.03745101752825603	55.0	0.04770024678945727	0.22353645064078992	0.6506516491700156	0.0517940286744244
YES	SPAC23G3.05c	1.0020790278548202	0.0029962895694134193	0.9922182556414282	-0.011270593531526868	1.0067209933421897	0.009663904501943515	0.9976931750953836	-0.003331889372025145	55.0	0.7547354326531291	0.8569288771135651	0.06705522190282738	0.030823851266246264
YES	SPAC23H4.09	0.9982151974938441	-0.0025772263293649435	1.0337624982460505	0.04790477176520544	1.000019170903316	2.765750203445932e-05	1.036646940387009	0.05192462695632204	55.0	0.7401832004569657	0.8546076565662551	0.06823322058788457	0.031128221526030755
YES	SPAC24H6.04	1.0017033666734605	0.002455348066751694	1.0133257387700991	0.019098010434769837	1.0007917250973082	0.0011417659488727275	1.0104605863798892	0.01501304963132682	55.0	0.7488329715656848	0.8569288771135651	0.06705522190282738	0.0306282021871814
YES	SPAC25A8.03c	0.997995373354503	-0.002894967555274003	1.0023310208501202	0.003359038745220313	1.0001270528311301	0.0001832868460922044	1.0081959355171195	0.011776043331056113	55.0	0.6971797113737914	0.8331297550916807	0.07928735449735791	0.027341138174898142
YES	SPAC25B8.08	1.0033161237407142	0.00477624034336117	1.0126592107080066	0.01814874695210229	1.0037803085671804	0.005443549744502576	1.0136374471371812	0.019541728527001992	55.0	0.5539502375793474	0.7405459458012383	0.13044799131032586	0.029026573008561405
YES	SPAC26F1.10c	1.0094449291302632	0.013562205728463752	0.8551302697175486	-0.2257838793806403	0.9862007916030924	-0.020046684026228147	0.8507550037639696	-0.2331843633791409	55.0	0.4461445518524309	0.6607942270052805	0.17993375986246635	0.05306860680461063
YES	SPAC26F1.12c	1.0052230875092272	0.007515711878918991	0.995631978848521	-0.006315525692111364	1.003518296844866	0.005066921161624625	0.9990621527222644	-0.0013536624803016529	55.0	0.26811155598075354	0.5113360171805125	0.2912936156211176	0.0244628657834968
YES	SPAC27E2.03c	0.9920895596438992	-0.01145773090633055	0.99640391402951	-0.005197406167029834	0.9953828677564324	-0.0066765389107468895	0.9953828677564324	-0.0066765389107468895	55.0	0.4489372244280443	0.6607942270052805	0.17993375986246635	0.04489801567856967
YES	SPAC29A4.20	0.9888878632216797	-0.01612116171517304	0.990113694425908	-0.014333895991553453	1.001414241976784	0.00203887849233518	0.9932838083858092	-0.009722100749213196	55.0	0.32474185525002697	0.5624152420634525	0.2499429179769397	0.04540892961994575
YES	SPAC2F3.18c	0.9964935233682668	-0.00506766647616276	1.006402062962337	0.009206784625629363	0.9970726617034309	-0.0042294499836374394	1.0026421765352929	0.003806828040491024	55.0	0.4744470831454818	0.6830894751311454	0.16552240611253735	0.025891484275147904
YES	SPAC32A11.03c	0.9865591895565421	-0.019522485481313148	1.0182109345556012	0.02603646388313352	0.978784001436682	-0.030937574627184	1.0104338360924379	0.014974856139750798	55.0	0.15368917792682565	0.3826220158803264	0.4172300445014665	0.059151015755851126
YES	SPAC3A11.02	1.0050008565592594	0.0071967310094468735	0.9820216444516712	-0.02617327197778004	1.0029680963350116	0.004275715629751127	0.9811253783339258	-0.02749058418946661	55.0	0.27731756094292265	0.5178038833231134	0.28583469685310603	0.02563768174498148
YES	SPAC3A11.10c	1.007036206714241	0.010115554554276016	1.0114584798604005	0.016437098809750483	1.0093961409389445	0.01349247613684144	1.0093961409389445	0.01349247613684144	55.0	0.23069336028656576	0.4813002316244734	0.3175839293195115	0.028178803337887644
YES	SPAC3A11.11c	0.994926089036694	-0.007338740025876296	1.0141795073643889	0.02031302853861908	0.9970857383296272	-0.0042105291358606285	1.013964688341323	0.020007410879795063	55.0	0.1989456890798902	0.4474692038902266	0.3492368487073241	0.02112082936937893
YES	SPAC3A12.03c	1.0020493747519197	0.002953597310325651	1.036497404586601	0.051716503910204686	1.0021324200180013	0.003073156318322286	1.0359209881545959	0.05091396987335477	55.0	0.6533772973413314	0.8049338869308155	0.09423978884982764	0.023531493437751048
YES	SPAC3A12.13c	0.9664989264625654	-0.04915996492161514	0.9895128796007108	-0.015209609226353237	0.9844510790124869	-0.02260857979120203	1.000639332068079	0.000922066482161023	55.0	0.008856034631640941	0.13084007296852246	0.8832592223442295	0.08488222212627243
YES	SPAC3G6.03c	1.0034053579973703	0.004904546957718842	0.9876257841770372	-0.01796359313858002	1.0057197768286108	0.008228383775487767	0.9913359923206736	-0.01255398369124326	55.0	0.3752660997230864	0.5933862674325708	0.22666250865494986	0.019689566550616083
YES	SPAC3G6.05	0.9975043671714154	-0.003604937278943672	0.9981241524880008	-0.0027088173622420234	0.9969329421014728	-0.00443162873058318	0.9969329421014728	-0.00443162873058318	55.0	0.599485603297617	0.7744705902061106	0.11099506951705286	0.0267336928438219
YES	SPAC3G9.11c	0.9860764544055745	-0.02022858609791487	0.9673157451279936	-0.047941212860921865	0.9848860312876816	-0.021971305961985026	0.970955163106668	-0.04252341866325979	55.0	0.10041217548853834	0.3232642790519924	0.4904422826068117	0.031067184871068444
YES	SPAC3H1.03	0.9964984998893116	-0.005060461628227137	0.9989761396616601	-0.001477874930618866	0.9961171290755844	-0.005612702391999555	1.0032379334037014	0.004663803988996021	51.0	0.7149688393690141	0.8393078346405528	0.076078722883226	0.027964483010618768
YES	SPAC3H1.08c	1.021752644494643	0.031045977338870018	0.9978408969535908	-0.0031182948304527072	1.0121948409805128	0.01748702625753603	0.997654938689392	-0.0033871814515686327	55.0	0.017806918289752675	0.1412814575914988	0.8499148331558091	0.024253800334331704
YES	SPAC3H1.11	1.0003036231042568	0.00043796906141167844	1.000531007951356	0.0007658792121097512	1.0	0.0	1.0	0.0	55.0	0.952976651355858	0.9733394003164529	0.01173569623451922	0.03284743065558258
YES	SPAC3H5.08c	0.9816551734167192	-0.02671175768589847	0.9153330210598014	-0.12763136742356368	0.975201518816264	-0.03622772201887467	0.9135076041523618	-0.13051135680937398	55.0	0.0341093798216173	0.18958469249689613	0.7221967315154021	0.04396992448883544
YES	SPAC3H5.09c	1.0080042394255422	0.011501706482020169	1.0152638402640926	0.02185469448141744	1.0065181544153794	0.00937319416569336	1.0119469776533314	0.017133700031637934	55.0	0.078084203353127	0.2915956968968337	0.5352188892283746	0.02852467848280583
YES	SPAC3H5.10	1.014480367467103	0.02074094589110834	0.9088474923190504	-0.13788986926247365	1.0201600021591801	0.02879544260714002	0.9191777970669824	-0.121584145084608	55.0	0.3710195650948517	0.5933862674325708	0.22666250865494986	0.0729871935983192
YES	SPAC3H8.03	1.0015940854476657	0.002297948093516704	0.9798198892341642	-0.029411517893802887	0.9981745328911406	-0.002635999042703647	0.9784715679314108	-0.03139816473053593	55.0	0.7853315085807061	0.8781596292174672	0.05642653217251847	0.029842652088779363
YES	SPAC3H8.04	1.0124051377985879	0.017786734032724294	1.0159049179317037	0.022765381590862145	1.0129828622698092	0.01860976670814984	1.0164507618298655	0.023540330889111942	55.0	0.008408097517930063	0.13084007296852246	0.8832592223442295	0.0230581775675042
YES	SPAC4G9.11c	0.9999829031500186	-2.466575153693451e-05	1.008646207350742	0.012420223595247077	0.9933956213974096	-0.009559707083587164	1.0034574528911062	0.004979446990204608	55.0	0.9965571523081184	0.9965571523081184	0.0014977895673138608	0.02291437694575393
YES	SPAC4G9.14	0.994824037530984	-0.007486727654439573	0.996593209836436	-0.004923350455193395	1.0	0.0	1.0	0.0	55.0	0.3833887477017585	0.5988883052334659	0.22265416750046696	0.027163776566586452
YES	SPAC4H3.04c	0.9825891766533834	-0.02533974718301158	1.0437889613780795	0.0618300498864438	0.9816133381892164	-0.026773242373199342	1.0375589281569273	0.05319327664799465	55.0	0.01732610319450505	0.1412814575914988	0.8499148331558091	0.044062615220507965
YES	SPAC4H3.06	0.9953030775072204	-0.006792190500275442	1.026388105478236	0.037576356651890894	0.9900091821032933	-0.014486188974453846	1.0238049460868508	0.03394088123850804	55.0	0.4506671924764046	0.6607942270052805	0.17993375986246635	0.02785386274987369
YES	SPAC4H3.07c	1.011718836583582	0.016808411153375894	0.902160143621619	-0.14854454399920952	0.9999637652978328	-5.227657224341409e-05	0.9007694774676692	-0.1507701522961265	55.0	0.36733823584132896	0.5933862674325708	0.22666250865494986	0.05388810708200675
YES	SPAC521.03	0.9953449444589592	-0.006731505494194064	1.0049597671069324	0.007137745227919251	0.9930259838102634	-0.010096626656611506	1.0023921686506745	0.003447048530421953	55.0	0.3060505076106871	0.5458662038727926	0.2629137932666866	0.027768355736160457
YES	SPAC56F8.02	0.9748882957615788	-0.03669117282836477	0.964759314586504	-0.05175902707923063	0.9765298415200266	-0.034263963161227096	0.9689265353888784	-0.045540811133533934	55.0	0.01173545613730586	0.1412814575914988	0.8499148331558091	0.054783047110802494
YES	SPAC57A7.09	1.0057086421871675	0.008212411154398554	1.0227876909920268	0.032506703303053705	1.0036982249187751	0.00532556923254895	1.020721551419754	0.029589358699398532	55.0	0.2657093911602145	0.5113360171805125	0.2912936156211176	0.02386308832328852
YES	SPAC589.07c	1.009654382605886	0.013861524825752031	1.0159748133987114	0.022864637311678624	1.0100542964102563	0.014432848478397872	1.0165648670174074	0.023702276509247368	55.0	0.11995159965827172	0.3431129723170536	0.4645628619519529	0.02874778050348338
YES	SPAC5H10.06c	1.0127950992815258	0.018342328975114983	1.0125515005208383	0.01799528839871277	1.007436161640835	0.010688422175417458	1.0127530439367909	0.018282421203972873	55.0	0.04202165136595929	0.2049627484992708	0.6883250637797974	0.030997758132663793
YES	SPAC637.07	0.9806478535490216	-0.028192931067783214	0.9769562387864316	-0.03363415449490283	1.0051430923691145	0.007400898375636018	0.992539829679438	-0.010803097490164256	55.0	0.09722455746768294	0.3232642790519924	0.4904422826068117	0.05984564211469021
YES	SPAC652.01	1.000380438878572	0.0005487529066242734	0.9897489039269328	-0.014865530308225785	1.0062915503217549	0.009048354114764548	0.9938801025838218	-0.008856273120746978	55.0	0.96189053432819	0.9782631391678188	0.009544310327604765	0.039293556127483927
YES	SPAC683.02c	1.012958011073862	0.018574373081784383	1.0081661876971704	0.011733474556502293	1.0195408305722693	0.027919553564003118	1.0113226505960402	0.01624334556235836	55.0	0.04769276831629831	0.22353645064078992	0.6506516491700156	0.02783776807699137
YES	SPAC688.03c	0.9927152154504136	-0.010548190007815287	1.0192250064703956	0.02747257935938141	0.9909123371948144	-0.013170662388185362	1.0197906743092104	0.02827305011051625	55.0	0.10817229385118544	0.3314510029542733	0.4795806624909298	0.019680512897388185
[truncated: 150 more rows]
