# Supplementary material for: Pyphe, a python toolbox for assessing microbial growth and cell viability in high-throughput colony screens
Source: eLife. 2020 Jun 16;9:e55160. doi: 10.7554/eLife.55160 (PMC7297533; doi:10.7554/eLife.55160)
Supplement: Supplementary file 4. [file elife-55160-supp4.csv]

### Supplementary material for "Pyphe: A python toolbox for assessing microbial growth and cell viability in high-throughput colony screens" by Kamrad et al. (2020).
### Supplementary Data 4: ImageStream classification counts for mutants
sample_number	colony-position	strain	colony-redness-score-normalised	alive	lysed	strongly stained (dead)	stained+burst	total	frac_alive	frac_stained
1	B_5	SPAC1071.09c	0.9860735459873664	18513.0	2625.0	791.0	3416.0	21929.0	0.8442245428428109	0.03607095626795567
2	B_14	SPBC646.09c	1.11386892422071	33503.0	30460.0	6285.0	36745.0	70248.0	0.47692460995330827	0.08946873932353946
3	C_4	SPAC27E2.03c	1.0799950767704682	23440.0	8913.0	4300.0	13213.0	36653.0	0.6395110904973672	0.11731645431479006
4	C_6	SPAC3H5.08c	1.064636667843207	16121.0	4953.0	3432.0	8385.0	24506.0	0.6578388965967518	0.14004733534644576
5	C_19	grid_972	1.0065016711902004	11359.0	567.0	730.0	1297.0	12656.0	0.8975189633375474	0.05768015170670038
6	C_23	grid_972	1.0001999120942089	12576.0	286.0	746.0	1032.0	13608.0	0.9241622574955908	0.0548206937095826
7	D_2	SPBC1105.14	1.0524853379038113	10442.0	2964.0	2111.0	5075.0	15517.0	0.6729393568344396	0.13604433846748729
8	D_10	SPBC14C8.16c	1.0844945846847622	13629.0	10240.0	3495.0	13735.0	27364.0	0.49806314866247625	0.12772255518199094
9	D_16	SPAC20G4.05c	1.0083556437498282	11101.0	780.0	924.0	1704.0	12805.0	0.8669269816477938	0.07215931276844982
10	E_3	grid_972	0.9954411500538594	11479.0	814.0	730.0	1544.0	13023.0	0.8814405282960915	0.05605467250249559
11	E_8	SPAC637.07	1.0925146111762791	14718.0	22997.0	3675.0	26672.0	41390.0	0.3555931384392365	0.08878956269630346
12	F_16	SPBP8B7.27	1.0018392114322456	11300.0	2989.0	1009.0	3998.0	15298.0	0.7386586481893058	0.06595633416132828
14	G_17	grid_972	1.0004619803643675	11379.0	615.0	769.0	1384.0	12763.0	0.8915615450912795	0.06025229178092925
15	H_6	SPBC17G9.07	1.0982319383474364	18575.0	22476.0	4367.0	26843.0	45418.0	0.40897881897045224	0.09615130564974239
16	H_8	SPBC409.07c	1.0809078093398128	14887.0	19965.0	4440.0	24405.0	39292.0	0.37888119719026775	0.11300010180189352
17	I_9	grid_972	0.9898199756570584	12655.0	456.0	573.0	1029.0	13684.0	0.9248026892721426	0.041873721134171295
18	I_16	SPAC19G12.15c	1.0394966477364596	7271.0	1315.0	561.0	1876.0	9147.0	0.7949054334754564	0.06133158412594293
19	J_2	SPBC3B8.02	1.0976750252068674	10346.0	6832.0	1754.0	8586.0	18932.0	0.5464821466300444	0.09264736953306571
20	J_12	SPAC3A11.02	1.002297648408081	12526.0	1211.0	809.0	2020.0	14546.0	0.8611302076172144	0.05561666437508594
21	K_18	SPBC30D10.10c	1.0985819453429424	21514.0	14094.0	4197.0	18291.0	39805.0	0.5404848637105891	0.10543901519909558
22	N_15	SPBC18H10.02	1.108626077168205	19125.0	4896.0	3329.0	8225.0	27350.0	0.6992687385740403	0.12171846435100549
23	M_11	grid_972	1.000095366097168	12624.0	854.0	890.0	1744.0	14368.0	0.878619153674833	0.06194320712694878
